# Supplementary material for: Molecular Systematics of the Firefly Genus Luciola (Coleoptera: Lampyridae: Luciolinae) with the Description of a New Species from Singapore
Source: Animals (Basel). 2021 Mar 4;11(3):687. doi: 10.3390/ani11030687 (PMC7998795; doi:10.3390/ani11030687)
Supplement: Supplementary file 1 [file animals-11-00687-s001.zip]

Archive with 10 entries (10 files):
- alignment.nex
- BEAST_not_time_calibrated.tre
- BEAST_relaxed_0135.tre
- BEAST_relaxed_0177.tre
- BEAST_strict_0135.tre
- BEAST_strict_0177.tre
- IQTREE.contree
- IQTREE_COX1_only.contree
- Table S1-revised2.pdf
- Table S2-revised2.pdf
