# Supplementary material for: Molecular Systematics of the Firefly Genus Luciola (Coleoptera: Lampyridae: Luciolinae) with the Description of a New Species from Singapore
Source: Animals (Basel). 2021 Mar 4;11(3):687. doi: 10.3390/ani11030687 (PMC7998795; doi:10.3390/ani11030687)
Supplement: Supplementary file 1 [file animals-11-00687-s001.zip › alignment.nex]

#NEXUS
[Written by SequenceMatrix 1.8 on Fri Dec 18 09:54:32 SGT 2020]

BEGIN DATA;
	DIMENSIONS NTAX=34 NCHAR=13602;
	FORMAT DATATYPE=DNA GAP=- MISSING=? ;
MATRIX
AB051196.1_Luciola_owadai                     ??????????????????????????????????????????????????????????????????????????????????????????????????????????????????????????????????????????????????????????????????????????????????????????????????????????????????????????????????????????????????????????????????????????????????????????????????????????????????????????????????????????????????????????????????????????????????????????????????????????????????????????????????????????????????????????????????????????????????????????????????????????????????????????????????????????????????????????????????????????????????????????????????????????????????????????????????????????????????????????????????????????????????????????????????????????????????????????????????????????????????????????????????????????????????????????????????????????????????????????????????????????????????????????????????????????????????????????????????????????????????????????????????????????????????????????????????????????????????????????????????????????????????????????????????????????????????????????????????????????????????????????????????????????????????????????????????????????????????????????????????????????????????????????????????????????????????????????????????????????????????????????????????????????????????????????????????????????????????????????????????????????????????????????????????????????????????????????????????????????????????????????????????????????????????????????????????????????????????????????????????????????????????????????????????????????????????????????????????????????????????????????????????????????????????????????????????????????????????????????????????????????????????????????????????????????????????????????????????????????????????????????????????????????????????????????????????????????????????????????????????????????????????????????????????????????????????????????????????????????????????????????????????????????????????????????????????????????????????????????????????????????????????????????????????????????????????????????????????????????????????????????????????????????????????????????????????????????????????????????????????????????????????????????????????????????????????????????????????????????????????????????????????????????????????????????????????????????????????????????????????????????????????????????????????????????????????????????????????????????????????????????????????????????????????????????????????????????????????????????????????????????????????????????????????????????????????????????????????????????????????????????????????????????????????????????????????????????????????????????????????????????????????????????????????????????????????????????????????????????????????????????????????????????????????????????????????????????????????????????????????????????????????????????????????????????????????????????????????????????????????????????????????????????????????????????????????????????????????????????????????????????????????????????????????????????????????????????????????????????????????????????????????????????????????????????????????????????????????????????????????????????????????????????????????????????????????????????????????????????????????????????????????????????????????????????????????????????????????????????????????????????????????????????????????????????????????????????????????????????????????????????????????????????????????????????????????????????????????????????????????????????????????????????????????????????????????????????????????????????????????????????????????????????????????????????????????????????????????????????????????????????????????????????????????????????????????????????????????????????????????????????????????????????????????????????????????????????????????????????????????????????????????????????????????????????????????????????????????????????????????????????????????????????????????????????????????????????????????????????????????????????????????????????????????????????????????????????????????????????????????????????????????????????????????????????????????????????????????????????????????????????????????????????????????????????????????????????????????????????????????????????????????????????????????????????????????????????????????????????????????????????????????????????????????????????????????????????????????????????????????????????????????????????????????????????????????????????????????????????????????????????????????????????????????????????????????????????????????????????????????????????????????????????????????????????????????????????????????????????????????????????????????????????????????????????????????????????????????????????????????????????????????????????????????????????????????????????????????????????????????????????????????????ACTTAAGACCCATATATAAAGTTTAACTTTTTTTAGAATAATGGCAACATGATTAAACTTAAATTCGCAAGATAGTATTTCTCCTCTAATAGAACAATTAACATTCTTTCATGATCATACAATAATAATCCTAGTAATAATTACTCTGATTGTCCTTTACATCATATTATCAGTAATAATCAACAAATATATTAATCGGCTCCTACTCGAAGGACAAATAATTGAATTAATCTGAACCATCGCCCCAGGAATTACATTAATTTTTATTGCTCTCCCAAGACTACAATTACTATACCTACTAGATGAAATCAATCTTCCATTAGTATCAGTTAAATCAATAGGACACCAATGATACTGATCCTATGAACTATCCGATTTTAAAAAAGCAGAATTCGACTCGTATATAATTCCATCTAATGAACAAAAACTATACTCCTTCCGATTATTAGAAGTAGATAATCGATTAGTATTACCAGTCAATACCCAAATTCGAATAATAGTCTCATCATCAGATGTAATTCATTCATGAACCATTCCTTCTTCAAGAGTAAAAATTGATGCAACCCCTGGACGATTAAATCAAACAACATTTTTTATAAACCGAATCGGAGTATTTTTTGGACAATGTTCAGAGATTTGTGGAACAAACCATAGATTTATACCAATTGTAGTAGAAAGAATTTTACCTAAATACTTTATTGGATGAGTAAAAAATCTCTCATTAGATGACTGAAAG????????????????????????????????????????????????????????????????????????????????????????????????????????????????????????????????????????????????????????????????????????????????????????????????????????????????????????????????????????????????????????????????????????????????????????????????????????????????????????????????????????????????????????????????????????????????????????????????????????????????????????????????????????????????????????????????????????????????????????????????????????????????????????????????????????????????????????????????????????????????????????????????????????????????????????????????????????????????????????????????????????????????????????????????????????????????????????????????????????????????????????????????????????????????????????????????????????????????????????????????????????????????????????????????????????????????????????????????????????????????????????????????????????????????????????????????????????????????????????????????????????????????????????????????????????????????????????????????????????????????????????????????????????????????????????????????????????????????????????????????????????????????????????????????????????????????????????????????????????????????????????????????????????????????????????????????????????????????????????????????????????????????????????????????????????????????????????????????????????????????????????????????????????????????????????????????????????????????????????????????????????????????????????????????????????????????????????????????????????????????????????????????????????????????????????????????????????????????????????????????????????????????????????????????????????????????????????????????????????????????????????????????????????????????????????????????????????????????????????????????????????????????????????????????????????????????????????????????????????????????????????????????????????????????????????????????????????????????????????????????????????????????????????????????????????????????????????????????????????????????????????????????????????????????????????????????????????????????????????????????????????????????????????????????????????????????????????????????????????????????????????????????????????????????????????????????????????????????????????????????????????????????????????????????????????????????????????????????????????????????????????????????????????????????????????????????????????????????????????????????????????????????????????????????????????????????????????????????????????????????????????????????????????????????????????????????????????????????????????????????????????????????????????????????????????????????????????????????????????????????????????????????????????????????????????????????????????????????????????????????????????????????????????????????????????????????????????????????????????????????????????????????????????????????????????????????????????????????????????????????????????????????????????????????????????????????????????????????????????????????????????????????????????????????????????????????????????????????????????????????????????????????????????????????????????????????????????????????????????????????????????????????????????????????????????????????????????????????????????????????????????????????????????????????????????????????????????????????????????????????????????????????????????????????????????????????????????????????????????????????????????????????????????????????????????????????????????????????????????????????????????????????????????????????????????????????????????????????????????????????????????????????????????????????????????????????????????????????????????????????????????????????????????????????????????????????????????????????????????????????????????????????????????????????????????????????????????????????????????????????????????????????????????????????????????????????????????????????????????????????????????????????????????????????????????????????????????????????????????????????????????????????????????????????????????????????????????????????????????????????????????????????????????????????????????????????????????????????????????????????????????????????????????????????????????????????????????????????????????????????????????????????????????????????????????????????????????????????????????????????????????????????????????????????????????????????????????????????????????????????????????????????????????????????????????????????????????????????????????????????????????????????????????????????????????????????????????????????????????????????????????????????????????????????????????????????????????????????????????????????????????????????????????????????????????????????????????????????????????????????????????????????????????????????????????????????????????????????????????????????????????????????????????????????????????????????????????????????????????????????????????????????????????????????????????????????????????????????????????????????????????????????????????????????????????????????????????????????????????????????????????????????????????????????????????????????????????????????????????????????????????????????????????????????????????????????????????????????????????????????????????????????????????????????????????????????????????????????????????????????????????????????????????????????????????????????????????????????????????????????????????????????????????????????????????????????????????????????????????????????????????????????????????????????????????????????????????????????????????????????????????????????????????????????????????????????????????????????????????????????????????????????????????????????????????????????????????????????????????????????????????????????????????????????????????????????????????????????????????????????????????????????????????????????????????????????????????????????????????????????????????????????????????????????????????????????????????????????????????????????????????????????????????????????????????????????????????????????????????????????????????????????????????????????????????????????????????????????????????????????????????????????????????????????????????????????????????????????????????????????????????????????????????????????????????????????????????????????????????????????????????????????????????????????????????????????????????????????????????????????????????????????????????????????????????????????????????????????????????????????????????????????????????????????????????????????????????????????????????????????????????????????????????????????????????????????????????????????????????????????????????????????????????????????????????????????????????????????????????????????????????????????????????????????????????????????????????????????????????????????????????????????????????????????????????????????????????????????????????????????????????????????????????????????????????????????????????????????????????????????????????????????????????????????????????????????????????????????????????????????????????????????????????????????????????????????????????????????????????????????????????????????????????????????????????????????????????????????????????????????????????????????????????????????????????????????????????????????????????????????????????????????????????????????????????????????????????????????????????????????????????????????????????????????????????????????????????????????????????????????????????????????????????????????????????????????????????????????????????????????????????????????????????????????????????????????????????????????????????????????????????????????????????????????????????????????????????????????????????????????????????????????????????????????????????????????????????????????????????????????????????????????????????????????????????????????????????????????????????????????????????????????????????????????????????????????????????????????????????????????????????????????????????????????????????????????????????????????????????????????????????????????????????????????????????????????????????????????????????????????????????????????????????????????????????????????????????????????????????????????????????????????????????????????????????????????????????????????????????????????????????????????????????????????????????????????????????????????????????????????????????????????????????????????????????????
AB608761.1_Luciola_filiformis                 ????????????????????????????????????????????????????????????????????????????????????????????????????????????????????????????????????????????????????????????????????????????????????????????????????????????????????????????????????????????????????????????????????????????????????????????????????????????????????????????????????????????????????????????????????????????????????????????????????????????????????????????????????????????????????????????????????????????????????????????????????????????????????????????????????????????????????????????????????????????????????????????????????????????????????????????????????????????????????????????????????????????????????????????????????????????????????????????????????????????????????????????????????????????????????????????????????????????????????????????????????????????????????????????????????????????????????????????????????????????????????????????????????????????????????????????????????????????????????????????????????????????????????????????????????????????????????????????????????????????????????????????????????????????????????????????????????????????????????????????????????????????????????????????????????????????????????????????????????????????????????????????????????????????????????????????????????????????????????????????????????????????????????????????????????????????????????????????????????????????????????????????????????????????????????????????????????????????????????????????????????????????????????????????????????????????????????????????????????????????????????????????????????????????????????????????????????????????????????????????????????????????????????????????????????????????????????????????????????????????????????????????????????????????????????????????????????????????????????????????????????????????????????????????????????????????????????????????????????????????????????????????????????????????????????????????????????????????????????????????????????????????????????????????????????????????????????????????????????????????????????????????????????????????????????????????????????????????????????????????????????????????????????????????????????????????????????????????????????????????????????????????????????????????????????????????????????????????????????????????????????????????????????????????????????????????????????????????????????????????????????????????????????????????????????????????????????????????????????????????????????????????????????????????????????????????????????????????????????????????????????????????????????????????????????????????????????????????????????????????????????????????????????????????????????????????????????????????????????????????????????????????????????????????????????????????????????????????????????????????????????????????????????????????????????????????????????????????????????????????????????????????????????????????????????????????????????????????????????????????????????????????????????????????????????????????????????????????????????????????????????????????????????????????????????????????????????????????????????????????????????????????????????????????????????????????????????????????????????????????------------------------------------------------GACCTTGTACTTTATTTTTGGAGTATGAGCAGGAATATTAGGAACTTCTCTTAGACTTTTAATTCGAGCAGAATTAGGAAATCCAGGGTCATTAATTGGTAATGACCAAATTTATAATGTTATTGTTACAGCTCATGCTTTTATCATAATTTTCTTTATAGTTATACCAATTATAATTGGAGGATTCGGAAATTGGCTTATCCCCTTGATACTTGGTGCTCCAGATATAGCATTCCCACGAATAAACAATATAAGATTTTGACTTTTACCCCCTTCATTATCCTTATTGTTAATAAGAAGAATTGTAGAGAATGGTGCAGGAACAGGATGAACAGTTTACCCCCCCTTATCAGCAAATATTGCTCATAGAGGTTCATCAGTTGATTTAACTATCTTTAGCCTTCATTTAGCAGGAATTTCTTCTATTTTAGGAGCAGTAAATTTTATTTCAACAATTATTAATATACGATTAATTAGTATAACTTTAGATTGTATACCTTTATTCGTATGAGCTGTTTTAATTACAGCTATTCTTTTACTCCTATCATTACCAGTTTTAGCAGGAGCAATTACTATACTATTAACTGATCGAAATTTAAATACTTCCTTCTTTGACCCCACAGGAGGAGGAGACCCAATTTTATACCAACACTTATTT------------------------------------------------------------------------------------------------------------------------------------------------------------------------------------------------------------------------------------------------------------------------------------------------------------------------------------------------------------------------------------------------------------------------------------------------------------------------------------------------------------------------------------------------------------------------------------------------------------------------------------------------------------------------------------------------------------------------------------------------------------------------------------------------------------------------------------------------------------------------????????????????????????????????????????????????????????????????????????????????????????????????????????????????????????????????????????????????????????????????????????????????????????????????????????????????????????????????????????????????????????????????????????????????????????????????????????????????????????????????????????????????????????????????????????????????????????????????????????????????????????????????????????????????????????????????????????????????????????????????????????????????????????????????????????????????????????????????????????????????????????????????????????????????????????????????????????????????????????????????????????????????????????????????????????????????????????????????????????????????????????????????????????????????????????????????????????????????????????????????????????????????????????????????????????????????????????????????????????????????????????????????????????????????????????????????????????????????????????????????????????????????????????????????????????????????????????????????????????????????????????????????????????????????????????????????????????????????????????????????????????????????????????????????????????????????????????????????????????????????????????????????????????????????????????????????????????????????????????????????????????????????????????????????????????????????????????????????????????????????????????????????????????????????????????????????????????????????????????????????????????????????????????????????????????????????????????????????????????????????????????????????????????????????????????????????????????????????????????????????????????????????????????????????????????????????????????????????????????????????????????????????????????????????????????????????????????????????????????????????????????????????????????????????????????????????????????????????????????????????????????????????????????????????????????????????????????????????????????????????????????????????????????????????????????????????????????????????????????????????????????????????????????????????????????????????????????????????????????????????????????????????????????????????????????????????????????????????????????????????????????????????????????????????????????????????????????????????????????????????????????????????????????????????????????????????????????????????????????????????????????????????????????????????????????????????????????????????????????????????????????????????????????????????????????????????????????????????????????????????????????????????????????????????????????????????????????????????????????????????????????????????????????????????????????????????????????????????????????????????????????????????????????????????????????????????????????????????????????????????????????????????????????????????????????????????????????????????????????????????????????????????????????????????????????????????????????????????????????????????????????????????????????????????????????????????????????????????????????????????????????????????????????????????????????????????????????????????????????????????????????????????????????????????????????????????????????????????????????????????????????????????????????????????????????????????????????????????????????????????????????????????????????????????????????????????????????????????????????????????????????????????????????????????????????????????????????????????????????????????????????????????????????????????????????????????????????????????????????????????????????????????????????????????????????????????????????????????????????????????????????????????????????????????????????????????????????????????????????????????????????????????????????????????????????????????????????????????????????????????????????????????????????????????????????????????????????????????????????????????????????????????????????????????????????????????????????????????????????????????????????????????????????????????????????????????????????????????????????????????????????????????????????????????????????????????????????????????????????????????????????????????????????????????????????????????????????????????????????????????????????????????????????????????????????????????????????????????????????????????????????????????????????????????????????????????????????????????????????????????????????????????????????????????????????????????????????????????????????????????????????????????????????????????????????????????????????????????????????????????????????????????????????????????????????????????????????????????????????????????????????????????????????????????????????????????????????????????????????????????????????????????????????????????????????????????????????????????????????????????????????????????????????????????????????????????????????????????????????????????????????????????????????????????????????????????????????????????????????????????????????????????????????????????????????????????????????????????????????????????????????????????????????????????????????????????????????????????????????????????????????????????????????????????????????????????????????????????????????????????????????????????????????????????????????????????????????????????????????????????????????????????????????????????????????????????????????????????????????????????????????????????????????????????????????????????????????????????????????????????????????????????????????????????????????????????????????????????????????????????????????????????????????????????????????????????????????????????????????????????????????????????????????????????????????????????????????????????????????????????????????????????????????????????????????????????????????????????????????????????????????????????????????????????????????????????????????????????????????????????????????????????????????????????????????????????????????????????????????????????????????????????????????????????????????????????????????????????????????????????????????????????????????????????????????????????????????????????????????????????????????????????????????????????????????????????????????????????????????????????????????????????????????????????????????????????????????????????????????????????????????????????????????????????????????????????????????????????????????????????????????????????????????????????????????????????????????????????????????????????????????????????????????????????????????????????????????????????????????????????????????????????????????????????????????????????????????????????????????????????????????????????????????????????????????????????????????????????????????????????????????????????????????????????????????????????????????????????????????????????????????????????????????????????????????????????????????????????????????????????????????????????????????????????????????????????????????????????????????????????????????????????????????????????????????????????????????????????????????????????????????????????????????????????????????????????????????????????????????????????????????????????????????????????????????????????????????????????????????????????????????????????????????????????????????????????????????????????????????????????????????????????????????????????????????????????????????????????????????????????????????????????????????????????????????????????????????????????????????????????????????????????????????????????????????????????????????????????????????????????????????????????????????????????????????????????????????????????????????????????????????????????????????????????????????????????????????????????????????????????????????????????????????????????????????????????????????????????????????????????????????????????????????????????????????????????????????????????????????????????????????????????????????????????????????????????????????????????????????????????????????????????????????????????????????????????????????????????????????????????????????????????????????????????????????????????????????????????????????????????????????????????????????????????????????????????????????????????????????????????????????????????????????????????????????????????????????????????????????????????????????????????????????????????????????????????????????????????????????????????????????????????????????????????????????????????????????????????????????????????????????????????????????????????????????????????????????????????????????????????????????????????????????????????????????????????????????????????????????????????????????????????????????????????????????????????????????????????????????????????????????????????????????????????????????????????????????????????????????????????????????????????????????????????????????????????????????????????????????????????????????????????????????????????????????????????????????????????????????????????????????????????????????????????????????????????????????????????????????????????????????????????????????????????????????????????????????????????????????????????????????????????????????????????????????????????????????????????????????????????????????????????????????????????????????????????????????????
AB608763.1_Luciola_s.g._Hotaria_parvula       ????????????????????????????????????????????????????????????????????????????????????????????????????????????????????????????????????????????????????????????????????????????????????????????????????????????????????????????????????????????????????????????????????????????????????????????????????????????????????????????????????????????????????????????????????????????????????????????????????????????????????????????????????????????????????????????????????????????????????????????????????????????????????????????????????????????????????????????????????????????????????????????????????????????????????????????????????????????????????????????????????????????????????????????????????????????????????????????????????????????????????????????????????????????????????????????????????????????????????????????????????????????????????????????????????????????????????????????????????????????????????????????????????????????????????????????????????????????????????????????????????????????????????????????????????????????????????????????????????????????????????????????????????????????????????????????????????????????????????????????????????????????????????????????????????????????????????????????????????????????????????????????????????????????????????????????????????????????????????????????????????????????????????????????????????????????????????????????????????????????????????????????????????????????????????????????????????????????????????????????????????????????????????????????????????????????????????????????????????????????????????????????????????????????????????????????????????????????????????????????????????????????????????????????????????????????????????????????????????????????????????????????????????????????????????????????????????????????????????????????????????????????????????????????????????????????????????????????????????????????????????????????????????????????????????????????????????????????????????????????????????????????????????????????????????????????????????????????????????????????????????????????????????????????????????????????????????????????????????????????????????????????????????????????????????????????????????????????????????????????????????????????????????????????????????????????????????????????????????????????????????????????????????????????????????????????????????????????????????????????????????????????????????????????????????????????????????????????????????????????????????????????????????????????????????????????????????????????????????????????????????????????????????????????????????????????????????????????????????????????????????????????????????????????????????????????????????????????????????????????????????????????????????????????????????????????????????????????????????????????????????????????????????????????????????????????????????????????????????????????????????????????????????????????????????????????????????????????????????????????????????????????????????????????????????????????????????????????????????????????????????????????????????????????????????????????????????????????????????????????????????????????????????????????????????????????????????????????????????????????------------------------------------------------GACACTATACTTCATTTTTGGAGTATGGGCAGGAATATTAGGAACTTCACTTAGACTTTTAATCCGAGTAGAGCTTGGAAATCCAGGATCTTTAATTGGTAATGACCAAATTTATAATGTAATCGTTACAGCTCACGCTTTTGTCATAATTTTTTTTATAGTTATACCAATTATAATTGGAGGATTTGGGAATTGACTTATTCCTTTAATACTTGGTGCCCCAGATATAGCATTCCCACGAATAAATAACATAAGATTTTGACTTCTCCCCCCTTCTTTATCTTTACTCCTAATAAGAAGAATAGTAGAAAATGGTGCAGGAACAGGATGAACTGTTTACCCCCCTCTATCTGCAAATATTGCTCATAGAGGTTCATCAGTGGACTTGACTATTTTCAGCTTGCACTTAGCAGGAATTTCTTCTATTTTAGGAGCAGTTAACTTCATTTCAACAGTTATTAATATACGGACAATTGGTATAACATTAGACAGAATACCTTTATTCGTCTGGGCTGTACTAATTACTGTCATCTTATTACTTTTATCACTCCCAGTTTTAGCTGGGGCAATCACTATGTTATTAACAGACCGAAATCTAAATACATCTTTTTTTGATCCAGCTGGAGGTGGAGACCCTGTTCTTTACCAGCATTTATTC------------------------------------------------------------------------------------------------------------------------------------------------------------------------------------------------------------------------------------------------------------------------------------------------------------------------------------------------------------------------------------------------------------------------------------------------------------------------------------------------------------------------------------------------------------------------------------------------------------------------------------------------------------------------------------------------------------------------------------------------------------------------------------------------------------------------------------------------------------------------????????????????????????????????????????????????????????????????????????????????????????????????????????????????????????????????????????????????????????????????????????????????????????????????????????????????????????????????????????????????????????????????????????????????????????????????????????????????????????????????????????????????????????????????????????????????????????????????????????????????????????????????????????????????????????????????????????????????????????????????????????????????????????????????????????????????????????????????????????????????????????????????????????????????????????????????????????????????????????????????????????????????????????????????????????????????????????????????????????????????????????????????????????????????????????????????????????????????????????????????????????????????????????????????????????????????????????????????????????????????????????????????????????????????????????????????????????????????????????????????????????????????????????????????????????????????????????????????????????????????????????????????????????????????????????????????????????????????????????????????????????????????????????????????????????????????????????????????????????????????????????????????????????????????????????????????????????????????????????????????????????????????????????????????????????????????????????????????????????????????????????????????????????????????????????????????????????????????????????????????????????????????????????????????????????????????????????????????????????????????????????????????????????????????????????????????????????????????????????????????????????????????????????????????????????????????????????????????????????????????????????????????????????????????????????????????????????????????????????????????????????????????????????????????????????????????????????????????????????????????????????????????????????????????????????????????????????????????????????????????????????????????????????????????????????????????????????????????????????????????????????????????????????????????????????????????????????????????????????????????????????????????????????????????????????????????????????????????????????????????????????????????????????????????????????????????????????????????????????????????????????????????????????????????????????????????????????????????????????????????????????????????????????????????????????????????????????????????????????????????????????????????????????????????????????????????????????????????????????????????????????????????????????????????????????????????????????????????????????????????????????????????????????????????????????????????????????????????????????????????????????????????????????????????????????????????????????????????????????????????????????????????????????????????????????????????????????????????????????????????????????????????????????????????????????????????????????????????????????????????????????????????????????????????????????????????????????????????????????????????????????????????????????????????????????????????????????????????????????????????????????????????????????????????????????????????????????????????????????????????????????????????????????????????????????????????????????????????????????????????????????????????????????????????????????????????????????????????????????????????????????????????????????????????????????????????????????????????????????????????????????????????????????????????????????????????????????????????????????????????????????????????????????????????????????????????????????????????????????????????????????????????????????????????????????????????????????????????????????????????????????????????????????????????????????????????????????????????????????????????????????????????????????????????????????????????????????????????????????????????????????????????????????????????????????????????????????????????????????????????????????????????????????????????????????????????????????????????????????????????????????????????????????????????????????????????????????????????????????????????????????????????????????????????????????????????????????????????????????????????????????????????????????????????????????????????????????????????????????????????????????????????????????????????????????????????????????????????????????????????????????????????????????????????????????????????????????????????????????????????????????????????????????????????????????????????????????????????????????????????????????????????????????????????????????????????????????????????????????????????????????????????????????????????????????????????????????????????????????????????????????????????????????????????????????????????????????????????????????????????????????????????????????????????????????????????????????????????????????????????????????????????????????????????????????????????????????????????????????????????????????????????????????????????????????????????????????????????????????????????????????????????????????????????????????????????????????????????????????????????????????????????????????????????????????????????????????????????????????????????????????????????????????????????????????????????????????????????????????????????????????????????????????????????????????????????????????????????????????????????????????????????????????????????????????????????????????????????????????????????????????????????????????????????????????????????????????????????????????????????????????????????????????????????????????????????????????????????????????????????????????????????????????????????????????????????????????????????????????????????????????????????????????????????????????????????????????????????????????????????????????????????????????????????????????????????????????????????????????????????????????????????????????????????????????????????????????????????????????????????????????????????????????????????????????????????????????????????????????????????????????????????????????????????????????????????????????????????????????????????????????????????????????????????????????????????????????????????????????????????????????????????????????????????????????????????????????????????????????????????????????????????????????????????????????????????????????????????????????????????????????????????????????????????????????????????????????????????????????????????????????????????????????????????????????????????????????????????????????????????????????????????????????????????????????????????????????????????????????????????????????????????????????????????????????????????????????????????????????????????????????????????????????????????????????????????????????????????????????????????????????????????????????????????????????????????????????????????????????????????????????????????????????????????????????????????????????????????????????????????????????????????????????????????????????????????????????????????????????????????????????????????????????????????????????????????????????????????????????????????????????????????????????????????????????????????????????????????????????????????????????????????????????????????????????????????????????????????????????????????????????????????????????????????????????????????????????????????????????????????????????????????????????????????????????????????????????????????????????????????????????????????????????????????????????????????????????????????????????????????????????????????????????????????????????????????????????????????????????????????????????????????????????????????????????????????????????????????????????????????????????????????????????????????????????????????????????????????????????????????????????????????????????????????????????????????????????????????????????????????????????????????????????????????????????????????????????????????????????????????????????????????????????????????????????????????????????????????????????????????????????????????????????????????????????????????????????????????????????????????????????????????????????????????????????????????????????????????????????????????????????????????????????????????????????????????????????????????????????????????????????????????????????????????????????????????????????????????????????????????????????????????????????????????????????????????????????????????????????????????????????????????????????????????????????????????????????????????????????????????????????????????????????????????????????????????????????????????????????????????????????????????????????????????????????????????????????????????????????????????????????????????????????????????????????????????????????????????????????????????????????????????????????????????????????????????????????????????????????????????????????????????????????????????????????????????????????????????????????????????????????????????????????????????????????????????????????????????????????????????????????????????????????????????????????????????????????????????????????????????????????????????????????????????????????????????????????????????????????????????????????????????????????????????????????????????????????????
AF485358.1_Luciola_s.g._Hotaria_tsushimana    ????????????????????????????????????????????????????????????????????????????????????????????????????????????????????????????????????????????????????????????????????????????????????????????????????????????????????????????????????????????????????????????????????????????????????????????????????????????????????????????????????????????????????????????????????????????????????????????????????????????????????????????????????????????????????????????????????????????????????????????????????????????????????????????????????????????????????????????????????????????????????????????????????????????????????????????????????????????????????????????????????????????????????????????????????????????????????????????????????????????????????????????????????????????????????????????????????????????????????????????????????????????????????????????????????????????????????????????????????????????????????????????????????????????????????????????????????????????????????????????????????????????????????????????????????????????????????????????????????????????????????????????????????????????????????????????????????????????????????????????????????????????????????????????????????????????????????????????????????????????????????????????????????????????????????????????????????????????????????????????????????????????????????????????????????????????????????????????????????????????????????????????????????????????????????????????????????????????????????????????????????????????????????????????????????????????????????????????????????????????????????????????????????????????????????????????????????????????????????????????????????????????????????????????????????????????????????????????????????????????????????????????????????????????????????????????????????????????????????????????????????????????????????????????????????????????????????????????????????????????????????????????????????????????????????????????????????????????????????????????????????????????????????????????????????????????????????????????????????????????????????????????????????????????????????????????????????????????????????????????????????????????????????????????????????????????????????????????????????????????????????????????????????????????????????????????????????????????????????????????????????????????????????????????????????????????????????????????????????????????????????????????????????????????????????????????????????????????????????????????????????????????????????????????????????????????????????????????????????????????????????????????????????????????????????????????????????????????????????????????????????????????????????????????????????????????????????????????????????????????????????????????????????????????????????????????????????????????????????????????????????????????????????????????????????????????????????????????????????????????????????????????????????????????????????????????????????????????????????????????????????????????????????????????????????????????????????????????????????????????????????????????????????????????????????????????????????????????????????????????????????????????????????????????????????????????????????????????????????????????---------------------------------------------------------------------------------------------------------------------------------------------------------------------------------------------------------------------------------------------------------------------------------------------ACGAATAAATAATATGAGATTTTGACTTCTACCCCCCTCTTTATCATTACTCCTAATAAGAAGAATAGTAGAAAATGGAGCAGGAACAGGATGAACAGTTTACCCCCCTCTATCTGCAAATATTGCTCATAGAGGCTCTTCAGTTGATCTGACAATCTTCAGCTTACATCTAGCAGGGATTTCCTCTATTTTAGGAGCAGTAAATTTTATCTCAACAATTATTAATATACGATCAATTGGTATAACATTAGATCGAATGCCTTTGTTTGTATGAGCTGTTCTAATTACTGCAATTCTCCTACTCTTGTCCCTCCCAGTATTAGCTGGAGCAATTACTATGCTTTTAACAGATCGAAATCTAAATACATCCTTTTTTGATCCGGCTGGAGGTGGGGATCCTATTCTTTACCAGCATTTATTCTGATTTTTTGGACACCCT------------------------------------------------------------------------------------------------------------------------------------------------------------------------------------------------------------------------------------------------------------------------------------------------------------------------------------------------------------------------------------------------------------------------------------------------------------------------------------------------------------------------------------------------------------------------------------------------------------------------------------------------------------------------------------------------------------------------------------------------------------------------------------------------------------------------------------------------------????????????????????????????????????????????????????????????????????????????????????????????????????????????????????????????????????????????????????????????????????????????????????????????????????????????????????????????????????????????????????????????????????????????????????????????????????????????????????????????????????????????????????????????????????????????????????????????????????????????????????????????????????????????????????????????????????????????????????????????????????????????????????????????????????????????????????????????????????????????????????????????????????????????????????????????????????????????????????????????????????????????????????????????????????????????????????????????????????????????????????????????????????????????????????????????????????????????????????????????????????????????????????????????????????????????????????????????????????????????????????????????????????????????????????????????????????????????????????????????????????????????????????????????????????????????????????????????????????????????????????????????????????????????????????????????????????????????????????????????????????????????????????????????????????????????????????????????????????????????????????????????????????????????????????????????????????????????????????????????????????????????????????????????????????????????????????????????????????????????????????????????????????????????????????????????????????????????????????????????????????????????????????????????????????????????????????????????????????????????????????????????????????????????????????????????????????????????????????????????????????????????????????????????????????????????????????????????????????????????????????????????????????????????????????????????????????????????????????????????????????????????????????????????????????????????????????????????????????????????????????????????????????????????????????????????????????????????????????????????????????????????????????????????????????????????????????????????????????????????????????????????????????????????????????????????????????????????????????????????????????????????????????????????????????????????????????????????????????????????????????????????????????????????????????????????????????????????????????????????????????????????????????????????????????????????????????????????????????????????????????????????????????????????????????????????????????????????????????????????????????????????????????????????????????????????????????????????????????????????????????????????????????????????????????????????????????????????????????????????????????????????????????????????????????????????????????????????????????????????????????????????????????????????????????????????????????????????????????????????????????????????????????????????????????????????????????????????????????????????????????????????????????????????????????????????????????????????????????????????????????????????????????????????????????????????????????????????????????????????????????????????????????????????????????????????????????????????????????????????????????????????????????????????????????????????????????????????????????????????????????????????????????????????????????????????????????????????????????????????????????????????????????????????????????????????????????????????????????????????????????????????????????????????????????????????????????????????????????????????????????????????????????????????????????????????????????????????????????????????????????????????????????????????????????????????????????????????????????????????????????????????????????????????????????????????????????????????????????????????????????????????????????????????????????????????????????????????????????????????????????????????????????????????????????????????????????????????????????????????????????????????????????????????????????????????????????????????????????????????????????????????????????????????????????????????????????????????????????????????????????????????????????????????????????????????????????????????????????????????????????????????????????????????????????????????????????????????????????????????????????????????????????????????????????????????????????????????????????????????????????????????????????????????????????????????????????????????????????????????????????????????????????????????????????????????????????????????????????????????????????????????????????????????????????????????????????????????????????????????????????????????????????????????????????????????????????????????????????????????????????????????????????????????????????????????????????????????????????????????????????????????????????????????????????????????????????????????????????????????????????????????????????????????????????????????????????????????????????????????????????????????????????????????????????????????????????????????????????????????????????????????????????????????????????????????????????????????????????????????????????????????????????????????????????????????????????????????????????????????????????????????????????????????????????????????????????????????????????????????????????????????????????????????????????????????????????????????????????????????????????????????????????????????????????????????????????????????????????????????????????????????????????????????????????????????????????????????????????????????????????????????????????????????????????????????????????????????????????????????????????????????????????????????????????????????????????????????????????????????????????????????????????????????????????????????????????????????????????????????????????????????????????????????????????????????????????????????????????????????????????????????????????????????????????????????????????????????????????????????????????????????????????????????????????????????????????????????????????????????????????????????????????????????????????????????????????????????????????????????????????????????????????????????????????????????????????????????????????????????????????????????????????????????????????????????????????????????????????????????????????????????????????????????????????????????????????????????????????????????????????????????????????????????????????????????????????????????????????????????????????????????????????????????????????????????????????????????????????????????????????????????????????????????????????????????????????????????????????????????????????????????????????????????????????????????????????????????????????????????????????????????????????????????????????????????????????????????????????????????????????????????????????????????????????????????????????????????????????????????????????????????????????????????????????????????????????????????????????????????????????????????????????????????????????????????????????????????????????????????????????????????????????????????????????????????????????????????????????????????????????????????????????????????????????????????????????????????????????????????????????????????????????????????????????????????????????????????????????????????????????????????????????????????????????????????????????????????????????????????????????????????????????????????????????????????????????????????????????????????????????????????????????????????????????????????????????????????????????????????????????????????????????????????????????????????????????????????????????????????????????????????????????????????????????????????????????????????????????????????????????????????????????????????????????????????????????????????????????????????????????????????????????????????????????????????????????????????????????????????????????????????????????????????????????????????????????????????????????????????????????????????????????????????????????????????????????????????????????????????????????????????????????????????????????????????????????????????????????????????????????????????????????????????????????????????????????????????????????????????????????????????????????????????????????????????????????????????????????????????????????????????????????????????????????????????????????????????????????????????????????????????????????????????????????????????????????????????????????????????????????????????????????????????????????????????????????????????????????????????????????????????????????????????????????????????????????????????????????????????????????????????????????????????????????????????????????????????????????????????????????????????????????????????????????????????????????????????????????????????????????????????????????????????????????????????????????????????????????????????????????????????????????????????????????????????????????????????????????????????????????????????????????????????????????????????????????????????????????????????????????????????????????????????????????????????????????????????????????????????????????????????????????????????????????????????????????????????????????????????????????????????????????????????????????????????????????????????????????????????????????????????????????????????????????????????????????????????
KM448734.1_Luciola_italica                    ????????????????????????????????????????????????????????????????????????????????????????????????????????????????????????????????????????????????????????????????????????????????????????????????????????????????????????????????????????????????????????????????????????????????????????????????????????????????????????????????????????????????????????????????????????????????????????????????????????????????????????????????????????????????????????????????????????????????????????????????????????????????????????????????????????????????????????????????????????????????????????????????????????????????????????????????????????????????????????????????????????????????????????????????????????????????????????????????????????????????????????????????????????????????????????????????????????????????????????????????????????????????????????????????????????????????????????????????????????????????????????????????????????????????????????????????????????????????????????????????????????????????????????????????????????????????????????????????????????????????????????????????????????????????????????????????????????????????????????????????????????????????????????????????????????????????????????????????????????????????????????????????????????????????????????????????????????????????????????????????????????????????????????????????????????????????????????????????????????????????????????????????????????????????????????????????????????????????????????????????????????????????????????????????????????????????????????????????????????????????????????????????????????????????????????????????????????????????????????????????????????????????????????????????????????????????????????????????????????????????????????????????????????????????????????????????????????????????????????????????????????????????????????????????????????????????????????????????????????????????????????????????????????????????????????????????????????????????????????????????????????????????????????????????????????????????????????????????????????????????????????????????????????????????????????????????????????????????????????????????????????????????????????????????????????????????????????????????????????????????????????????????????????????????????????????????????????????????????????????????????????????????????????????????????????????????????????????????????????????????????????????????????????????????????????????????????????????????????????????????????????????????????????????????????????????????????????????????????????????????????????????????????????????????????????????????????????????????????????????????????????????????????????????????????????????????????????????????????????????????????????????????????????????????????????????????????????????????????????????????????????????????????????????????????????????????????????????????????????????????????????????????????????????????????????????????????????????????????????????????????????????????????????????????????????????????????????????????????????????????????????????????????????????????????????????????????????????????????????????????????????????????????????????????????????????????????????????????????????????------------------------------------------------AACACTTTATTTTATTTTCGGGGTATGAGCCGGAATACTAGGGACTTCCCTTAGACTTTTAATTCGAGCAGAATTAGGAAACCCGGGGTCATTAATTGGAAATGACCAAATTTATAACGTAATTGTCACAGCCCATGCTTTTATTATAATTTTTTTTATAGTTATACCTATTATAATTGGAGGTTTCGGAAATTGACTTGTCCCTTTAATACTTGGAGCCCCGGATATGGCATTCCCACGAATAAACAATATAAGATTTTGGCTTCTTCCACCCTCATTGTCACTCCTCTTAATAAGAAGAATAGTAGAAAATGGAGCAGGCACAGGATGAACAGTTTACCCCCCCCTGTCTGCAAATATTGCTCACAGAGGTTCATCAGTTGATTTAGCCATTTTTAGTTTACATTTAGCAGGAATTTCATCTATTTTGGGCGCAGTAAATTTTATTTCAACAATTATTAACATACGATCAATCGGTATAACATTAGATCGAATACCTTTATTTGTTTGAGCCGTATTAATTACTGCTATTCTATTACTTTTATCCCTCCCAGTCTTAGCCGGGGCAATTACTATACTTTTAACAGACCGAAATCTAAATACCTCCTTTTTTGATCCAGCCGGAGGAGGTGACCCAATTCTTTATCAACATTTATTT------------------------------------------------------------------------------------------------------------------------------------------------------------------------------------------------------------------------------------------------------------------------------------------------------------------------------------------------------------------------------------------------------------------------------------------------------------------------------------------------------------------------------------------------------------------------------------------------------------------------------------------------------------------------------------------------------------------------------------------------------------------------------------------------------------------------------------------------------------------------????????????????????????????????????????????????????????????????????????????????????????????????????????????????????????????????????????????????????????????????????????????????????????????????????????????????????????????????????????????????????????????????????????????????????????????????????????????????????????????????????????????????????????????????????????????????????????????????????????????????????????????????????????????????????????????????????????????????????????????????????????????????????????????????????????????????????????????????????????????????????????????????????????????????????????????????????????????????????????????????????????????????????????????????????????????????????????????????????????????????????????????????????????????????????????????????????????????????????????????????????????????????????????????????????????????????????????????????????????????????????????????????????????????????????????????????????????????????????????????????????????????????????????????????????????????????????????????????????????????????????????????????????????????????????????????????????????????????????????????????????????????????????????????????????????????????????????????????????????????????????????????????????????????????????????????????????????????????????????????????????????????????????????????????????????????????????????????????????????????????????????????????????????????????????????????????????????????????????????????????????????????????????????????????????????????????????????????????????????????????????????????????????????????????????????????????????????????????????????????????????????????????????????????????????????????????????????????????????????????????????????????????????????????????????????????????????????????????????????????????????????????????????????????????????????????????????????????????????????????????????????????????????????????????????????????????????????????????????????????????????????????????????????????????????????????????????????????????????????????????????????????????????????????????????????????????????????????????????????????????????????????????????????????????????????????????????????????????????????????????????????????????????????????????????????????????????????????????????????????????????????????????????????????????????????????????????????????????????????????????????????????????????????????????????????????????????????????????????????????????????????????????????????????????????????????????????????????????????????????????????????????????????????????????????????????????????????????????????????????????????????????????????????????????????????????????????????????????????????????????????????????????????????????????????????????????????????????????????????????????????????????????????????????????????????????????????????????????????????????????????????????????????????????????????????????????????????????????????????????????????????????????????????????????????????????????????????????????????????????????????????????????????????????????????????????????????????????????????????????????????????????????????????????????????????????????????????????????????????????????????????????????????????????????????????????????????????????????????????????????????????????????????????????????????????????????????????????????????????????????????????????????????????????????????????????????????????????????????????????????????????????????????????????????????????????????????????????????????????????????????????????????????????????????????????????????????????????????????????????????????????????????????????????????????????????????????????????????????????????????????????????????????????????????????????????????????????????????????????????????????????????????????????????????????????????????????????????????????????????????????????????????????????????????????????????????????????????????????????????????????????????????????????????????????????????????????????????????????????????????????????????????????????????????????????????????????????????????????????????????????????????????????????????????????????????????????????????????????????????????????????????????????????????????????????????????????????????????????????????????????????????????????????????????????????????????????????????????????????????????????????????????????????????????????????????????????????????????????????????????????????????????????????????????????????????????????????????????????????????????????????????????????????????????????????????????????????????????????????????????????????????????????????????????????????????????????????????????????????????????????????????????????????????????????????????????????????????????????????????????????????????????????????????????????????????????????????????????????????????????????????????????????????????????????????????????????????????????????????????????????????????????????????????????????????????????????????????????????????????????????????????????????????????????????????????????????????????????????????????????????????????????????????????????????????????????????????????????????????????????????????????????????????????????????????????????????????????????????????????????????????????????????????????????????????????????????????????????????????????????????????????????????????????????????????????????????????????????????????????????????????????????????????????????????????????????????????????????????????????????????????????????????????????????????????????????????????????????????????????????????????????????????????????????????????????????????????????????????????????????????????????????????????????????????????????????????????????????????????????????????????????????????????????????????????????????????????????????????????????????????????????????????????????????????????????????????????????????????????????????????????????????????????????????????????????????????????????????????????????????????????????????????????????????????????????????????????????????????????????????????????????????????????????????????????????????????????????????????????????????????????????????????????????????????????????????????????????????????????????????????????????????????????????????????????????????????????????????????????????????????????????????????????????????????????????????????????????????????????????????????????????????????????????????????????????????????????????????????????????????????????????????????????????????????????????????????????????????????????????????????????????????????????????????????????????????????????????????????????????????????????????????????????????????????????????????????????????????????????????????????????????????????????????????????????????????????????????????????????????????????????????????????????????????????????????????????????????????????????????????????????????????????????????????????????????????????????????????????????????????????????????????????????????????????????????????????????????????????????????????????????????????????????????????????????????????????????????????????????????????????????????????????????????????????????????????????????????????????????????????????????????????????????????????????????????????????????????????????????????????????????????????????????????????????????????????????????????????????????????????????????????????????????????????????????????????????????????????????????????????????????????????????????????????????????????????????????????????????????????????????????????????????????????????????????????????????????????????????????????????????????????????????????????????????????????????????????????????????????????????????????????????????????????????????????????????????????????????????????????????????????????????????????????????????????????????????????????????????????????????????????????????????????????????????????????????????????????????????????????????????????????????????????????????????????????????????????????????????????????????????????????????????????????????????????????????????????????????????????????????????????????????????????????????????????????????????????????????????????????????????????????????????????????????????????????????????????????????????????????????????????????????????????????????????????????????????????????????????????????????????????????????????????????????????????????????????????????????????????????????????????????????????????????????????????????????????????????????????????????????????????????????????????????????????????????????????????????????????????????????????????????????????????????????????????????????????????????????????????????????????????????????????????????????????????????????????????????????????????????????????????????????????????????????????????????????????????????????????????????????????????????????????????????????????????????????????????????????????????????????????????????????????????????????????????????????????????????????????????????????????????????????????????????????????????????????????????????????????????????????????????????????????????????????????????????????????????????
KP313820.1_Sclerotia_substriata               ------------------GTTTTGTTGATATTTTATA--TTTTGTTGGTTTTTAA-AAAAAGTTTTATTTTGACTTGAAATTTTAATTTATCATTATTTTATATGTGTTTTT--TAGATTAAA-AA---TTTTATTTGCAGTATTTAATATTAAATAATTATTTAAGTAAGTTTTAGTAATTGATTATTAAGAATTAATAAAATTTGTGCCAGCAATTGCGGTTACACAAAT-GATTCAATTAAAATTTATTGGTTAATAATAATTTTGTTTAT--TAGAATTTAAAATTAAAATTTTAAGGTGAAATTTAAATTTTAATTTATTTTCTTTTTTTTGATTTGAGGTTAT----TAAAGTTAGTAT-TAAACTAGGATTAGATACCCTATTATTATAACTGTAAAATTTA--ATACTAGATTAGTATTAGTTATTTTCTTGAAAATTAAAAAATTTGGCGGTATCTTAGTCTATTCAGAGGAACCTGTCCTGTAATTGATAATCCACGATTAGTTTTACTTTTCTTT--TTCTTGTATATCGTTGTTTTTGAATAT-TTTATAAGAATTTAAATTTTCAATAAGTAT-ATATTAGTTTATTTCAGATCAAGGTGCAGATTATAGGAAAG-AAGAGATGGGTTACAATAAAATTATTTTTTGTTTAATATTTTAAATAGTTTTATTAAATTGGATTTGATAGTAATATTTTATATATTTGATATGTGATT-TTAGCTCTAAGATGTGTACATATTGCCCGTCGCTCTCATTAT-TTTGAGATAAGTCGTAACAAAGTAGATTTACTGGAAAGTGTATCTAGGATTAATAATCAAATTAAAGCTAATAATCAAATTAAAGCTTATAGGGAAGTTTTTTATTTACATTAAAAAGAATACTGTTCAATTCAGTATAATTTGATTATAAATTAAATTATTATTAT--TATTTAATTAAAGTATTTTTTTATTTATTATTTTAATAGAAAAATTATTTTTTATTATAGTTTATTAGTAAAGTGATTGAA-CTTTTATTATGTTTTAAAAAGAAAAATTAATTTTTTGTACCTTGTGTATCAGGGTTAATTAATTTATTTATTAATA--TTAATTGATCTCGAATTAAAAAGTTCTAATTAATTATATGTTTAATTTTTTCATAAATTTTCTTAATTTTTAGTTAGAAATGAAACGTTATTCGTTTTTTAATATATCTAGTTTTTTAAGAAAAGAATTTAATTCTCTTATTATTTATTTATTATCTAA-TTTTTAGTTAATAATTTTTAGTATGAAATATTTAAAGGGATGAGCTTTTATTTTTATAATTAAAAATTTATTTTGTTAATAT--ATATTGTATAATTTAAATTGTTAATCATTTGAATAATTTAATATTTAATTTTA-TTAGATTTTATTATTTATATTT-ATTTTAATTTTTATATTAAAAAATTTTGTTTAATGTT-TTTTCTTTATTTATAATGATTAAATTAGTAGATTTA-TTTTTATTATTAATTTTT-TATTTTAGGTAATAAAAAGGAACTCGGCAAAA-TAATTTTTCGCCTGTTTATTAAAAACATGTCTTTTTGATTATAATTTAAGGTTTAAATCTGCTCAATGAGTTGTTAAATTGCCGCAGTATTTTGACTGTGCAAAGGTAGCATAATAATTAGCTTTTTTATTGAGAGCTGGAATGAATGATTGGACGAGAAAATTTCTGTCTCTTTATTA-TTTTTGTTGAATTTTACTTTTAAGTTAAAAGGCTTAAATATTTTTAAAAGACGAGAAGACCCTATAGAGTTTAATTTTT----ATTTAATTTATTAGTTTTTTGGGATTTGAAA-TTTTTAT-TTTAATAAGAATTTGGTTGGGGTGACCAAAAGATAAATTTAACTCTTTTAA-TTTTAATCATTAATTTTTGAATATAAAATCTATTTTTATAATTTTAAAATAAATTACCTTAGGGATAACAGCGTAATTTTTCTTTAGAGTTCTTATT-GAAAGAAAAGCTTGCGACCTCGATGTTGGATTAAAATTTATTTTAGGTGCAGAAGCTTAA-AAATTGAGTCTGTTCGACTTTTAAAATTTTACGTGATCTGAGTTTAAACCGGTGTGAGCCAGGTTGGTTTCTATCTT--TAATTATTTAATATATTTTAGTACGAAAGGACCAAATATATAATAAATTATTTT-ATTTTGAATATTATTGTTACTTTGGCAGAATAGTGTGATAGATTTAGGATCTTTATA-------------------------------ATGATAACAAACCTATTTTCAAGATTTGATCCTTCAACAAGAATAAATCTAGCATTAAATTGAATAAGAGTGATTTTAGGATTAATATTTATACCAACAATATTCTGTCCCATTCCTTCACGTATTAATTTAATGTGAATTAAAATATATAAAAGATTAAGAAAAGAATCTGAAATTATTCTAAAAGTTAAGTCTATAAAAAAAAGAACATTAATTTTTGTATCTTTATTCTCATTAATTCTATTTAGAAATTTTTTAAGTCTATTCCCATATATTTTTTCAAGAACTAGACATTTAATTCTAACATTAACTTTATCTTTCCCACTTTGATTAAGATTTATAATTTATGGATGAATTAATAATACAATTCATATAATAGCACATTTAGTCCCTCAAGGAACTCCACCTGTTTTAATACCTTTTATAGTATGTATTGAAACTATTAGTAATATTATTCGACCAGGAACTCTAGCAATTCGATTAACAGCCAATATAATCGCTGGACATCTATTATTAACATTAATAGGAAGAACAGGAAGAAAATTATCAATTTTAATATTAAATGTATTAATTTTATCACAATTATTACTTTTAGTACTAGAAACTGCTGTAGCAATTATTCAATCATACGTATTTTCAGTTCTAAGAACATTATATTCTAGAGAAGTTAATTAAATTCCACAAATAGCTCCTTTAAGATGATTAAATTTATTTATCTTCTTTATTTTAGTATTTATATTATTTAATGTAATAAATTACTTCTCAATAATTTATAAAATTAAAAAATCCGAATCTGAAAAAAGAAAAAAAAGAATTTCGTGAAAATGATAA------CTTAACAAATGATTATTTTCTAC-AAACCATAAAGACATTGGAACTTTATACTTTATTTTTGGAGTATGAGCTGGAATACTAGGAACTTCATTGAGATTATTAATTCGAGCAGAATTAGGAAATCCAGGATCCTTAATTGGTAATGATCAGATTTATAATGTTATTGTTACTGCTCATGCTTTCATCATAATTTTCTTTATAGTTATACCCATTATAATTGGGGGATTTGGAAATTGACTTGTTCCTTTAATACTAGGAGCACCAGATATAGCATTCCCTCGAATAAATAACATAAGATTTTGATTACTTCCACCTTCATTGTCATTATTGTTAATAAGAAGAATTGTTGAAAATGGTGCAGGAACAGGTTGAACTGTTTACCCTCCATTATCTGCAAATATTGCCCATAGAGGTTCATCGGTAGACTTAGCTATTTTTAGATTACATTTAGCTGGAATCTCTTCTATTCTTGGTGCAGTAAATTTTATTTCAACAATTATTAATATACGATCAATTGGAATAACATTTGATCGAATACCTTTATTTGTATGAGCTGTTCTAATTACAGCTGTTCTTTTACTTTTATCATTACCTGTACTTGCAGGAGCTATTACGATATTATTAACAGATCGAAATTTAAATACATCATTTTTTGACCCAGCAGGAGGGGGAGACCCAATTTTATATCAACATTTATTTTGATTCTTTGGACATCCTGAAGTTTATATTTTAATTTTACCAGGATTTGGAATAATTTCCCATATTGTTAGCCAAGAAAGAGGGAAAAAGGAAACATTTGGAGCAATTGGAATAATTTACGCTATAATAGCAATTGGTTTATTAGGATTTGTTGTTTGAGCTCATCATATATTTACAGTAGGAATGGATGTTGATACCCGGGCATACTTCACTTCTGCCACTATAATTATTGCTGTCCCTACTGGAATTAAAATTTTTAGATGATTAGCAACAATTCATGGTACACAAATTAATTATTCCCCTCAGATACTTTGAGCTCTAGGATTCATTTTCTTATTTACAATTGGAGGGTTAACAGGGGTAATTTTAGCTAATTCTTCTATTGACATTATTTTACATGATACATATTATGTGGTAGCCCACTTTCATTATGTTTTATCAATAGGAGCAGTATTTGCAATTATAGGTGGAATCGTAAACTGATTCCCCTTATTTACAGGATTATCAATAAACGAAAAATTACTAAAAATCCAATTCTTCTCTATATTTATTGGAGTAAATTTAACATTTTTTCCTCAGCATTTTTTAGGATTAAGAGGAATACCACGACGATACTCTGATTACCCAGATGCTTATGTATCATGAAATCTAATTTCTTCTATTGGTTCATTAATTAGAACTATTAGAATTCTATTAATAATTTATATTATATGAGATAGAATAAATTCAATACGAAAAAATGTGTATTCAACTTATATACCTACATCAAATGAATGAATACAAAATACACCACCAATAGAACACACTTATTCTGAATTGCCTATATTAACTAATTTCTAA----------------------------------------ATGGCAACATGAATAAATATTAATTCTCAAGATAGAATTTCTCCTTTAATAGAACAATTAACATTCTTCCATGACCATACTATAATAATTTTAGTAATAATTACATTGATTGTTCTATATATTATAGTTTCTATAATAATAAACAAATATATTAATCGATTATTATTAGAAGGTCAAATAATTGAATTAATATGAACAATTGCTCCAGCAGTTACATTAATTTTTATTGCTCTTCCAAGATTACAATTATTATATCTATTAGATGAAATTAACTTACCATTAATTTCAGTAAAATCAATTGGACATCAATGATATTGATCTTATGAATTATCAGATTTTAAAAAAATTGAATTTGACTCTTATATAATCCCAATTGAAGATTTAAAATTACACTCTTTTCGATTACTAGAAGTTGATAATCGACTTCCACTTCCAATTAATACTCAAATTCGAATAATAGTTACATCAACAGATGTAATCCACTCATGAACTATTCCATCATCAAGAGTAAAAATTGATGCAACTCCAGGACGATTAAATCAGATAACATTCTTTATAAATCGAATTGGAGTATTTTTTGGTCAATGTTCAGAAATTTGTGGAACTAACCATAGATTTATACCAGTAGTAGTAGAAAGAATTTTACCTAAATATTTCATTGAATGGGTAAAAAATTTTTCATTA---------------ATGTTAAATAAAAATCACACTTATCATCTAGTTGAAGTTAGACCATGACCAATCTTAGGAGCTTTTAGAACAATAATCCTATTAACAGGAATAATTAAATGATTTCATTTATATGAAAATAATTTATTATTAATTGGGATAATTTGTACAATTTTAGTTATGTATCAATGATGACGAGACACTACTCGAGAAGGAACATTTCAAGGTTTACATACATCTAAAGTAGTTAAAGGTTTACGATGAGGAATAATCTTATTTATTACATCAGAAGTCTTATTTTTTGTATCTTTTTTTTGAAGATTCTTCCATAGAAGATTATCACCGTCAATTGAAATTGGAATAATTTGACCACCTAAAGGAATTAACCCATTCAATCCAATTCAAATCCCATTATTAAATACAATTATTTTAATTTCATCAGGTATCACTGTTACATGAGCTCATCATAGACTTATAGAAAATAATTACAAACAATGTATTTATAGATTAATCTTAACAGTAACCTTAGGTATTTATTTTACAATATTGCAAGCTTTTGAATATATAGAATCACCATTTACCATCGCTGACTCTGTTTATGGATCAAGATTCTTTATAGCAACTGGATTCCATGGTATTCATGTTATTATTGGAACAACATTTTTAATAGTATGTTTAATTCGACAAATAAAAAATCACTTTTCATCTATTCATCATTTTGGATTTGAGGCAGCTGCCTGATATTGACATTTTGTAGATGTAGTATGATTATTCTTGTATATTTCAATTTATTGATGAGGTAGATAT---ATGAAAATAATAAAAAAAAATCCTATACTTAAAATTGTAAATAGATCTCTTATTGATTTACCATCCCCATCTAACATCTCCAGATGATGAAATTTTGGATCACTTTTAGGAATATGTTTAATAATTCAAATCGTTACAGGACTATTTTTAGCAATACATTACTGTTCAGATATTTCACTAGCATTTAATAGAGTTATCCACATTTGTCGAGACGTAAATTATGGATGGCTTATACGAATTATTCATATAAATGGAGCATCAATATTTTTTGTATGCCTATATTTACATATTGGACGAGGATTATCCTATAGATCATTTATACAAACAATAACATGAACTATTGGAGTAATTATATTCTTTATAATTATAGGAACAGCTTTCTTAGGATATGTTCTACCTTGAGGTCAAATGTCATTTTGAGGGGCAACAGTAATTACAAATCTACTTTCAGCAATTCCTTACTTAGGAACAAGAATTGTTCAATGAATCTGAGGAGGATTTGCAGTTGATAATGCAACATTAACACGATTCTTTGCATTACATTTCGTATTACCATTTATCATTGCAGCTTTAGTAATAATTCACTTATTATTTCTTCATCAAACAGGATCATTTAATCCTTTAGGAACAACAAACAATATTGATAAAGTTAAATTTCACCCTTACTTCACATCTAAGGATCTAATAGGATTTATAGTTACATTAATAATTTTTACATTATTTATTTTAATATATCCTTATATAATAGGAGATCCTGATAATTTCAGACCAGCAGATCCTCTAGTTACACCTGCACACATTAAACCAGAATGATATTTTTTATTCGCTTACGCAATTTTACGTTCAATTCCTAACAAATTAGGAGGAGTAATTGCCCTATTTTTATCAATTCTAGTATTAATTATTATACCTATATTCAAAAAGAAAATTAAAAGAAATTCATTCTACCCAATTAATAAAATATTATTTTGAACATTTACCAGAACAAGAATACTACTTACATGAATTGGGGCTAAACCAGTTGAAGACCCATACATTTTAACAGGACAAATTCTAACATTAATATACTTTATATATTTTCCAATATTATTTATTATATCAAAAATATGAGATAACATAATATTCAATAAATAG------------GATGTTTTT-TTATTATTTATTTCTTATGTAATTCTTATTTTATGTGTTTTAATTGGCGTAGCTTTTTTGACTTTATTTGAACGTAAAATTTTAGGGTATATTCAAATTCGTAAGGGTCCTAATAAGGTTGGTTTTATAGGTTTAGTTCAGCCTTTTAGTGATGCATTGAAATTATTTTTTAAGGAGCAGGCTAATCCAATAATGTCTAATTTTTTTTCTTATTATTTTTCTCCAGTTTTTAATTTATTTTTGTCTTTATTTTTATGAATGTGTTTACCTTTTTTTACTGGTTTTATTTATTTTACTTTTGGGTTTTTATTTTTTTTATGTTGTTCAAGTCTTTCTGTTTATACTATTATAGTTGCTGGTTGATCTTCTAATTCTAATTATTCTTTATTAGGAGCCCTTCGTTGTGTTGCTCAGACTATTTCTTATGAAGTGAGTTTATCTATTATTCTTTTGTCTTTTTTATTTTTAATTTCAGGTTTAAAAATTTTTGATCTTATAATTTACCAACAATATATTTGGTTTTTTTTTATTTCTTTGCCTTTATCTATAATTTGGTTTGTTTCTAGGTTAGCTGAAACTAATCGTACTCCCTTTGATTTTGCTGAGGGAGAGTCTGAGTTAGTTTCTGGATTTAATGTTGAGTATAGAGGAGGAGGATTTGCATTAATTTTCATAGCTGAATATTCAAGAATTTTATTTATAAGAATATTATATGTTTTTCTTTTTTTTGGGGGTTCATTGGTTAATATTTTTTTCTTTTTTTTTGTGGTTTTTATTTCTTTTTTATTTATTTGGGTTCGTGGGACTTTACCACGTTATCGTTATGATAAATTAATATATTTAGCTTGAAAGAGTTTTTTACCTGTTTCATTAAATTTTATAATATTTTTTTTTGGTTTAAAGATGTTTATTTTTTCTTTAATTTTT---TTTTTAATACCAAAAATTTATAAATTAATATTTTTAAATATTCTATTTATGAGAACAATAATTTCCGTATCAGCTTATACTTGATTAGGAATATGAATAGGACTAGAAATCAACCTCCTATCAATAATTCCAATT---ATGCAAGAAAAAAATATTTTATCTTCAGAATCTTCAATTAAATATTTTATTACACAAGCTGCTGCTTCAACAATTATTCTAATAAGAATTATTGTAATAATATGAAATATTAATTTTACATCTAATCTAAATGAAAATTCAAATATAATTATAATTATAAATTCAGGATTTTTATTAAAAATAGGAATAGCCCCACTCCATTTTTGATTTCCTGAGGTTCTTGAAGGACTAAACTGATATAATTGTATATTAATATTAACATGACAAAAAATTGCCCCCATAGTGTTAATAATATACAATATAGAATCAAGTTTATTTTATTCAATTATCATTATTACAGGAATAATCATTAGAAGAATTATAAGAATAAATCAAATTAGAATACGTAAACTAATGACATTCTCATCTATTAACAATATAGGATGAATAATAGCAGCTATAATAACCGAAAAAACAGTATGAATAATTTATTTTGCAATCTATTCTATAATCACAATTAATATTGCAATAATA------ATAAAAAATATTTTCTATATAAATCAACTTTTCCCTACAATCAACATTTCACCGTCTATAAAAATATTTTTTATATTAAACTTCTTATCATTAAGAGGAATCCCACCGTTTTTAGGATTTCTTCCTAAATGAATAGTAATTCAAACCTTAATCTCAAAAAATATATTCTTATTAACAATCATAATAATTATATTTACACTAATCCTAATTTATGTTTAT---ATACGAATTGCAATATCTGCCCTAGTTATAAAAATCAACCAAAGAAACTGAAATTTAA-------AGCTAAATATAAAAACCAAC-------AAAATATCAATCAGAATTTTAAATTTCTTTATATTATCAAGCTTAATCTTAATTACAATCTCATTAAATATAATTTAA---ATAATCCTAAAAAATATTGCTTTAATTACATTCACAGTATCATTTATAGTTATAATAATTAGAACGATCTTATCAAAAAAAATAATTATTGACCGAGAAAAAAGATCCCCATTTGAATGTGGATTTGATCCTAAATCTTCAGCACGAATTCCATTTTCTTTACAATTTTTTTTAATTGCAATAATCTTCTTAATTTTTGATGTAGAAATTACACTTCTATTACCACTAGTTTTAACAATAAAAATAACAAGAATTCAAACATTCACAATAATTACGTTCATATTTATTTTAATTCTTTTAATTGGTCTATATTATGAATGAAAATCAGGAGCATTAAATTGAGCTATTTAG-----------ATGTTAATTTATGGATATATAATTTTTAT-TTTTATATATTTTATTGGTTTATTTGTTATATTTTTAAAGTGTGAACATTTACTTTTAATACTTTTAAGTTTAGAATTTATTGTTTTATCTTTATATATAGGCTTAGTTTTATATTTAATAACTTTTTGCTGTGAAGGTTATTTTTTAATAATTTTTCTTTCACTGAGAGTTTGTGAAGGTGCCTTAGGTTTATCAATTTTAGTTTCTATGGTTCGTTCATATGGAAATGATTATTTTAATTCTTTTAATATTTTATGGTAAATGGTAAAGTTTTTATCGTTTTCCTTATTTATGATTCCTTTATGTTTTCTTAAGTTTTATTTTTGGCATATTAATTTTATGTTTTATTTAACGTTTATTTTATTTTTTTTTACTTTTAATTATTCTATTTATTTTAGTTCAATTAGATATTTTTTTGGTTGTGATTATTTAACTTTTTTTATAATTTTATTAAGAATTTGAATTTGTATATTAATGATTTTGGCTAGTGAAAAGATTTATTTTTATAATAATTTTTCTA---TATTTTTTACCTTGGTTATTTTGATTTTATTTATTTCATTATTTTTCCCTTTTTCTTCTATAAATATATTTATTTTTTATATTTTTTTTGAAGTTAGTTTAATTCCAACTTTATTATTAATTTTAGGTTGAGGGTATCAACCTGAACGTATTCAAGCTGGTATATATATATTTATATATACATTATTTGGTTCTTTGCCTATAATAGTTTCTTTATTTTATATATATTATTTAAATGGTGGTTTGGATTTTTATTTTTGTTATAATATTAATTCATTTTATTTGTATATTTGTACAATTACTGTTTTTTTAATTAAAATTCCTATATATTTTGTTCATTTATGATTACCTAAGGCTCATGTAGAGGCACCTGTTTCAGGTTCAATAATTTTAGCTGGAGTAATGTTAAAATTGGGTGGTTATGGTTTACTTCGTTTTATAAAAATTTTTATAGAGGTTGGATTAAAATTTAATTTTATTTTTATTACTATTAGATTAGTAGGTGGTTTTATTATTTCTTTAATTTGTTTACGTCAAATGGATATTAAGTCTTTAATTGCTTATTCATCAGTCTCACATATAGGTTTGGTTTTAGGTGGTTTAATAACAATAAATATTTGGGGATTTTATGGTGCATTTTTGATAATAATTGCTCACGGTTTATGTTCTTCTGGTTTATTTTGTTTGGCCAATATTTCTTATGAGCGTTTATCAAGTCGAAGATTATTTTTAAATAAGGGTTTAATTAATTTAATGCCTAGAATGTCTTTATGATGATTTCTTTTATGTTCTTCAAATATAGGTGCACCATTTTCATTAAATCTTTTTGGGGAAATTATGTTGATTAATAGAATTATTTCTTGAAATTGAATTACATTTATTTTTTTGTCTTTAATTTCATTTTTCGGTGCTGCTTATTCTTTATATTTATATTCTCATAGTCAGCATGGTATTTTATTTCAGGGATTATATTCATTTTCTTTGGGTAATGTTCGTGAACATTTACTTTTATTTTTACATTGAGTTCCTTTAAATTTAATTTTTATAGGTGGGGATATTTTTATTTTTTATTTAA-------------ATTATTTCAATTTGTTTTGTTATATATGTTTTTTTATTTCTTTTTAGTTTATTATTTTTTTGGTTAGGTTTATATTTTATTATAATAGACTTAGTTATTATTTTAGAGTATGAATTAATAAATTTGAATTCTAGTATTGTTTATATATCTATTTTATTGGATTGAATATCTTTATTGTTTATAAGATTTGTTTTATTTATTTCTTCTATGGTTATTTATTATAGTGAAGAATATATATATGGGGATTTAAATATTAATCGATTTATTTTTTTGGTATTTTTATTTGTTATGTCAATAATATTTTTAATTATTAGACCTAATTTAATTAGAATTTTATTGGGTTGAGATGGTCTTGGTCTAGTTTCTTATTGTTTAGTTATTTATTATCAAAACTTTAAGTCTTTGAATGCTGGTATAATTACTGCTCTTTCTAATCGAATTGGTGATGTTGGTATTTTAATATCTATTGCTTGAATAATAAATTATGGGAGATGAAATTTTATTTTTTATTTAGATTTTTTTAATGAAGACTTAACTATAAAGATTATTAGTTATTTTGTTGTTTTGTCTGCTTTTACTAAGAGAGCTCAGATTCCTTTTTCTTCTTGATTACCCGCTGCAATATCTGCTCCTACTCCAGTTTCTTCACTTGTCCATTCTTCCACTTTAGTGACTGCAGGTGTTTATTTATTAATTCGTTTTAATTTTTGTTTTAGTTCTAATCTTATATTTTTTATATTATTTATTTCTATAATAACAATATTTATATCTGGATTAGGGGCTAATTTTGAATATGATTTGAAAAAGATTATTGCTTTATCTACATTAAGTCAACTTGGATTAATAATAAGAATTTTATTTATAGGAGATTATAATCTTGCTTTTTTTCATCTTTTATCTCATGCTTTATTTAAGGCATTACTTTTTATATGTGCAGGTTGTATTATTCATAATATGATAAATTGTCAAGATATTCGTTTTATGGGTTCTTTAGTTAATTTTATACCTTTAACTTGTACATTTTTTAATATTAGAAATTTTTCTCTATGTGGTTTACCTTTTTTGGCTGGATTTTATTCTAAAGATTTAATTCTTGAGTTTATATCAATATCTTATTTTAATATGTTTACTTATTTTATTTTTTATGTTTCTATTGGATTAACTGTTAGTTATACAGTTCGATTATGTTATTATTCACTTTTTAGAATATATAATTTTTATTCTTATAATAATTTGAATGATCAAGGTTTAATTATATTAAAGGGTATAGGTGGTTTAATTCTTTTAGTAATTTTTGGTGGTAGATTTTTATCTTGATTAATTTTTTCTACTCCTTATTTTATTTGTTTATCTTTAAATTTAAAGTTAATAGTAATTTTTATAATTTTATTAGGTTTATGGATTGGTTATGAATTTTCTAGATTTGGTTTTAATTATGACTTAAAGTCTATAAAGATGTTAACTGTTAGTTTATTTTTTTCTTCTATATTAAATATAAGAGTTTTATCTACTTACTTTGTTAATTATTATTTTTTAAAGTTAAGAAATATTTATTATAAAAATCTTGATTTAGGTTGATTGGAGTTTTTAGGTTCTCAAAATTTATTTAATAATGTAGTTAATTCTTCTAAGTTCAATCAGATTTTATTTAATAATAGATTAAAAATTTATTTTTTATTTTTATTTATTTTTATGTTATTTTTAATTATTTATTTTAA----------------------------------ATTATCTGTATAACTATAATAATTTTTATGGCATCTTTATCAATCATCTTCATTTTTATTTCACACCCTCTTTCTATAGGATTCATTCTTTTAATTCAAACTTTAAATATTGCAATATGAACAGGTTTTATATCAATAAATTTTTGATATTCATATATTTTATTTATTATCATAGTAGGAGGAATATTAATTTTATTCATTTATATAACAAGAATTGCATCAAATGAAAAATTTAAATTTAATATAAAAACAACAATAACAATATTATTAACAATTATATTAATATGTACAATTATATTATTAACAAAAGATCAAATAACC-GAAT-TAATAAATTCA-ACCAATATTGACATCATCCAATTAAAAAGAAATTTATTATTCAAAATATCATTAAATAAATTTTTAATAATACCATTAATTTTTCTTTCTTTAACCATTATTTCATATTTATTTATTGCTTTAATCGCAGTAAGAAAAATTACAAATACTAAAATAGGACCATTACGAAAAAATATATAA
KP763461.1_Sclerotia_flavida                  ????????????????????????????????????????????????????????????????????????????????????????????????????????????????????????????????????????????????????????????????????????????????????????????????????????????????????????????????????????????????????????????????????????????????????????????????????????????????????????????????????????????????????????????????????????????????????????????????????????????????????????????????????????????????????????????????????????????????????????????????????????????????????????????????????????????????????????????????????????????????????????????????????????????????????????????????????????????????????????????????????????????????????????????????????????????????????????????????????????????????????????????????????????????????????????????????????????????????????????????????????????????????????????????????????????????????????????????????????????????????????????????????????????????????????????????????????????????????????????????????????????????????????????????????????????????????????????????????????????????????????????????????????????????????????????????????????????????????????????????????????????????????????????????????????????????????????????????????????????????????????????????????????????????????????????????????????????????????????????????????????????????????????????????????????????????????????????????????????????????????????????????????????????????????????????????????????????????????????????????????????????????????????????????????????????????????????????????????????????????????????????????????????????????????????????????????????????????????????????????????????????????????????????????????????????????????????????????????????????????????????????????????????????????????????????????????????????????????????????????????????????????????????????????????????????????????????????????????????????????????????????????????????????????????????????????????????????????????????????????????????????????????????????????????????????????????????????????????????????????????????????????????????????????????????????????????????????????????????????????????????????????????????????????????????????????????????????????????????????????????????????????????????????????????????????????????????????????????????????????????????????????????????????????????????????????????????????????????????????????????????????????????????????????????????????????????????????????????????????????????????????????????????????????????????????????????????????????????????????????????????????????????????????????????????????????????????????????????????????????????????????????????????????????????????????????????????????????????????????????????????????????????????????????????????????????????????????????????????????????????????????????????????????????????????????????????????????????????????????????????????????????????????????????????????????????????????????????????????????????????????????????????????????????????????????????????????????????????????????????????????????????????????????????????????????????????????????????????????????????????????????????????????????????????????????????????????????????????????????????------------------------TCAAC-AAATCATAAAGATATTGGAACTTTATACTTTATTTTTGGAGTATGAGCTGGAATACTAGGAACTTCATTGAGATTATTAATTCGAGCAGAATTAGGAAATCCAGGATCCTTAATTGGTAATGATCAGATTTATAATGTTATTGTTACTGCTCATGCTTTCATCATAATTTTCTTTATAGTTATACCCATTATAATTGGGGGATTTGGAAATTGACTTGTTCCTTTAATACTAGGAGCACCAGATATAGCATTCCCTCGAATAAATAACATAAGATTTTGATTACTTCCACCTTCATTGTCATTATTGTTAATAAGAAGAATTGTTGAAAATGGTGCAGGAACAGGTTGAACTGTTTACCCTCCATTATCTGCAAATATTGCCCATAGAGGTTCATCGGTAGACTTAGCTATTTTTAGATTACATTTAGCTGGAATCTCTTCTATTCTTGGTGCAGTAAATTTTATTTCAACAATTATTAATATACGATCAATTGGAATAACATTTGATCGAATACCTTTATTTGTATGAGCTGTTCTAATTACAGCTGTTCTTTTACTTTTATCATTACCTGTACTTGCAGGAGCTATTACGATATTATTAACAGATCGAAATTTAAATACATCATTTTTTGACCCAGCAGGAGGTGGGGATCCAATTTTATATCAACATTTATTCTGATTTTTTGGTCACCCTGAAGTT------------------------------------------------------------------------------------------------------------------------------------------------------------------------------------------------------------------------------------------------------------------------------------------------------------------------------------------------------------------------------------------------------------------------------------------------------------------------------------------------------------------------------------------------------------------------------------------------------------------------------------------------------------------------------------------------------------------------------------------------------------------------------------------------------------------------------------------------????????????????????????????????????????????????????????????????????????????????????????????????????????????????????????????????????????????????????????????????????????????????????????????????????????????????????????????????????????????????????????????????????????????????????????????????????????????????????????????????????????????????????????????????????????????????????????????????????????????????????????????????????????????????????????????????????????????????????????????????????????????????????????????????????????????????????????????????????????????????????????????????????????????????????????????????????????????????????????????????????????????????????????????????????????????????????????????????????????????????????????????????????????????????????????????????????????????????????????????????????????????????????????????????????????????????????????????????????????????????????????????????????????????????????????????????????????????????????????????????????????????????????????????????????????????????????????????????????????????????????????????????????????????????????????????????????????????????????????????????????????????????????????????????????????????????????????????????????????????????????????????????????????????????????????????????????????????????????????????????????????????????????????????????????????????????????????????????????????????????????????????????????????????????????????????????????????????????????????????????????????????????????????????????????????????????????????????????????????????????????????????????????????????????????????????????????????????????????????????????????????????????????????????????????????????????????????????????????????????????????????????????????????????????????????????????????????????????????????????????????????????????????????????????????????????????????????????????????????????????????????????????????????????????????????????????????????????????????????????????????????????????????????????????????????????????????????????????????????????????????????????????????????????????????????????????????????????????????????????????????????????????????????????????????????????????????????????????????????????????????????????????????????????????????????????????????????????????????????????????????????????????????????????????????????????????????????????????????????????????????????????????????????????????????????????????????????????????????????????????????????????????????????????????????????????????????????????????????????????????????????????????????????????????????????????????????????????????????????????????????????????????????????????????????????????????????????????????????????????????????????????????????????????????????????????????????????????????????????????????????????????????????????????????????????????????????????????????????????????????????????????????????????????????????????????????????????????????????????????????????????????????????????????????????????????????????????????????????????????????????????????????????????????????????????????????????????????????????????????????????????????????????????????????????????????????????????????????????????????????????????????????????????????????????????????????????????????????????????????????????????????????????????????????????????????????????????????????????????????????????????????????????????????????????????????????????????????????????????????????????????????????????????????????????????????????????????????????????????????????????????????????????????????????????????????????????????????????????????????????????????????????????????????????????????????????????????????????????????????????????????????????????????????????????????????????????????????????????????????????????????????????????????????????????????????????????????????????????????????????????????????????????????????????????????????????????????????????????????????????????????????????????????????????????????????????????????????????????????????????????????????????????????????????????????????????????????????????????????????????????????????????????????????????????????????????????????????????????????????????????????????????????????????????????????????????????????????????????????????????????????????????????????????????????????????????????????????????????????????????????????????????????????????????????????????????????????????????????????????????????????????????????????????????????????????????????????????????????????????????????????????????????????????????????????????????????????????????????????????????????????????????????????????????????????????????????????????????????????????????????????????????????????????????????????????????????????????????????????????????????????????????????????????????????????????????????????????????????????????????????????????????????????????????????????????????????????????????????????????????????????????????????????????????????????????????????????????????????????????????????????????????????????????????????????????????????????????????????????????????????????????????????????????????????????????????????????????????????????????????????????????????????????????????????????????????????????????????????????????????????????????????????????????????????????????????????????????????????????????????????????????????????????????????????????????????????????????????????????????????????????????????????????????????????????????????????????????????????????????????????????????????????????????????????????????????????????????????????????????????????????????????????????????????????????????????????????????????????????????????????????????????????????????????????????????????????????????????????????????????????????????????????????????????????????????????????????????????????????????????????????????????????????????????????????????????????????????????????????????????????????????????????????????????????????????????????????????????????????????????????????????????????????????????????????????????????????????????????????????????????????????????????????????????????????????????????????????????????????????????????????????????????????????????????????????????????????????????????????????????????????????????????????????????????????????????????????????????????????????????????????????????????????????????????????????????????????????????????????????????????????????????????????????????????????????????????????????????????????????????????????????????????????????????????????????????????????????????????????????????????????????????????????????????????????????????????????????????????????????????????????????????????????????????????????????????????????????????????????????????????????????????????????????????????????????????????????????????????????????????????????????????????????????????????????????????????????????????????????????????????????????????????????????????????????????????????????????????????????????????????????????????????????????????????????????????????????????????????????????????????????????????????????????????????????????????????????????????????????????????????????????????????????????????????????????????????????????????????????????????????????????????????????????????????????????????????????????????????????????????????????????????????????????????????????????????????????????????????????????????????????????????????????????????????????????????????????????????????????????????????????????????????????????????????????????????????????????????????????????????????????????????????????????????????????????????????????????????????????????????????????????????????????????????????????????????????????????????????????????????????????????????????????????????????????????????????????????????????????????????????????????????????????????????????????????????????????????????????????????????????????????????????????????????????????????????????????????????????????????????????????????????????????????????????????????????????????????????????????????????????????????????????????????????????????????????????????????????????????????????????????????????????????????????????????????????????????????????????????????????????????????????????????????????????????????????????????????????????????????????????????????????????????????????????????????????????????????????????????????????????????????????????????????????????????????????????????????????????????????????????????????????????????????????????????????????????????????????????????????????????????????????????????????????????????????????????????????????????????????????????????????????????????????????????????????????????????????????????????????????????????????????????????????????????????????????????????????????????????????????????????????????????????????????????????????????????????????????????????????????????????????????????????????????????????????????????????????????????????????????????????????????????????????????????????????????????????????????????????????????????????????????????????????????????????????????????????????????????????????????????????????????????????????????????????????????????????????
KP763464.1_Sclerotia_fui                      ????????????????????????????????????????????????????????????????????????????????????????????????????????????????????????????????????????????????????????????????????????????????????????????????????????????????????????????????????????????????????????????????????????????????????????????????????????????????????????????????????????????????????????????????????????????????????????????????????????????????????????????????????????????????????????????????????????????????????????????????????????????????????????????????????????????????????????????????????????????????????????????????????????????????????????????????????????????????????????????????????????????????????????????????????????????????????????????????????????????????????????????????????????????????????????????????????????????????????????????????????????????????????????????????????????????????????????????????????????????????????????????????????????????????????????????????????????????????????????????????????????????????????????????????????????????????????????????????????????????????????????????????????????????????????????????????????????????????????????????????????????????????????????????????????????????????????????????????????????????????????????????????????????????????????????????????????????????????????????????????????????????????????????????????????????????????????????????????????????????????????????????????????????????????????????????????????????????????????????????????????????????????????????????????????????????????????????????????????????????????????????????????????????????????????????????????????????????????????????????????????????????????????????????????????????????????????????????????????????????????????????????????????????????????????????????????????????????????????????????????????????????????????????????????????????????????????????????????????????????????????????????????????????????????????????????????????????????????????????????????????????????????????????????????????????????????????????????????????????????????????????????????????????????????????????????????????????????????????????????????????????????????????????????????????????????????????????????????????????????????????????????????????????????????????????????????????????????????????????????????????????????????????????????????????????????????????????????????????????????????????????????????????????????????????????????????????????????????????????????????????????????????????????????????????????????????????????????????????????????????????????????????????????????????????????????????????????????????????????????????????????????????????????????????????????????????????????????????????????????????????????????????????????????????????????????????????????????????????????????????????????????????????????????????????????????????????????????????????????????????????????????????????????????????????????????????????????????????????????????????????????????????????????????????????????????????????????????????????????????????????????????????????????????????????????????????????????????????????????????????????????????????????????????????????????????????????????????????????????????------------------------TCAAC-AAATCATAAAGATATTGGAACATTATACTTCATTTTTGGGGTATGGGCAGGAATATTAGGAACATCATTAAGATTACTTATTCGAGCAGAACTAGGAAACCCAGGATCATTAATTGGTAATGATCAAATTTATAATGTTATTGTTACAGCTCATGCTTTCATCATAATTTTCTTTATAGTTATACCTATTATAATTGGAGGATTCGGAAATTGACTTGTCCCTTTAATACTAGGAGCACCTGATATAGCATTCCCTCGAATAAATAATATAAGATTCTGGTTACTTCCGCCTTCATTATCATTACTTCTAATAAGAAGAATTGTTGAAAATGGAGCAGGAACAGGTTGAACCGTTTATCCTCCATTATCTGCTAATATTGCCCACAGAGGTTCATCTGTAGATTTAGCAATTTTCAGATTACATTTAGCTGGAATTTCATCAATTCTTGGTGCAGTAAATTTTATTTCCACAATTATTAATATACGATCAATTGGAATAACATTTGATCGAATACCTCTATTTGTTTGAGCTGTTCTTATTACAGCTGTCCTTCTTCTATTATCTCTACCAGTATTAGCAGGAGCAATTACAATATTATTAACAGACCGAAATTTAAATACATCTTTCTTTGACCCTGCAGGAGGGGGAGACCCAATTTTATATCAACATTTATTTTGATTTTTTGGTCACCCTGAAGTT------------------------------------------------------------------------------------------------------------------------------------------------------------------------------------------------------------------------------------------------------------------------------------------------------------------------------------------------------------------------------------------------------------------------------------------------------------------------------------------------------------------------------------------------------------------------------------------------------------------------------------------------------------------------------------------------------------------------------------------------------------------------------------------------------------------------------------------------????????????????????????????????????????????????????????????????????????????????????????????????????????????????????????????????????????????????????????????????????????????????????????????????????????????????????????????????????????????????????????????????????????????????????????????????????????????????????????????????????????????????????????????????????????????????????????????????????????????????????????????????????????????????????????????????????????????????????????????????????????????????????????????????????????????????????????????????????????????????????????????????????????????????????????????????????????????????????????????????????????????????????????????????????????????????????????????????????????????????????????????????????????????????????????????????????????????????????????????????????????????????????????????????????????????????????????????????????????????????????????????????????????????????????????????????????????????????????????????????????????????????????????????????????????????????????????????????????????????????????????????????????????????????????????????????????????????????????????????????????????????????????????????????????????????????????????????????????????????????????????????????????????????????????????????????????????????????????????????????????????????????????????????????????????????????????????????????????????????????????????????????????????????????????????????????????????????????????????????????????????????????????????????????????????????????????????????????????????????????????????????????????????????????????????????????????????????????????????????????????????????????????????????????????????????????????????????????????????????????????????????????????????????????????????????????????????????????????????????????????????????????????????????????????????????????????????????????????????????????????????????????????????????????????????????????????????????????????????????????????????????????????????????????????????????????????????????????????????????????????????????????????????????????????????????????????????????????????????????????????????????????????????????????????????????????????????????????????????????????????????????????????????????????????????????????????????????????????????????????????????????????????????????????????????????????????????????????????????????????????????????????????????????????????????????????????????????????????????????????????????????????????????????????????????????????????????????????????????????????????????????????????????????????????????????????????????????????????????????????????????????????????????????????????????????????????????????????????????????????????????????????????????????????????????????????????????????????????????????????????????????????????????????????????????????????????????????????????????????????????????????????????????????????????????????????????????????????????????????????????????????????????????????????????????????????????????????????????????????????????????????????????????????????????????????????????????????????????????????????????????????????????????????????????????????????????????????????????????????????????????????????????????????????????????????????????????????????????????????????????????????????????????????????????????????????????????????????????????????????????????????????????????????????????????????????????????????????????????????????????????????????????????????????????????????????????????????????????????????????????????????????????????????????????????????????????????????????????????????????????????????????????????????????????????????????????????????????????????????????????????????????????????????????????????????????????????????????????????????????????????????????????????????????????????????????????????????????????????????????????????????????????????????????????????????????????????????????????????????????????????????????????????????????????????????????????????????????????????????????????????????????????????????????????????????????????????????????????????????????????????????????????????????????????????????????????????????????????????????????????????????????????????????????????????????????????????????????????????????????????????????????????????????????????????????????????????????????????????????????????????????????????????????????????????????????????????????????????????????????????????????????????????????????????????????????????????????????????????????????????????????????????????????????????????????????????????????????????????????????????????????????????????????????????????????????????????????????????????????????????????????????????????????????????????????????????????????????????????????????????????????????????????????????????????????????????????????????????????????????????????????????????????????????????????????????????????????????????????????????????????????????????????????????????????????????????????????????????????????????????????????????????????????????????????????????????????????????????????????????????????????????????????????????????????????????????????????????????????????????????????????????????????????????????????????????????????????????????????????????????????????????????????????????????????????????????????????????????????????????????????????????????????????????????????????????????????????????????????????????????????????????????????????????????????????????????????????????????????????????????????????????????????????????????????????????????????????????????????????????????????????????????????????????????????????????????????????????????????????????????????????????????????????????????????????????????????????????????????????????????????????????????????????????????????????????????????????????????????????????????????????????????????????????????????????????????????????????????????????????????????????????????????????????????????????????????????????????????????????????????????????????????????????????????????????????????????????????????????????????????????????????????????????????????????????????????????????????????????????????????????????????????????????????????????????????????????????????????????????????????????????????????????????????????????????????????????????????????????????????????????????????????????????????????????????????????????????????????????????????????????????????????????????????????????????????????????????????????????????????????????????????????????????????????????????????????????????????????????????????????????????????????????????????????????????????????????????????????????????????????????????????????????????????????????????????????????????????????????????????????????????????????????????????????????????????????????????????????????????????????????????????????????????????????????????????????????????????????????????????????????????????????????????????????????????????????????????????????????????????????????????????????????????????????????????????????????????????????????????????????????????????????????????????????????????????????????????????????????????????????????????????????????????????????????????????????????????????????????????????????????????????????????????????????????????????????????????????????????????????????????????????????????????????????????????????????????????????????????????????????????????????????????????????????????????????????????????????????????????????????????????????????????????????????????????????????????????????????????????????????????????????????????????????????????????????????????????????????????????????????????????????????????????????????????????????????????????????????????????????????????????????????????????????????????????????????????????????????????????????????????????????????????????????????????????????????????????????????????????????????????????????????????????????????????????????????????????????????????????????????????????????????????????????????????????????????????????????????????????????????????????????????????????????????????????????????????????????????????????????????????????????????????????????????????????????????????????????????????????????????????????????????????????????????????????????????????????????????????????????????????????????????????????????????????????????????????????????????????????????????????????????????????????????????????????????????????????????????????????????????????????????????????????????????????????????????????????????????????????????????????????????????????????????????????????????????????????????????????????????????????????????????????????????????????????????????????????????????????????????????????????????????????????????????????????????????????????????????????????????????????????????????????????????????????????????????????????????????????????????????????????????????????????????????????????????????????????????????????????????????????????????????????????????????????????????????????????????????????????????????????????????????????????????????????????????????????????????????????????????????????????????????????????????????????????????????????????
KP763466.1_Sclerotia_aquatilis                ????????????????????????????????????????????????????????????????????????????????????????????????????????????????????????????????????????????????????????????????????????????????????????????????????????????????????????????????????????????????????????????????????????????????????????????????????????????????????????????????????????????????????????????????????????????????????????????????????????????????????????????????????????????????????????????????????????????????????????????????????????????????????????????????????????????????????????????????????????????????????????????????????????????????????????????????????????????????????????????????????????????????????????????????????????????????????????????????????????????????????????????????????????????????????????????????????????????????????????????????????????????????????????????????????????????????????????????????????????????????????????????????????????????????????????????????????????????????????????????????????????????????????????????????????????????????????????????????????????????????????????????????????????????????????????????????????????????????????????????????????????????????????????????????????????????????????????????????????????????????????????????????????????????????????????????????????????????????????????????????????????????????????????????????????????????????????????????????????????????????????????????????????????????????????????????????????????????????????????????????????????????????????????????????????????????????????????????????????????????????????????????????????????????????????????????????????????????????????????????????????????????????????????????????????????????????????????????????????????????????????????????????????????????????????????????????????????????????????????????????????????????????????????????????????????????????????????????????????????????????????????????????????????????????????????????????????????????????????????????????????????????????????????????????????????????????????????????????????????????????????????????????????????????????????????????????????????????????????????????????????????????????????????????????????????????????????????????????????????????????????????????????????????????????????????????????????????????????????????????????????????????????????????????????????????????????????????????????????????????????????????????????????????????????????????????????????????????????????????????????????????????????????????????????????????????????????????????????????????????????????????????????????????????????????????????????????????????????????????????????????????????????????????????????????????????????????????????????????????????????????????????????????????????????????????????????????????????????????????????????????????????????????????????????????????????????????????????????????????????????????????????????????????????????????????????????????????????????????????????????????????????????????????????????????????????????????????????????????????????????????????????????????????????????????????????????????????????????????????????????????????????????????????????????????????????????????????????????????????????------------------------TCAAC-AAATCATAAAGATATTGGAACTTTATACTTCATTTTTGGGGTATGGGCAGGGATATTAGGAACATCACTAAGATTACTTATTCGAGCAGAACTAGGAAACCCAGGATCATTAATTGGTAATGATCAAATTTATAATGTTATTGTTACAGCTCATGCTTTCATCATAATTTTCTTTATAGTTATACCTATTATAATTGGAGGATTTGGAAATTGGCTTGTTCCTTTAATACTAGGAGCACCTGATATAGCATTCCCTCGAATAAATAATATAAGATTTTGATTACTTCCACCTTCACTATCATTACTATTAATAAGAAGAATCGTTGAAAATGGAGCAGGAACAGGTTGAACTGTTTACCCTCCATTATCTGCTAATATTGCCCATAGAGGTTCATCTGTAGATTTAGCAATTTTCAGATTACATTTAGCTGGAATCTCATCAATTCTTGGTGCAGTAAATTTTATTTCCACAATTATTAATATACGATCAATTGGAATAACATTTGATCGAATACCTTTATTTGTTTGAGCTGTTCTTATTACAGCTGTTCTTCTTCTATTATCTCTACCAGTATTAGCAGGAGCAATTACAATATTATTAACAGACCGAAACTTAAATACATCTTTTTTTGATCCTGCTGGAGGGGGAGATCCAATTTTATACCAACATTTGTTTTGATTTTTTGGTCACCCTGAAGTT------------------------------------------------------------------------------------------------------------------------------------------------------------------------------------------------------------------------------------------------------------------------------------------------------------------------------------------------------------------------------------------------------------------------------------------------------------------------------------------------------------------------------------------------------------------------------------------------------------------------------------------------------------------------------------------------------------------------------------------------------------------------------------------------------------------------------------------------????????????????????????????????????????????????????????????????????????????????????????????????????????????????????????????????????????????????????????????????????????????????????????????????????????????????????????????????????????????????????????????????????????????????????????????????????????????????????????????????????????????????????????????????????????????????????????????????????????????????????????????????????????????????????????????????????????????????????????????????????????????????????????????????????????????????????????????????????????????????????????????????????????????????????????????????????????????????????????????????????????????????????????????????????????????????????????????????????????????????????????????????????????????????????????????????????????????????????????????????????????????????????????????????????????????????????????????????????????????????????????????????????????????????????????????????????????????????????????????????????????????????????????????????????????????????????????????????????????????????????????????????????????????????????????????????????????????????????????????????????????????????????????????????????????????????????????????????????????????????????????????????????????????????????????????????????????????????????????????????????????????????????????????????????????????????????????????????????????????????????????????????????????????????????????????????????????????????????????????????????????????????????????????????????????????????????????????????????????????????????????????????????????????????????????????????????????????????????????????????????????????????????????????????????????????????????????????????????????????????????????????????????????????????????????????????????????????????????????????????????????????????????????????????????????????????????????????????????????????????????????????????????????????????????????????????????????????????????????????????????????????????????????????????????????????????????????????????????????????????????????????????????????????????????????????????????????????????????????????????????????????????????????????????????????????????????????????????????????????????????????????????????????????????????????????????????????????????????????????????????????????????????????????????????????????????????????????????????????????????????????????????????????????????????????????????????????????????????????????????????????????????????????????????????????????????????????????????????????????????????????????????????????????????????????????????????????????????????????????????????????????????????????????????????????????????????????????????????????????????????????????????????????????????????????????????????????????????????????????????????????????????????????????????????????????????????????????????????????????????????????????????????????????????????????????????????????????????????????????????????????????????????????????????????????????????????????????????????????????????????????????????????????????????????????????????????????????????????????????????????????????????????????????????????????????????????????????????????????????????????????????????????????????????????????????????????????????????????????????????????????????????????????????????????????????????????????????????????????????????????????????????????????????????????????????????????????????????????????????????????????????????????????????????????????????????????????????????????????????????????????????????????????????????????????????????????????????????????????????????????????????????????????????????????????????????????????????????????????????????????????????????????????????????????????????????????????????????????????????????????????????????????????????????????????????????????????????????????????????????????????????????????????????????????????????????????????????????????????????????????????????????????????????????????????????????????????????????????????????????????????????????????????????????????????????????????????????????????????????????????????????????????????????????????????????????????????????????????????????????????????????????????????????????????????????????????????????????????????????????????????????????????????????????????????????????????????????????????????????????????????????????????????????????????????????????????????????????????????????????????????????????????????????????????????????????????????????????????????????????????????????????????????????????????????????????????????????????????????????????????????????????????????????????????????????????????????????????????????????????????????????????????????????????????????????????????????????????????????????????????????????????????????????????????????????????????????????????????????????????????????????????????????????????????????????????????????????????????????????????????????????????????????????????????????????????????????????????????????????????????????????????????????????????????????????????????????????????????????????????????????????????????????????????????????????????????????????????????????????????????????????????????????????????????????????????????????????????????????????????????????????????????????????????????????????????????????????????????????????????????????????????????????????????????????????????????????????????????????????????????????????????????????????????????????????????????????????????????????????????????????????????????????????????????????????????????????????????????????????????????????????????????????????????????????????????????????????????????????????????????????????????????????????????????????????????????????????????????????????????????????????????????????????????????????????????????????????????????????????????????????????????????????????????????????????????????????????????????????????????????????????????????????????????????????????????????????????????????????????????????????????????????????????????????????????????????????????????????????????????????????????????????????????????????????????????????????????????????????????????????????????????????????????????????????????????????????????????????????????????????????????????????????????????????????????????????????????????????????????????????????????????????????????????????????????????????????????????????????????????????????????????????????????????????????????????????????????????????????????????????????????????????????????????????????????????????????????????????????????????????????????????????????????????????????????????????????????????????????????????????????????????????????????????????????????????????????????????????????????????????????????????????????????????????????????????????????????????????????????????????????????????????????????????????????????????????????????????????????????????????????????????????????????????????????????????????????????????????????????????????????????????????????????????????????????????????????????????????????????????????????????????????????????????????????????????????????????????????????????????????????????????????????????????????????????????????????????????????????????????????????????????????????????????????????????????????????????????????????????????????????????????????????????????????????????????????????????????????????????????????????????????????????????????????????????????????????????????????????????????????????????????????????????????????????????????????????????????????????????????????????????????????????????????????????????????????????????????????????????????????????????????????????????????????????????????????????????????????????????????????????????????????????????????????????????????????????????????????????????????????????????????????????????????????????????????????????????????????????????????????????????????????????????????????????????????????????????????????????????????????????????????????????????????????????????????????????????????????????????????????????????????????????????????????????????????????????????????????????????????????????????????????????????????????????????????????????????????????????????????????????????????????????????????????????????????????????????????????????????????????????????????????????????????????????????????????????????????????????????????????????????????????????????????????????????????????????????????????????????????????????????????????????????????????????????????????????????????????????????????????????????????????????????????????????????????????????????????????????????????????????????????????????????????????????????????????????????????????????????????????????????????????????????????????????????????????????????????????????????????????????????????????????????????????????????????????????????????????????????????????????????????????????????????????????????????????????????????????????????????????????????????????????????????????????????????????????????????????????????????????????????????????????????????????????????????????????????????????????????????????????????????????????????????????????????????????????????
KY572917.1_Luciola_niah                       ????????????????????????????????????????????????????????????????????????????????????????????????????????????????????????????????????????????????????????????????????????????????????????????????????????????????????????????????????????????????????????????????????????????????????????????????????????????????????????????????????????????????????????????????????????????????????????????????????????????????????????????????????????????????????????????????????????????????????????????????????????????????????????????????????????????????????????????????????????????????????????????????????????????????????????????????????????????????????????????????????????????????????????????????????????????????????????????????????????????????????????????????????????????????????????????????????????????????????????????????????????????????????????????????????????????????????????????????????????????????????????????????????????????????????????????????????????????????????????????????????????????????????????????????????????????????????????????????????????????????????????????????????????????????????????????????????????????????????????????????????????????????????????????????????????????????????????????????????????????????????????????????????????????????????????????????????????????????????????????????????????????????????????????????????????????????????????????????????????????????????????????????????????????????????????????????????????????????????????????????????????????????????????????????????????????????????????????????????????????????????????????????????????????????????????????????????????????????????????????????????????????????????????????????????????????????????????????????????????????????????????????????????????????????????????????????????????????????????????????????????????????????????????????????????????????????????????????????????????????????????????????????????????????????????????????????????????????????????????????????????????????????????????????????????????????????????????????????????????????????????????????????????????????????????????????????????????????????????????????????????????????????????????????????????????????????????????????????????????????????????????????????????????????????????????????????????????????????????????????????????????????????????????????????????????????????????????????????????????????????????????????????????????????????????????????????????????????????????????????????????????????????????????????????????????????????????????????????????????????????????????????????????????????????????????????????????????????????????????????????????????????????????????????????????????????????????????????????????????????????????????????????????????????????????????????????????????????????????????????????????????????????????????????????????????????????????????????????????????????????????????????????????????????????????????????????????????????????????????????????????????????????????????????????????????????????????????????????????????????????????????????????????????????????????????????????????????????????????????????????????????????????????????????????????????????????????????????????????????????----------------------------------------------------------------------------------------------------------------------------------------------------------------------GTAATTGTAACTGCACATGCTTTTATCATAATTTTTTTCATAGTAATACCAATTATAATTGGTGGATTTGGAAACTGATTAGTACCTCTTATACTAGGTGCTCCAGATATGGCATTCCCTCGAATAAATAACATAAGATTCTGACTTTTACCTCCCTCACTTTCATTACTATTAATAAGAAGAATAGTAGAAAATGGTGCAGGAACAGGATGAACAGTTTATCCTCCTCTTTCAGCAAATATTGCCCATAGAGGGTCATCAGTTGATTTAGCAATTTTTAGTCTTCATTTAGCAGGTATCTCCTCAATTTTAGGAGCAGTAAATTTTATTTCAACTATTATTAATATACGAAGAATTGGAATAACATTAGATCGAATACCTTTATTTGTTTGAGCCGTTTTAATTACAGCTATTCTTCTCCTTTTATCTCTACCAGTTTTAGCAGGAGCTATCACTATACTTTTAACAGATCGAAACTTAAATACTTCATTCTTTGATCCTGCAGGAGGAGGAGACCCTATTCTCTATCAACATTTATTTTGATTTTTTGG-------------------------------------------------------------------------------------------------------------------------------------------------------------------------------------------------------------------------------------------------------------------------------------------------------------------------------------------------------------------------------------------------------------------------------------------------------------------------------------------------------------------------------------------------------------------------------------------------------------------------------------------------------------------------------------------------------------------------------------------------------------------------------------------------------------------------------------------------------------????????????????????????????????????????????????????????????????????????????????????????????????????????????????????????????????????????????????????????????????????????????????????????????????????????????????????????????????????????????????????????????????????????????????????????????????????????????????????????????????????????????????????????????????????????????????????????????????????????????????????????????????????????????????????????????????????????????????????????????????????????????????????????????????????????????????????????????????????????????????????????????????????????????????????????????????????????????????????????????????????????????????????????????????????????????????????????????????????????????????????????????????????????????????????????????????????????????????????????????????????????????????????????????????????????????????????????????????????????????????????????????????????????????????????????????????????????????????????????????????????????????????????????????????????????????????????????????????????????????????????????????????????????????????????????????????????????????????????????????????????????????????????????????????????????????????????????????????????????????????????????????????????????????????????????????????????????????????????????????????????????????????????????????????????????????????????????????????????????????????????????????????????????????????????????????????????????????????????????????????????????????????????????????????????????????????????????????????????????????????????????????????????????????????????????????????????????????????????????????????????????????????????????????????????????????????????????????????????????????????????????????????????????????????????????????????????????????????????????????????????????????????????????????????????????????????????????????????????????????????????????????????????????????????????????????????????????????????????????????????????????????????????????????????????????????????????????????????????????????????????????????????????????????????????????????????????????????????????????????????????????????????????????????????????????????????????????????????????????????????????????????????????????????????????????????????????????????????????????????????????????????????????????????????????????????????????????????????????????????????????????????????????????????????????????????????????????????????????????????????????????????????????????????????????????????????????????????????????????????????????????????????????????????????????????????????????????????????????????????????????????????????????????????????????????????????????????????????????????????????????????????????????????????????????????????????????????????????????????????????????????????????????????????????????????????????????????????????????????????????????????????????????????????????????????????????????????????????????????????????????????????????????????????????????????????????????????????????????????????????????????????????????????????????????????????????????????????????????????????????????????????????????????????????????????????????????????????????????????????????????????????????????????????????????????????????????????????????????????????????????????????????????????????????????????????????????????????????????????????????????????????????????????????????????????????????????????????????????????????????????????????????????????????????????????????????????????????????????????????????????????????????????????????????????????????????????????????????????????????????????????????????????????????????????????????????????????????????????????????????????????????????????????????????????????????????????????????????????????????????????????????????????????????????????????????????????????????????????????????????????????????????????????????????????????????????????????????????????????????????????????????????????????????????????????????????????????????????????????????????????????????????????????????????????????????????????????????????????????????????????????????????????????????????????????????????????????????????????????????????????????????????????????????????????????????????????????????????????????????????????????????????????????????????????????????????????????????????????????????????????????????????????????????????????????????????????????????????????????????????????????????????????????????????????????????????????????????????????????????????????????????????????????????????????????????????????????????????????????????????????????????????????????????????????????????????????????????????????????????????????????????????????????????????????????????????????????????????????????????????????????????????????????????????????????????????????????????????????????????????????????????????????????????????????????????????????????????????????????????????????????????????????????????????????????????????????????????????????????????????????????????????????????????????????????????????????????????????????????????????????????????????????????????????????????????????????????????????????????????????????????????????????????????????????????????????????????????????????????????????????????????????????????????????????????????????????????????????????????????????????????????????????????????????????????????????????????????????????????????????????????????????????????????????????????????????????????????????????????????????????????????????????????????????????????????????????????????????????????????????????????????????????????????????????????????????????????????????????????????????????????????????????????????????????????????????????????????????????????????????????????????????????????????????????????????????????????????????????????????????????????????????????????????????????????????????????????????????????????????????????????????????????????????????????????????????????????????????????????????????????????????????????????????????????????????????????????????????????????????????????????????????????????????????????????????????????????????????????????????????????????????????????????????????????????????????????????????????????????????????????????????????????????????????????????????????????????????????????????????????????????????????????????????????????????????????????????????????????????????????????????????????????????????????????????????????????????????????????????????????????????????????????????????????????????????????????????????????????????????????????????????????????????????????????????????????????????????????????????????????????????????????????????????????????????????????????????????????????????????????????????????????????????????????????????????????????????????????????????????????????????????????????????????????????????????????????????????????????????????????????????????????????????????????????????????????????????????????????????????????????????????????????????????????????????????????????????????????????????????????????????????????????????????????????????????????????????????????????????????????????????????????????????????????????????????????????????????????????????????????????????????????????????????????????????????????????????????????????????????????????????????????????????????????????????????????????????????????????????????????????????????????????????????????????????????????????????????????????????????????????????????????????????????????????????????????????????????????????????????????????????????????????????????????????????????????????????????????????????????????????????????????????????????????????????????????????????????????????????????????????????????????????????????????????????????????????????????????????????????????????????????????????????????????????????????????????????????????????????????????????????????????????????????????????????????????????????????????????????????????????????????????????????????????????????????????????????????????????????????????????????????????????????????????????????????????????????????????????????????????????????????????????????????????????????????????????????????????????????????????????????????????????????????????????????????????????????????????????????????????????????????????????????????????????????????????????????????????????????????????????????????????????????????????????????????????????????????????????????????????????????????????????????????????????????????????????????????????????????????????????????????????????????????????????????????????????????????????????????????????????????????????????????????????????????????????????????????????????????????????????????????????????????????????????????????????????????????????????????????????????????????????????????????????????????????????????????????????????????????????????????????????????????????????????????????????????????????????????????????????????????????????????????????????????????????????????????????????????????????????????????????????????????????????????????????????????????????????????????????????????????????????????????????????????????????????????????????
KY572919.1_Pteroptyx_testacea                 ????????????????????????????????????????????????????????????????????????????????????????????????????????????????????????????????????????????????????????????????????????????????????????????????????????????????????????????????????????????????????????????????????????????????????????????????????????????????????????????????????????????????????????????????????????????????????????????????????????????????????????????????????????????????????????????????????????????????????????????????????????????????????????????????????????????????????????????????????????????????????????????????????????????????????????????????????????????????????????????????????????????????????????????????????????????????????????????????????????????????????????????????????????????????????????????????????????????????????????????????????????????????????????????????????????????????????????????????????????????????????????????????????????????????????????????????????????????????????????????????????????????????????????????????????????????????????????????????????????????????????????????????????????????????????????????????????????????????????????????????????????????????????????????????????????????????????????????????????????????????????????????????????????????????????????????????????????????????????????????????????????????????????????????????????????????????????????????????????????????????????????????????????????????????????????????????????????????????????????????????????????????????????????????????????????????????????????????????????????????????????????????????????????????????????????????????????????????????????????????????????????????????????????????????????????????????????????????????????????????????????????????????????????????????????????????????????????????????????????????????????????????????????????????????????????????????????????????????????????????????????????????????????????????????????????????????????????????????????????????????????????????????????????????????????????????????????????????????????????????????????????????????????????????????????????????????????????????????????????????????????????????????????????????????????????????????????????????????????????????????????????????????????????????????????????????????????????????????????????????????????????????????????????????????????????????????????????????????????????????????????????????????????????????????????????????????????????????????????????????????????????????????????????????????????????????????????????????????????????????????????????????????????????????????????????????????????????????????????????????????????????????????????????????????????????????????????????????????????????????????????????????????????????????????????????????????????????????????????????????????????????????????????????????????????????????????????????????????????????????????????????????????????????????????????????????????????????????????????????????????????????????????????????????????????????????????????????????????????????????????????????????????????????????????????????????????????????????????????????????????????????????????????????????????????????????????????????????????????????????---------------------------------------------------TTTATATTTCATTTTCGGAGTATGAGCCGGAATATTAGGAACATCATTAAGATTACTAATTCGAGCAGAATTAGGGAATCCAGGCTCATNAATTGGAAATGATCAAATTTATAATGTAATTGTAACTGCTCATGCTTTTATTATAATTTTTTTCATAGTTATACCAATCATAATTGGAGGATTTGGTAATTGATTAGTACCATTAATATTAGGAGCACCTGACATAGCTTTTCCTCGAATAAATAATATAAGATTTTGATTATTACCCCCATCATTGTCTTTATTATTAATAAGAAGAATTGTTGAAAATGGTGCAGGAACAGGATGAACTGTTTATCCACCTCTATCAGCAAATATTGCTCATAGAGGTTCATCTGTAGACTTAGCAATTTTCAGTTTACATTTAGCAGGAATTTCCTCTATTTTAGGAGCTATTAATTTTATTAGAACTATTATTAATATACGATTAACAGGAATAACATTTGATCGTTTACCTTTATTTGTATGAGCTGTACTAATTACAGCTATTTTATTATTATTATCTTTACCTGTATTAGCAGGTGCAATTACTATATTATTAACTGATCGAAATTTAAATACATCCTTCTTTGACCCAGGTGGGGGAGGAGACCCAATTTTATATCAACATTTATTTTGATTTTTTGG-------------------------------------------------------------------------------------------------------------------------------------------------------------------------------------------------------------------------------------------------------------------------------------------------------------------------------------------------------------------------------------------------------------------------------------------------------------------------------------------------------------------------------------------------------------------------------------------------------------------------------------------------------------------------------------------------------------------------------------------------------------------------------------------------------------------------------------------------------------????????????????????????????????????????????????????????????????????????????????????????????????????????????????????????????????????????????????????????????????????????????????????????????????????????????????????????????????????????????????????????????????????????????????????????????????????????????????????????????????????????????????????????????????????????????????????????????????????????????????????????????????????????????????????????????????????????????????????????????????????????????????????????????????????????????????????????????????????????????????????????????????????????????????????????????????????????????????????????????????????????????????????????????????????????????????????????????????????????????????????????????????????????????????????????????????????????????????????????????????????????????????????????????????????????????????????????????????????????????????????????????????????????????????????????????????????????????????????????????????????????????????????????????????????????????????????????????????????????????????????????????????????????????????????????????????????????????????????????????????????????????????????????????????????????????????????????????????????????????????????????????????????????????????????????????????????????????????????????????????????????????????????????????????????????????????????????????????????????????????????????????????????????????????????????????????????????????????????????????????????????????????????????????????????????????????????????????????????????????????????????????????????????????????????????????????????????????????????????????????????????????????????????????????????????????????????????????????????????????????????????????????????????????????????????????????????????????????????????????????????????????????????????????????????????????????????????????????????????????????????????????????????????????????????????????????????????????????????????????????????????????????????????????????????????????????????????????????????????????????????????????????????????????????????????????????????????????????????????????????????????????????????????????????????????????????????????????????????????????????????????????????????????????????????????????????????????????????????????????????????????????????????????????????????????????????????????????????????????????????????????????????????????????????????????????????????????????????????????????????????????????????????????????????????????????????????????????????????????????????????????????????????????????????????????????????????????????????????????????????????????????????????????????????????????????????????????????????????????????????????????????????????????????????????????????????????????????????????????????????????????????????????????????????????????????????????????????????????????????????????????????????????????????????????????????????????????????????????????????????????????????????????????????????????????????????????????????????????????????????????????????????????????????????????????????????????????????????????????????????????????????????????????????????????????????????????????????????????????????????????????????????????????????????????????????????????????????????????????????????????????????????????????????????????????????????????????????????????????????????????????????????????????????????????????????????????????????????????????????????????????????????????????????????????????????????????????????????????????????????????????????????????????????????????????????????????????????????????????????????????????????????????????????????????????????????????????????????????????????????????????????????????????????????????????????????????????????????????????????????????????????????????????????????????????????????????????????????????????????????????????????????????????????????????????????????????????????????????????????????????????????????????????????????????????????????????????????????????????????????????????????????????????????????????????????????????????????????????????????????????????????????????????????????????????????????????????????????????????????????????????????????????????????????????????????????????????????????????????????????????????????????????????????????????????????????????????????????????????????????????????????????????????????????????????????????????????????????????????????????????????????????????????????????????????????????????????????????????????????????????????????????????????????????????????????????????????????????????????????????????????????????????????????????????????????????????????????????????????????????????????????????????????????????????????????????????????????????????????????????????????????????????????????????????????????????????????????????????????????????????????????????????????????????????????????????????????????????????????????????????????????????????????????????????????????????????????????????????????????????????????????????????????????????????????????????????????????????????????????????????????????????????????????????????????????????????????????????????????????????????????????????????????????????????????????????????????????????????????????????????????????????????????????????????????????????????????????????????????????????????????????????????????????????????????????????????????????????????????????????????????????????????????????????????????????????????????????????????????????????????????????????????????????????????????????????????????????????????????????????????????????????????????????????????????????????????????????????????????????????????????????????????????????????????????????????????????????????????????????????????????????????????????????????????????????????????????????????????????????????????????????????????????????????????????????????????????????????????????????????????????????????????????????????????????????????????????????????????????????????????????????????????????????????????????????????????????????????????????????????????????????????????????????????????????????????????????????????????????????????????????????????????????????????????????????????????????????????????????????????????????????????????????????????????????????????????????????????????????????????????????????????????????????????????????????????????????????????????????????????????????????????????????????????????????????????????????????????????????????????????????????????????????????????????????????????????????????????????????????????????????????????????????????????????????????????????????????????????????????????????????????????????????????????????????????????????????????????????????????????????????????????????????????????????????????????????????????????????????????????????????????????????????????????????????????????????????????????????????????????????????????????????????????????????????????????????????????????????????????????????????????????????????????????????????????????????????????????????????????????????????????????????????????????????????????????????????????????????????????????????????????????????????????????????????????????????????????????????????????????????????????????????????????????????????????????????????????????????????????????????????????????????????????????????????????????????????????????????????????????????????????????????????????????????????????????????????????????????????????????????????????????????????????????????????????????????????????????????????????????????????????????????????????????????????????????????????????????????????????????????????????????????????????????????????????????????????????????????????????????????????????????????????????????????????????????????????????????????????????????????????????????????????????????????????????????????????????????????????????????????????????????????????????????????????????????????????????????????????????????????????????????????????????????????????????????????????????????????????????????????????????????????????????????????????????????????????????????????????????????????????????????????????????????????????????????????????????????????????????????????????????????????????????????????????????????????????????????????????????????????????????????????????????????????????????????????????????????????????????????????????????????????????????????????????????????????????????????????????????????????????????????????????????????????????????????????????????????????????????????????????????????????????????????????????????????????????????????????????????????????????????????????????????????????????????????????????????????????????????????????????????????????????????????????????????????????????????????????????????????????????????????????????????????????????????????????????????????????????????????????????????????????????????????????????????????????????????????????????????????????????????????????????????????????????????????????????????????????????????????????????????????????????????????????????????????????????????????????????????????????????????????????????????????????????????????????????????
KY572920.1_Pteroptyx_asymmetria               ????????????????????????????????????????????????????????????????????????????????????????????????????????????????????????????????????????????????????????????????????????????????????????????????????????????????????????????????????????????????????????????????????????????????????????????????????????????????????????????????????????????????????????????????????????????????????????????????????????????????????????????????????????????????????????????????????????????????????????????????????????????????????????????????????????????????????????????????????????????????????????????????????????????????????????????????????????????????????????????????????????????????????????????????????????????????????????????????????????????????????????????????????????????????????????????????????????????????????????????????????????????????????????????????????????????????????????????????????????????????????????????????????????????????????????????????????????????????????????????????????????????????????????????????????????????????????????????????????????????????????????????????????????????????????????????????????????????????????????????????????????????????????????????????????????????????????????????????????????????????????????????????????????????????????????????????????????????????????????????????????????????????????????????????????????????????????????????????????????????????????????????????????????????????????????????????????????????????????????????????????????????????????????????????????????????????????????????????????????????????????????????????????????????????????????????????????????????????????????????????????????????????????????????????????????????????????????????????????????????????????????????????????????????????????????????????????????????????????????????????????????????????????????????????????????????????????????????????????????????????????????????????????????????????????????????????????????????????????????????????????????????????????????????????????????????????????????????????????????????????????????????????????????????????????????????????????????????????????????????????????????????????????????????????????????????????????????????????????????????????????????????????????????????????????????????????????????????????????????????????????????????????????????????????????????????????????????????????????????????????????????????????????????????????????????????????????????????????????????????????????????????????????????????????????????????????????????????????????????????????????????????????????????????????????????????????????????????????????????????????????????????????????????????????????????????????????????????????????????????????????????????????????????????????????????????????????????????????????????????????????????????????????????????????????????????????????????????????????????????????????????????????????????????????????????????????????????????????????????????????????????????????????????????????????????????????????????????????????????????????????????????????????????????????????????????????????????????????????????????????????????????????????????????????????????????????????????????????????????????---------------------------------------------------TTTATATTTTATTTTCGGAGTATGAGCTGGAATACTAGGTACATCATTAAGATTACTAATTCGAGCAGAATTAGGAAATCCAGGATCATTAATTGGAAATGATCAAATTTATAATGTAANTGTAACTGCTCACGCTTTTATTATAATTTTCTTCATAGTTATACCAATTATAATTGGAGGATTTGGAAATTGATTAGTACCATTAATATTAGGAGCACCAGATATAGCTTTTCCTCGTATAAATAATATAAGATTTTGGTTATTACCCCCATCACTATCTTTATTATTAATAAGAAGAATCGTTGAAAATGGAGCAGGAACAGGTTGAACTGTTTATCCTCCATTATCGGCTAATATTGCTCATAGAGGTTCATCTGTAGATTTAGCAATTTTTAGATTACATTTAGCTGGAATTTCTTCCATTTTAGGAGCAATTAATTTTATTAGAACTATTATTAATATACGATTAACAGGAATAACATTTGATCGCTTACCATTATTTGTATGAGCAGTATTAATTACAGCAATTTTATTATTATTATCACTACCTGTACTTGCTGGTGCAATTACCATATTATTAACTGACCGAAACTTAAATACATCTTTTTTTGATCCTGCTGGAGGAGGAGATCCAATTTTATATCAACATTTATTTTGATTTTTTGG-------------------------------------------------------------------------------------------------------------------------------------------------------------------------------------------------------------------------------------------------------------------------------------------------------------------------------------------------------------------------------------------------------------------------------------------------------------------------------------------------------------------------------------------------------------------------------------------------------------------------------------------------------------------------------------------------------------------------------------------------------------------------------------------------------------------------------------------------------------????????????????????????????????????????????????????????????????????????????????????????????????????????????????????????????????????????????????????????????????????????????????????????????????????????????????????????????????????????????????????????????????????????????????????????????????????????????????????????????????????????????????????????????????????????????????????????????????????????????????????????????????????????????????????????????????????????????????????????????????????????????????????????????????????????????????????????????????????????????????????????????????????????????????????????????????????????????????????????????????????????????????????????????????????????????????????????????????????????????????????????????????????????????????????????????????????????????????????????????????????????????????????????????????????????????????????????????????????????????????????????????????????????????????????????????????????????????????????????????????????????????????????????????????????????????????????????????????????????????????????????????????????????????????????????????????????????????????????????????????????????????????????????????????????????????????????????????????????????????????????????????????????????????????????????????????????????????????????????????????????????????????????????????????????????????????????????????????????????????????????????????????????????????????????????????????????????????????????????????????????????????????????????????????????????????????????????????????????????????????????????????????????????????????????????????????????????????????????????????????????????????????????????????????????????????????????????????????????????????????????????????????????????????????????????????????????????????????????????????????????????????????????????????????????????????????????????????????????????????????????????????????????????????????????????????????????????????????????????????????????????????????????????????????????????????????????????????????????????????????????????????????????????????????????????????????????????????????????????????????????????????????????????????????????????????????????????????????????????????????????????????????????????????????????????????????????????????????????????????????????????????????????????????????????????????????????????????????????????????????????????????????????????????????????????????????????????????????????????????????????????????????????????????????????????????????????????????????????????????????????????????????????????????????????????????????????????????????????????????????????????????????????????????????????????????????????????????????????????????????????????????????????????????????????????????????????????????????????????????????????????????????????????????????????????????????????????????????????????????????????????????????????????????????????????????????????????????????????????????????????????????????????????????????????????????????????????????????????????????????????????????????????????????????????????????????????????????????????????????????????????????????????????????????????????????????????????????????????????????????????????????????????????????????????????????????????????????????????????????????????????????????????????????????????????????????????????????????????????????????????????????????????????????????????????????????????????????????????????????????????????????????????????????????????????????????????????????????????????????????????????????????????????????????????????????????????????????????????????????????????????????????????????????????????????????????????????????????????????????????????????????????????????????????????????????????????????????????????????????????????????????????????????????????????????????????????????????????????????????????????????????????????????????????????????????????????????????????????????????????????????????????????????????????????????????????????????????????????????????????????????????????????????????????????????????????????????????????????????????????????????????????????????????????????????????????????????????????????????????????????????????????????????????????????????????????????????????????????????????????????????????????????????????????????????????????????????????????????????????????????????????????????????????????????????????????????????????????????????????????????????????????????????????????????????????????????????????????????????????????????????????????????????????????????????????????????????????????????????????????????????????????????????????????????????????????????????????????????????????????????????????????????????????????????????????????????????????????????????????????????????????????????????????????????????????????????????????????????????????????????????????????????????????????????????????????????????????????????????????????????????????????????????????????????????????????????????????????????????????????????????????????????????????????????????????????????????????????????????????????????????????????????????????????????????????????????????????????????????????????????????????????????????????????????????????????????????????????????????????????????????????????????????????????????????????????????????????????????????????????????????????????????????????????????????????????????????????????????????????????????????????????????????????????????????????????????????????????????????????????????????????????????????????????????????????????????????????????????????????????????????????????????????????????????????????????????????????????????????????????????????????????????????????????????????????????????????????????????????????????????????????????????????????????????????????????????????????????????????????????????????????????????????????????????????????????????????????????????????????????????????????????????????????????????????????????????????????????????????????????????????????????????????????????????????????????????????????????????????????????????????????????????????????????????????????????????????????????????????????????????????????????????????????????????????????????????????????????????????????????????????????????????????????????????????????????????????????????????????????????????????????????????????????????????????????????????????????????????????????????????????????????????????????????????????????????????????????????????????????????????????????????????????????????????????????????????????????????????????????????????????????????????????????????????????????????????????????????????????????????????????????????????????????????????????????????????????????????????????????????????????????????????????????????????????????????????????????????????????????????????????????????????????????????????????????????????????????????????????????????????????????????????????????????????????????????????????????????????????????????????????????????????????????????????????????????????????????????????????????????????????????????????????????????????????????????????????????????????????????????????????????????????????????????????????????????????????????????????????????????????????????????????????????????????????????????????????????????????????????????????????????????????????????????????????????????????????????????????????????????????????????????????????????????????????????????????????????????????????????????????????????????????????????????????????????????????????????????????????????????????????????????????????????????????????????????????????????????????????????????????????????????????????????????????????????????????????????????????????????????????????????????????????????????????????????????????????????????????????????????????????????????????????????????????????????????????????????????????????????????????????????????????????????????????????????????????????????????????????????????????????????????????????????????????????????????????????????????????????????????????????????????????????????????????????????????????????????????????????????????????????????????????????????????????????????????????????????????????????????????????????????????????????????????????????????????????????????????????????????????????????????????????????????????????????????????????????????????????????????????????????????????????????????????????????????????????????????????????????????????????????????????????????????????????????????????????????????????????????????????????????????????????????????????????????????????????????????????????????????????????????????????????????????????????????????????????????????????????????????????????????????????????????????????????????????????????????????????????????????????????????????????????????????????????????????????????????????????????????????????????????????????????????????????????????????????????????????????????????????????????????????????????????????????????????????????????????????????????????????????????????????????????????????????????????????????????????????????????????????????????????????????????????????????????????????????????????????
LC306677.1_Luciola_cruciata                   -------------------TTTATTTTATTTTTAATT--TTTATTTATTTTAA---ATAGAGTTTTATTTTGGCTTGAAATTTTAATTTATCATTATTTTATATGTAATTTT--TTAATTAAA-AA-TATTTTTATTGCAGTCTTTAATATTAAAAAATTATTCAAGTAAGTTTTAGTAATTGATTA--AAGATTTGATAAAATTTGTGCCAGCAATTGCGGTTATACAAAT-AATTCAGTTAAAATTTATTGGTTAATAATTAATTTATTTAA--GTAAAATTTTTATTAAAGTTTTTAAGTGAAATTTAAATTTTAATATAATTTTTTTATTAATATTTGAAGTTGT----TAAAATTAATAT-TAAACTAGGATTAGATACCCTATTATTATAATTGTAAA-TTTA-AATACTAGATTAGTATTAGTTATTTTCTTAAAAATTAAAAAATTTGGCAGTATTTTAGTCTATTCAGAGGAACCTGTTCTGTAATTGATAATCCACGATTAGTTTTACTTTTCTTTTATGCTTGTATATCGTTGTTTTTGAATAT-TTTATAAGAATTATAATTTTCAATAAGTAT-ATTTTAGTTTATTTCAGATCAAGGTGCAGTTTATAGAAAAG-AAGAAATGGGTTACATTAAATTTATTTTTGGTTTATAATTTTAAATAATTTTATTAAATTGGATTTGATAGTAATATTTTATATATATTAGATGTGATT-TTAGCTCTAAAATGTGTACATATTGCCCGTCGCTCTCATTTA-TTTGAGATAAGTCGTAACATAGTAGATTTACTGGAAAGTGTATCTAGGATTAAAC------------------------------------------------------------------------------------------TTATGAGTTAAATTATTTATTT--ATTTTAGTTAAATTATTTTTTAATTTATTATTTGAATGGAAAAATTTATTTTTATTATAGCTTATTAGTAAAGTGATTGAA-TTTTT-TTATATTTTTATAAGTATAATTTATTTTTAGTACCTTGTGTATCAGGGTTAATTAATTAGAAATTTAATA--TTAAATTTTCTCGAATTAAAAAGTTCTAATTAATTATATGTTTAATTTTTTCATAAATTTTCATAATTTTTAGTTAGAAATGAAATGTTATTCGTTTTTTAATATATCTAGTTTTTTAAGAAAAGAATTTAATTCTTTTATTATTTATTTATTAGTTAA-TTTTTAACTTATAAATTTTATTAGGAAATATTTAAAGGGATGAGCTTTTATTTATACTTCTAAAAA-TTATTCAGATTTTAT--ATTTTGTATAATTTAGATTGTTAATCATATGAATAATTTAATAGTTAATTTTA-TTGTTTT-TAAGATTTATATTT-ATTTTAGGTTTTATATTAAAAATTTTTGTTGAATCTA-TTTTCTTTAGTTATAATGATTAAATTAGTAGATAAA-TATGTATTTAATTATTTT-ATTTTTAGGTAATAAAAAGGAACTCGGCAAATATTATTTTCTGCCTGTTTATTAAAAACATGTCTTTTTGATTATAATTTAAGGTTT-GATCTGCTCAATGATTAGTTAAATTGCCGCAGTATTTTGACTGTGCAAAGGTAGCATAATAATTAGCTTTTTTATTGGAAGCTGGAATGAATGATTGGACAAGAAAATTTCTGTCTCTTTATTA-TTTTTATTGAATTTTACTTTTAAGTTAAAAGGCTTAAATTTGTTTAAAAGACGAGAAGACCCTATAGAGTTTAATTTTT----AATTATTTGGAATTTTTTTTGGAATTTTAAAAATTTTAT-TTTTTTAATAATTTGGTTGGGGTGACTGAAAGATAAGATAAACTCTTTTAA-TTATAATCAATTATATTTGAATTTAAAATCTATTTTTATAAGTTTAAAATAAATTACCTTAGGGATAACAGCGTAATTTTTTTTTAGAGTTCATATT-AAAAGAAAAGTTTGCGACCTCGATGTTGGATTAAAATTTATTTTAGGTGTAGAAGCTTAA-ATATTAAGTCTGTTCGACTTTTAAAATTTTACATGATCTGAGTTTAAATCGGCGTGAGCCAGGTTGGTTTCTATCTT--TAAATTTTAAATATATTTTAGTACGAGAGGACCAAATATATAATATATTATTTT-ATTTTGAATATTATT-------------------------------------------------------------------------ATGATAACAAACCTATTCTCAAGATTTGACCCCTCCACAAGAATAAATTTATCCTTAAATTGAATAAGAATCCTGCTTGGCCTTATTGTTTTACCAAGAATATTCTGAATTATCCCCTCACGAATCAACTTTTTATGAATTAAACTATGCTTAATTTTAAGAAATGAATTTAAAATTATTCTTAAAATCAAAAAAATAAAAAGATCAACATTAATTTTTATATCATTATTTTCACTGATCCTTTTTAATAACGTCCTAAGTTTATTCCCATATATTTTCTCAAGAACAAGGCATTTAGTATTAACTCTAACATTATCCCTCCCTTTATGATTAAGATTCATAATCTATGGGTGAATTAATAATACAACTCACATATTTGCTCATTTAGTTCCTCAAGGAACCCCTGCTGTTCTTATACCTTTTATAGTATGCATCGAAACCATTAGAAATATCATCCGCCCAGGAACCTTAGCAATTCGGCTAACAGCAAATATAATTGCAGGTCACTTATTATTAACTTTAATAGGAAGAACAGGAAATAAATTATCACTATTAATAATTAATATATTAATTATATCTCAATTACTTCTACTCTTGTTAGAATCTGCTGTAGCAATCATTCAATCATATGTATTTTCTATTTTAAGAACTTTATATTCTAGAGAAGTTAATTAAATTCCACAAATAGCCCCTTTAAGATGATTAAATCTATTTATTTATTTTATTCTAGTATTTATTATATTCAATACAATAAATTATTTTTCACTTATATATACAAACAAAAGAGAAAAACAAAAGAAATCAATTAAAACACTTTCATGAAAATGATAAATTTTACTTAATAAATGATTATTTTCAAC-AAACCATAAAGACATTGGAACACTATACTTTATTTTCGGTGCTTGAGCTGGAATATTGGGTACTTCCCTTAGATTATTAATCCGAGCTGAACTCGGAAACCCCGGCTCATTAATTGGAAATGATCAAATTTACAATGTAATTGTTACTGCCCATGCTTTCATCATAATTTTCTTTATAGTTATACCTATTATAATTGGAGGATTTGGAAACTGACTAGTCCCCCTAATATTAGGAGCTCCTGACATGGCCTTTCCTCGAATAAATAACATAAGGTTCTGATTACTCCCTCCATCTCTATCCCTTCTTTTAATAAGAAGATTAGTTGAAAATGGGGCAGGAACAGGATGAACAGTTTATCCCCCCTTATCAAGAAACATTGCCCACAGAGGGTCCTCAGTAGACCTCGCAATTTTTAGGCTACATCTAGCAGGAATTTCTTCTATTTTAGGGGCAGTTAATTTCATCTCAACTATTATTAATATACGATCCCTCGGAATAACTTTTGACCGGCTACCTTTATTTGTATGGGCTGTGCTAATTACTGCAATTCTCCTCCTTCTTTCTCTTCCTGTTTTAGCGGGGGCTATTACAATACTCTTAACCGACCGAAATTTAAATACATCATTTTTTGATCCCGCTGGTGGAGGGGACCCTATTTTATATCAACATTTATTTTGATTTTTTGGACATCCTGAAGTATATATTCTTATTCTTCCTGGGTTCGGAATAATCTCCCATATCATTAGCCAAGAAAGAGGAAAAAAAGAAACCTTTGGGTCAATTGGAATAATCTATGCAATAATAGCAATTGGGCTACTGGGATTCGTAGTTTGAGCACACCATATATTTACAGTTGGAATAGACGTTGATACTCGGGCTTACTTCACCTCAGCAACAATAATTATTGCAGTACCTACAGGAATTAAAATTTTTAGATGACTAGCCACTATCCACGGAACCCAAATCAATTATTCCCCTCAAATATTATGAGCACTAGGCTTTATTTTTCTTTTTACAATTGGAGGATTAACTGGAGTAATTTTAGCTAATTCTTCCATTGATATTATTCTTCATGATACTTATTATGTTGTAGCCCACTTTCACTATGTACTGTCAATAGGAGCAGTATTTGCAATTATAGGAGGAATCGTAAACTGATTTCCTTTATTCACAGGATTTTCATTAAACGAAAAACTTCTAAAAATTCAATTCTTCTCAATATTTATTGGAGTAAATTTAACATTTTTTCCCCAACATTTTTTAGGATTGAGAGGGATACCTCGACGATATTCAGACTACCCAGATGCTTATCTTTCATGAAATCTAGTATCATCAGTAGGGTCATTGATTAGAACAGCCAGAATCCTCCTTATAGTCTATATCATATGAGAAAGTATAAATTCAATACGAAAAAATGTTTTTGTTATAAATATACCAACATCAAATGAATGAATACAAAATACTCCTCCCATAGAACACACGTATTCTGAATTACCAATACTAGTTAATTTCTAA-------------------------------------ATAATGGCAACATGATTAAACCTAAATTCTCAAGATAGAATTTCACCTCTAATAGAACAACTAACCTTCTTTCATGATCATACAATAATAATTCTGGTAATGATTACCCTAATTGTACTTTATATTATACTGTCAGTAATAATTAATAAATATGTCAATCGACTCCTTCTTGAAGGACAAATAATTGAATTAATTTGAACCATTGCCCCAGGAGTAACATTAATTTTTATTGCCCTTCCTAGACTGCAATTATTGTACCTATTAGACGAAATTAACTGCCCATTAGTATCAATTAAATCAATAGGCCATCAGTGATACTGATCTTACGAACTATCCGATTTCAAAAAAGCAGAATTTGACTCTTACATAATCCCATCTAATGAACAGAAACTATACTCATTCCGCCTATTAGAAGTAGATAACCGGCTAGTTCTACCAGTAAACACTCAAATTCGAATAATAGTCTCATCATCAGATGTAATTCATTCCTGAACTATCCCTTCTTCAAGAGTAAAAATTGATGCAACCCCTGGGCGATTAAATCAAACAACATTTTTTATAAACCGTATTGGAGTATTTTTTGGGCAGTGCTCAGAGATTTGCGGAACAAATCATAGATTTATACCAATTGTGGTAGAAAGAGTTTTACCTAAATACTTTATCAGATGAGTAAAAAATCTCT--------------------ATGGTAAACAAAAACCACACTTACCACCTCGTAGAAGTTAGCCCCTGACCAATCTTAGGCGCATTTAGAACAATAATTATACTAACAGGTGTAATTAAATGATTCCATATCTATCAAATAAACTTATTTACAATTGGATCATTATGTACTATTATAGTAATAATCCAATGATGACGAGACACTACACGAGAAGGAACATTCCAAGGACTTCATACCCTAAAAGTAGTTAAAGGACTGCGCTGAGGAATAATTTTATTTATTACATCAGAAGTTCTATTTTTTGTTTCATTTTTCTGAAGATTTTTCCATAGAAGATTGGCTCCCTCTATCGAAATTGGAATAATCTGACCCCCTAAAAGAATTATCCCTTTTAATCCAATCCAAATTCCACTATTAAACACGACAATCCTAATTTCTTCAGGAATCACTGTCACATGAGCTCATCATAGGTTAATAGAAAATGATTATAAACAAGCAATTTATAGCTTAGGTCTTACTATTTTATTAGGAATTTATTTTTCTATCCTACAAGCCTATGAATATATAGAGTCTACCTTTACTATTGCAGACTCCGTTTACGGATCAAGATTTTTTATAGCAACAGGATTCCACGGGATCCACGTAATAATTGGAACTACTTTCCTCGCTGTATGCTTATTACGACAATTTAAAAACCACTTCTCATCAACCCACCATTTTGGATTTGAGGCCGCAGCCTGATATTGACATTTTGTTGATGTAGTATGACTTTTCCTTTATATTTCAATTTATTGATGAGGTAGCT-----ATGAAAATTATAAAAAAAAATCCATTATTTAAAATTGCCAATAATGCCCTTATTGACCTTCCTTCACCATCAAATATTTCAAGATGATGAAATTTTGGATCCTTATTAGGCATATGCCTTATCGTCCAAGTACTAACCGGACTATTCCTCGCTATACACTACTGCTCTGACATCTCATTAGCATTTAATAGAGTAATTCATATTTGCCGAGATGTAAATTATGGGTGATTAATACGAATTATTCACATAAATGGAGCATCATTATTTTTTATTTGTTTATACCTACACATCGGCCGAGGAATATACTACGGATCATTTATACAAACGATAACATGAACAATCGGAGTAATTATATTCTTCTTAATTATAGCCACCGCTTTCCTGGGATACGTATTACCATGAGGACAAATATCATTCTGAGGAGCAACTGTCATTACAAATTTATTATCAGCCATTCCTTATCTAGGAAATAATATTGTACAATGAATTTGAGGGGGTTTTGCAGTAGATAACGCAACATTAACGCGATTCTTTGCCCTACACTTTATTCTACCATTTATTATTATAGCTCTCGCAATAATCCATCTACTTTTCCTCCACCAAACAGGATCATTTAATCCTTTAGGAACCACAAATAATATTGATAAAGTCCAATTTCACCCTTACTTTACATCAAAAGATCTAGTAGGATTTATTATGGCCCTAATAATATTTACCTTATTTATTCTAATGTTTCCTTATATAATAGGAGACCCTGACAACTTCACCCCAGCAGACCCTCTAGTAACCCCTGCTCATATCAAACCAGAATGATACTTCTTATTTGCATATGCAATTTTACGATCAATCCCTAATAAACTAGGAGGAGTAATTGCTCTATTCCTATCAATCCTAGTATTAATAATTATACCTTTATTTAAAAAAAAGATCAACAATAACACATTTTACCCTATAAATAAAATTTTATTTTGAAGATTCACAATAACCAGATATCTATTAACATGGATTGGAGCTAAACCTGTAGAGGAGCCTTACATTTTAACAGGACAATTATTAACAGTTTCATATTTCTTATTTTTTCCAGTTCTATTTACTTTCTCAAAAATATGAGATAAAATAATATTTAAAAACT--TTGTATATTTTTGATTTATTT-TTATTGTTTATTTCTTATATTATTTTGATTTTAGGAGTGTTGATTGGGGTTGCGTTTTTGACTTTATTTGAGCGTAAGATTTTAGGCTATATTCAGATTCGTAAGGGTCCTAATAAGGTTGGTTTTATAGGTTTAATTCAGCCTTTTAGTGATGCTATTAAGTTATTTTGTAAGGAGCAAAGTAATCCTACTATATCTAATTTTGTTTCTTATTATTTTTCTCCTGTTTTTAATTTATTTATTTCTTTGTTATTATGATTTTGTTTACCTTTTTTTTCTGGATTTTTACATTTTTCTTTAGGGTTTTTATTTTTTCTTTGTTGTTCTAGTCTTTCTGTTTATACAATTATAATTGCAGGGTGGTCGTCTAATTCTAACTATTCATTATTAGGGGGTTTACGTTGTGTTGCGCAAGTTATTTCTTATGAAGTAAGTCTTGCTATTATTCTTCTTTCTTTTTTATTTTTGATTACTAGCATTAGAATTTTTGATTTAATGGTTTACCAGGAGTATATTTGATTTTTTTTTATTTCTATTCCTTTATCAATAATTTGATTTACTTCTAGGTTGGCTGAAACTAATCGGACTCCTTTTGATTTTGCAGAAGGAGAATCAGAATTAGTTTCTGGGTTTAATGTTGAGTATAGAGGGGGAGGTTTTGCTTTAATTTTTATAGCTGAGTATTCAAGAATTTTATTTATAAGGATATTATTTGTTTTTCTTTTTTTTAGTGGGTCTCTTATTAATTTAATATTTTTTTATCTGGTTGTTTTTGTTTCTTTTATATTTATTTGAGTTCGAGGGACCCTTCCTCGGTATCGTTATGATAAACTTATGTATTTGGCTTGGAAGAGATTTCTTCCTGTTTCTTTAAATTTTTTAATGTTTTTTTTTGGTTTAAAAATGGCTATTTTTTCTCTAATTTTTTAG------ATAACAAAAATATATAAATTAATATTTTTAACGATCTTACTAATAAGAACATTAATTTCAATCTCAGCCTATACTTGGCTAGGAATATGAATCGGATTAGAAGTAAATCTGCTATCAATTATTCCTATT---ATTCAAAATAAAAATATATTATCTTCAGAATCATCAATCAAATATTTTATTACTCAAGCCCTTGCCTCCACAATCATTCTAATAAGAATTATTATCATAATATGAAAATATAATTTCCACTCAAGAATAAAC---AACTCAAGAATTCTTATAGTTATAAATTCAGGACTTTTATTAAAAATGGGGATAGCCCCGCTCCATTTTTGATTTCCAGAAGTTCTTGAAGGATTAAACTGAAATAATTGTATATTAATACTAACATGACAAAAAATTACCCCTATGATTTTATTGATATACAATACAGAATTTACATTATTTTATTCAACAATTATTATTTCAGGAATAATTATTAGAAGAATCATAAGAATAAATCAAATTAGAATTCGAAAATTAATAGCTTTTTCGTCTATTAACCACATAGGATGAATAATAGCAGGTATAATTACAGAAAAAACAGTTTGAATACTATATTTTACAATTTACTCATTAATTACAGTTAATATTGCCTTTATA------ATAAAAAACATCTATTATTTAAATCAATTATTCCCAAAACTTAATACATCCCCCTCAATAAAAATATTTTTTATATTAAATTTTTTATCCCTGAGAGGAATCCCCCCATTCCTAGGATTTTTACCAAAATGAATAGTAATTCAAACCATAGTTGAAAAAAATATATTTACATTAAGAATTATTATAATCGCATTCACCCTAATTATAATTTATGTTTAT---GTCCGAATCATGATAATTACTATCATCATAAAAACCAATCAAAGAAATTGAGCTCTTA-------AATTAAACACAAAAATTAAT-------AATATACCAATTAGTATATTAAACTTCTTTATAATTATAAGATTAGTCCTAGTAACAATTATGTTAAATATAATCTAAATTATTATTGTAAAAACCTTTAGATTAATTACATTTATATTATCCTTTATTGTAATAATACTAGCAAGATTACTTTCAAAGAAATCTATTATTGATCGAGAAAAGAGATCCCCTTTTGAATGCGGCTTTGACCCAAAATCCTCTGCTCGTATACCTTTTTCCTTACAATTCTTTTTAATCGCAATAATTTTTCTAATTTTTGATGTAGAAATTACACTTCTCCTACCTCTTGTAATTACAATTAAAATTACAAGAATCTTAACCTTCTCAGTAGTTACCTCTTTATTTATTTTAATTCTACTAATAGGATTATACCATGAATGAAACCAGGGAGCCTTAAATTGAGCCATCT-------------ATGTTAATTTATAGTCAGGGGGTTTTTAT-TTTTATATATTTTGTTGGAGTGTTAGTTTTATGTTTGAAGTGTAGGCATTTACTTTTAATACTTTTAAGGCTTGAATTTATTGTTTTGTCTTTATTTTTTGGGTTAGGTATATTTATTTTAGGTTTATTTTATGAGAGATATTTTTTAATGATTTTTTTATCTTTAAGAGTTTGTGAGGGGGCTTTAGGTTTATCTATTTTAGTTTCTTTAGTTCGTGTATATGGTAATGATTATTTTAATTCTTTTAATATTTTATGATAAATGATAAAATTTATTTTGTTTTTGTTTTTTGTGACTCCTTTATGCTTTTTTGGTAATTATTTTTGATTAATTCAGTTTCTTTTTTTTTGTTTATTTATTTTTTTCTTTTTCAGGTATAGATATAATCTTTTTTTTTCTTCAATTAGTTATTTTTTTGGTTGTGATTATTTATCTTTTTTTATAATTTTATTAAGTGTCTGGATTTGTTTATTAATATTGATGGCTAGTGAAAAGGTTTATTTTTATAATAGTTTTTCTT---TATTTTTTAGGCTTGTAATTTTATTTCTTTTAATTTTTTTAGTTTTGACTTTTTGTTCAATAAATATATTTGTATTTTATTTATTTTTTGAGATAAGGTTAATTCCTACTTTATTATTAATTTTGGGTTGGGGGTACCAACCTGAGCGTATTCAGGCTGGTATATATATATTTATATATACTTTATTTGGGTCTTTTCCTATAATAGTTTCTTTATTTTATTTATATAATAACAATAATAGTCTTGATTTTTTTTTTGTTTTTAATATTAATTCTTTATATCTATATATTTGTATTATTTTGGTTTTTTTAATTAAAATTCCTATGTATTTTGTTCATTTATGGTTACCTAAGGCTCATGTTGAGGCCCCCGTGTCTGGTTCTATAATTTTGGCGGGGGTAATATTAAAGCTAGGGGGATACGGGCTTTTTCGTTTTATAAAAATTTTTATAGAGACTGGGTTAAAGGTTAATTTTGTATTTATTGTTATTAGTTTAATTGGGGGATTTTTTATCTCTTTGGTTTGTCTTCGTCAGATAGATATTAAATCTTTAATTGCTTATTCTTCTGTTTCTCATATAGGACTTGTATTATCTGGGTTAATAACTTTAAATGTTTGAGGATTTTATGGTGCATTTTTAATAATAATTGCTCATGGGCTTTGTTCTTCTGGGCTTTTTTGTTTAGCAAATATTTCTTATGAACGTTTATCAAGTCGTAGTTTATTTTTAAATAAGGGGTTGATTAATCTTATACCTAGAATATCTTTATGATGATTTTTACTTTGTTCTTCTAATATAGGGGCTCCCTTTTCTTTAAATCTTTTTGGTGAAATTATGTTAATTAATAGAATTATTTCTTGGAGATGATTAACGTTTATTTTTCTTTCTTTGATTTCTTTTTTTGGGGCCGCTTATTCTTTATATTTATATTCTCATACTCAACATGGTATTTTACACCAAGGTCTTTATTCTTTTTCTTTAGGTAATGTTCGAGAATATTTATTATTATTTTTACATTGGGTTCCTCTTAATTTAGTTTTTATGTGTGGGGATATTTTTATATATT----------------------ATTTCAATTTGTTTTATAATATTTGTTTTTTTATTTTTTTTTAGTTTATCTTTTTTTTGGTTGAGGCTTTATTTTATAATAATAGATTTAATGGTTATTTTTGAGTATGAGTTAATAACTTTAAATTCAAGCATTATTTTTATGTCTATTTTATTTGATTGAATATCTTTACTTTTTATGAGATTTGTTTTATTTATTTCTAGGATAGTAATTTATTACAGAGAGGAATATATGTTTGGCGATTTAAATATTAATCGATTTATTTTTTTAGTATTTTTATTTGTTATGTCAATAATATTTTTAATTATTAGTCCTAATTTAATTAGGATTTTATTAGGTTGGGATGGCTTAGGCTTAGTCTCCTATTGTTTAGTTATTTATTATCAAAATAATAAGTCTTTAAATGCAGGTATATTAACTGCCCTGTCGAATCGAATTGGTGATGTAGGGATTCTTATAGCAGTGGCTTGAATAATAAATTACGGTAGCTGAAATTTTATTTTTTATCTTGATTTTATAAAGGAAGATTTTGATATAAAGATTATTAGTTATTTTGTTATTTTATCCGCATTAACTAAAAGAGCTCAAATTCCTTTTTCATCTTGGTTGCCGGCTGCAATATCTGCACCAACTCCCGTATCTTCTTTAGTTCATTCTTCTACATTGGTAACTGCTGGGGTTTATTTAATAATTCGTTTTAATTTTTGTTTTAGGCCAAATTTAATATTTGTTATATTATTTATTTCTAGTTTAACTATATTTATATCTGGGCTGGGGGCTAATTTTGAATTTGATTTAAAAAAAATTATTGCTTTATCAACTTTGAGGCAACTTGGGTTAATAATGAGAATTTTATTCTTAGGTGATTATAATCTTGCTTTTTTTCATCTTCTTTCTCATGCTTTATTTAAGGCTCTTCTTTTTATATGTGCGGGGTGTATAATCCATAATTTAATGAACTGCCAGGATATTCGGTATATAGGTTCTTTAATTAATTTTATGCCTTTAACTTGTACTTTTTTTAATATTTCTAATTTTTCTTTATGCGGGTTGCCTTTTTTAGCTGGGTTTTATTCTAAGGATTTAATTTTAGAAGTTTTTTCTATGAATTATATAAATATATTTATATATTTTATTTTTTATATTTCAATTGGGCTAACCGTCAGGTATACCTTTCGTTTATGTTATTATTCATTATTTAGGGTATATAATTTTTATATATTAAATAATTTAAGAGATCAAGGTAAAATTATACTTAAGGGAATAAGGGGGCTTATTTTATTAGTTATTTTTGGAGGTAGAATGCTTTCTTGAATAATTTTTCCTACACCTTATTTTATTTGTTTACCGTTAAGTTTAAAGATAATAGTTATTTTTTGTATTATATTTGGTTTATGGGTAGGATATGAATTTTCTAATTTTGGATATAATCATGATCTTAAATCAATAAATTTATTGGTTATTAGTTTATTTTTTTCTTCTATATTAAATATATCTGTTTTATCTACTTATTTGGTTAATTATTATTTTTTGAAGTTTAGAGATTTTTATTATAAAAATGTGGATTTAGGGTGACTTGAGTACTTTGGGGCACAAAATTTATATAATAATATTACAGGGACCTCTAAGATTAGTCAATTGTTATTTAATAATAGTTTAAAGGTTTATTTTATTTTATTAGTTATTTTTATTATATTATTAGTTATTT--------------------------------------------------ATAATAATTATATTATTAATAATAACAACAACAATAATATTTATATTTATCTCTCACCCATTAACTATAGGAATAACTCTTTTAATTCAAACACTATTAATTGCAATGTGAATTGGATTATTATCAATAAATTTTTGATACTCCTATATTTTATTTATCATTATAGTAGGAGGAATACTAATCCTCTTCATTTATATAACAAGAGTAGCCTCAAATGAAAAATTCAAATTCAAAATTATACCATTAATAACAACAATAATATTATTAATAACAAGA---------ACAATTATATTCAAGAACGAAATATTC------------CCTCTTATAAACTCAGATATATTAACAATTAAAAGTAAACTTATATTTACAGTATCTTTAAATAAATTTCTAATATACCCAATAATAATAATATCCCTAACAATTATTATCTACTTATTAATTGCCTTAATTGCTGTTAGTAAAATTACTAATATTAAAAGAGGCCCTTTACGAAAAAATATTTAA
LC306678.1_Aquatica_lateralis                 -------------------------TTAAATTTATTT--TTTTTTTGTTTTAA---ATAAAGTTTTATTTTGGCTTTAAATTTTAATTTATCATTATTTTATATGTAAAAAT--TATATTAAA-AAATAAAATTCTTGCAGTTTTTAATATTAAAAAATTATTAAAGTGAGTTTTAGTAATTGATTA--AAGATTTGATAAAATTTGTGCCAGCAATTGCGGTTATACAAAT-AATTCGATTAAAATTTATTGGTTAATAATTAATTTATTTGT--AAAAATTTATAATTGGAATTTTTAAGTGAAATTTAAATTTTAATTTATTTTTATTTTTAATATTTGAAGTTAT----TAAAATTAGTAT-TAAACTAGGATTAGATACCCTATTATTATAATTGTAAA-TTTA-AATACTTGATTAGTATTAGTTATTTTCTTAAAAATTAAAAAATTTGGCGGTATTTTAGTCTATTCAGAGGAACCTGTTCTATAATTGATAGTCCACGATTAGTTTTACTTTCTTTA--TACTTGTATATCGTTGTTTTTGAATAT-TTTATAAGAATTATAATTTTCAATAAGTAT-ATTTTAGTTTATTTCAGATCAAGGTGCAGTTTATAGGAAAG-AAGAAATGGGTTACATTAAATTTATTTTTGGTTTATTGTCTTGAAAGATTTTATTAAATTGGATTTGATAGTAATAATATATATATATATATTATGATT-TTAGCTCTAAAGTGTGCACATATTGCCCGTCGCTCTCATTAA-TTTGAGATAAGTCGTAACAAAGTAGATTTACTGGAAAGTGTATCTAGGATTA--------------------------------------------------------------------TACTGTTCAATTCAGTATAATTTGATTATAAATTTAATTATTTATTT--ATTTTAATAAAATTATTTTTATATTTATTAATTTAATAGAAAAATTTGTTTTTATTATAGTTTATTAGTAAAGTGATTGAATTTACT-TTATATTTTATAAAGTATAATTTATTTTTTGTACCTTGTGTATCAGGGTTGATTAATTAAAAATTTATTA--TTAAGTTTTCTCGAATTGAAAAGTTCTAATTAATTATATGTTTAATTTTATCATAAATTTTCATAATTTTTGATTAGAAATGAAATGTTATTCGTTTTTTAATATATCTAGTTTTTTAAGAAAAGAATTAAATTCTCTTATTATTTATTTATTGGTTAA-TTTTTAATTAATAAATTTTAGTATGAAATATTTAAAGGGATAAGCTTTTATTTATATAATTAAAAATTT-CGTTTATTTTAT--TTTTTGTATAATTTAGATTGTTAATCATATGAATAACTTAATATTTAATTTTA-TTTTATT-TTAGATTTATATTA-ATTTTAATTTTTATATTAAAAATTTTTGTTTAACTTT-ATTTCTTTAGTTATAATGATTAAATTAGTAGATAAA-TATGTATATCTTATTTAT-TTTTTTAGGTAGTAAAAAGGAACTCGGCAAAT-TGATTTTCTGCCTGTTTATTAAAAACATGTCTTTTTGATTATAATTTAAGGTTT-AATCTGCTCAATGAATTATTAAATTGCCGCAGTATTTTGACTGTGCAAAGGTAGCATAATAATTAGCTTTTTTATTGAGAGCTGGAATGAATGATTGGACAAGAAAATTTCTGTCTCTTTATTA-TTATTATTGAATTTTACTTTTAAGTTAAAAGGCTTAAATTTTTTTAAAAGACGAGAAGACCCTATAGAGTTTAATTTTT----TGTTATTTAAAA--TTTATTGGTATTTAGAAAATTTTAT-TTATTAAATAATTTGGTTGGGGTGACTAAAAGATAAAATAAACTCTTTTAA-TTATAATCAATTATATTTGAATTTTAAATCTATATTTATAAGTTTAAAATAAATTACCTTAGGGATAACAGCGTAATTTTTCTTTAGAGTTCTTATT-AAAAGAGAAGTTTGCGACCTCGATGTTGGATTAAAATTTATTTTAGGTGTAGAAGCTTAA-ATATTGAGTCTGTTCGACTTTTAAAATTTTACATGATCTGAGTTTAAACCGGTGTGAGCCAGGTTGGTTTCTATCTT--TAAATTTTTAATATATTTTAGTACGAAAGGACCAAATATATAATAAATTATTTTAAAATTGAATATTATTGTTACT----------------------------------------------------------------------ATAACAAACCTTTTTTCCAGATTTGATCCATCCACAAGAATAAACCTTTCATTAAATTGAATAAGAATTATGCTAGGGCTAATTGTTTTACCTCCTATATTCTGAGTTATCCCCTCTCGGATCAATTTAATATGAATTAAATTATGTATAACTTTAAGAAATGAATTTAAAGTTATTTTAAAAATTAAAGAAATAAAAAGAACTACTTTAATTTTTATTTCATTATTTTCATTAATCCTATTTAATAATATTTTAAGTCTATTCCCCTATATTTTTTCTAGAACTAGACACTTAGTACTAACATTAACATTAGCTTTACCTTTATGATTAAGATTTATAATTTATGGATGAATTAATAATACAATCCATATATTTGCTCATCTAGTCCCACAAGGAACTCCGACCATTCTTATACCTTTTATAGTATGCATTGAAACTATTAGAAATGTTATTCGGCCAGGAACACTAGCTATTCGATTAACAGCAAATATAATTGCAGGCCATCTTCTCCTTACTCTAATGGGAAACACTGGAAATAAAATATCACTATTAATATTAAACATTCTAGTATTATCTCAGTTACTCCTTTTAATACTAGAATTAGCAGTTGCTATTATTCAATCATATGTATTCTCTATTTTAAGAACACTATATTCTAGTGAAGTTAATTAAATCCCACAGATAGCCCCTTTAAGTTGACTAAACTTATTTATTTATTTTGCAATGGTATTTATTTTATTTAATACCATAAACTATTTCTCTTTATTATATAAAAATAATAATACTAAACAAACAAAAAAAATAAAATTAATTTCTTGAAAATGATAA------CTTAATAAATGACTTTTTTCAAC-AAACCATAAAGACATTGGAACTCTATATTTTATCTTTGGAGCATGAGCAGGAATACTAGGAACTTCCCTTAGTTTATTAATTCGTGCTGAGTTAGGAAACCCCGGATCCCTAATTGGTAATGACCAAATTTATAATGTTATTGTTACTGCTCACGCTTTCATCATAATTTTCTTCATAGTTATACCCATTATAATTGGAGGATTTGGAAACTGATTAGTCCCTCTAATACTTGGAGCTCCCGATATAGCTTTCCCACGAATAAATAATATAAGATTTTGACTTCTACCCCCTTCTCTATCTTTACTCCTAATAAGAAGATTAGTTGAAAATGGTGCAGGAACCGGGTGAACTGTTTACCCCCCTCTTTCTAGCAATATTGCTCATAGAGGATCATCTGTAGACTTAGCCATTTTTAGATTACATCTAGCAGGAATCTCTTCCATTTTAGGTGCTGTAAATTTTATTTCAACAATTATTAATATACGACCAATTGGGATGACTTTTGATCGAATACCCTTATTTGTCTGAGCTGTTCTAATTACTGCTATCCTACTACTTTTATCTTTACCAGTTCTAGCTGGAGCAATTACAATACTATTAACCGACCGAAATCTAAATACTTCCTTCTTTGACCCCGCAGGAGGAGGAGACCCAATTTTATACCAACACTTATTTTGATTTTTTGGACATCCAGAAGTTTATATTCTAATTCTCCCTGGATTTGGTATAATTTCGCATATTATTAGTCAAGAAAGTGGAAAAAAGGAAACTTTTGGGTCAATTGGTATAATCTATGCAATAATAGCAATTGGACTTTTAGGATTTGTTGTTTGAGCACACCATATATTCACCGTTGGTATAGATGTTGATACCCGAGCATATTTCACCTCAGCTACTATAATCATTGCAGTTCCAACTGGAATCAAAATTTTCAGATGATTAGCTACTATTCACGGAACACAAATTAAGTACTCTCCACAAATACTTTGAGCTTTAGGATTTATTTTTCTATTCACAATTGGAGGATTAACTGGTGTAATTTTAGCAAATTCCTCTATTGATATCATTCTTCATGACACTTATTATGTTGTAGCCCATTTTCATTACGTTTTATCAATAGGTGCAGTTTTTGCAATCATAGGAGGTATCGTAAATTGATTCCCTTTATTTACCGGATTTTCTTTAAATGATAAACTTTTAAAAATCCAGTTTTTTTCTATATTTATCGGTGTAAACCTTACATTTTTCCCTCAACATTTTCTAGGATTAAGTGGTATACCTCGACGATATTCTGATTACCCAGATGCTTACTTATCATGAAATTTAGTATCTTCAGTAGGATCATTAATTAGAACTGCAAGAATTTTATTCATAGTTTACATTATATGAGAAGGAATAAATTCAATACGAAAAAATGTATTTACAATAAATATGCCAACTTCAAATGAGTGAATACAAAAAACTCCACCTATAGAACACACTTATTCTGAACTCCCTATACTAATTAA-----------------------------------------------ATGGCAACTTGAATAAATTTATCCTCTCAAGATAGAATCTCCCCTTTAATAGAACAATTAACATTTTTTCATGATCATACAATAATAATTCTTGTAATAATCACTTTAATTGTTCTTTATATCATTTTATCAGTTTTAATAAATAAATATGTTAACCGCCTTCTTCTTGAAGGCCAAATAATTGAATTAATTTGGACAATTGCTCCTGCAGTTACATTAATCTTTATTGCCCTTCCAAGTTTACAATTACTTTACCTTTTAGACGAAATTAATATACCATTAGTTTCTGTTAAATCTATAGGACACCAATGATTCTGGTCATATGAACTTTCAGACTTCAAGAAATCAGAATTTGACTCATACATAATCCCCTCAAATGAACAAAATTTGTATTCCTTCCGCCTTCTTGAAGTTGATAACCGACTAGTCTTACCTGTAAACACACAAATCCGTATAATAATTTCATCATCAGATGTAATTCATTCTTGAACAATCCCTTCTTCTAGTTTAAAAATTGATGCCACTCCCGGACGATTAAATCAAACAACTTTTTTTATAAATCGAATTGGTGTATTTTTCGGGCAATGTTCAGAAATTTGCGGAACAAACCATAGATTTATACCAATTGTAGTAGAAAGAATTTTACCTAAATATTTCATTGAATGAGTAAAAAATCTTTCATTG---------------------AATAAAAATCACACTTACCATCTAGTAGAAGTTAGCCCATGACCAATCTTAGGAGCTTTTAGAACTATAATTATATTAACAGGTGTAATCAAATGATTCCACCTTTATCAAATAAATTTACTCCTTATTGGAACATTATGCACTATCATAGTAATAATCCAATGATGACGTGATACTACCCGAGAAGGAACATTTCAAGGACTCCATACTTTTAAAGTAGTTAAAGGATTACGTTGAGGAATAATTTTATTTATTACATCAGAAGTACTATTCTTTGTATCTTTCTTCTGAAGATTCTTCCATAGTAGATTGGCCCCTTCAATTGAAATTGGTATAATTTGACCCCCTAAAAGAATTATTCCATTTAACCCTATTCAAATTCCACTATTAAATACAACAATCCTAATCTCTTCAGGAATTACTGTTACTTGAGCTCATCATAGCCTAATAGAAAATGACTATAACCAAGCAATTTATAGTTTAGGACTTACTATTTTATTAGGAATTTACTTTTCTATTTTGCAAGCATATGAATATATAGAGTCAACTTTTACTATTGCAGACTCAGTCTATGGTTCAAGATTTTTTATAGCAACTGGGTTCCATGGAATCCATGTTATAATTGGTACAACCTTCCTCACAGTATGCCTATTACGTCAATTTAAAAACCATTTTTCATCAACTCACCACTTTGGATTTGAAGCAGCTGCATGATACTGACATTTTGTTGATGTAGTATGATTATTCCTTTATATTTCAATTTATTGATGAGGTAGATATTTAATGAAAATTATAAAAAAAAATCCCCTTCTAAAAATTATAAATAATATACTTATTGACTTACCTTCACCTTCAAATATTTCCAGATGATGAAATTTTGGTTCCTTACTAGGAATATGTCTTATTATACAAGTATTAACAGGATTATTTCTAGCCATACATTATTGCTCAGATATCTCCCTTGCTTTCAATAGAGTTGTTCATATTTGTCGTGATGTAAATTATGGATGATTAATACGAATTATTCACATAAATGGAGCATCATTATTCTTTGTATGTTTATATCTTCACATTGGACGAGGATTATACTATAGATCATTTATACAAACAATAACGTGAACTATTGGAGTAATTATATTCTTTATAATTATAGGAACAGCCTTCCTTGGGTATGTACTTCCATGAGGACAAATATCATTTTGAGGAGCAACAGTTATTACAAATTTACTTTCAGCTATCCCCTACTTAGGAAATAATATTGTTCAATGAATCTGGGGAGGATTCGCAGTAGATAATGCTACACTAACACGATTTTTTGCCCTCCATTTTATTTTACCCTTCCTAATTATAGCACTAGCTATAATCCATTTATTATTTCTTCACCAAATAGGATCATTTAATCCTTTAGGAACAACCAATAATATTGACAAAGTACAGTTTCATCCTTATTTTACATCTAAAGACTTAGTAGGATTTTCTATTGTTCTTATAATTTTTACATTATTTATTCTTAGATTTCCTTATTTAATAGGAGATCCAGATAATTTTATACCTGCCGACCCTCTAGTAACTCCTGCTCACATTAAACCAGAATGATACTTTCTATTTGCATATGCAATTCTACGATCAATCCCGAATAAATTAGGGGGAGTAATTGCCCTATTTCTATCAATCTTAATTCTTGCAATTATACCTATATTTAAAAAAAAGATAAAAAGTAATTCATTTTATCCAATCAATAAAGTCTTATTTTGAAGATTTACAATAACAAGATGCTTACTTACATGAATTGGAGCTAAACCTGTAGAAGACCCTTATATCTTAACAGGTCAATTATTGACAATCTCTTATTTCATATTTTTTCCATTATTATTTTTATCATCAAAAATATGAGATAACTTAATATTCAAAAATT-----------TTTGATTATTTA-TTATTGTTTATTTCTTATTTTATTTTAGTTTTATGTGTCTTAATTGGTGTTGCTTTTTTAACTTTATTCGAACGTAAAATTTTAGGTTATATTCAAATTCGTAAGGGTCCAAATAAGGTAGGATTTATAGGCTTAATTCAGCCTTTTAGAGATGCTATTAAGTTATTTTGTAAGGAACAAGCTAATCCTCTTATATCTAATTATTTTTCTTATTATTTTTCTCCAGTTTTTAATTTGTTTTTGTCTTTACTTTTATGATTTTGTTTACCTTTTTTTTCTGGGTTTCTTCATTTTTCATTAGGATTTTTATTTTTTCTTTGCTGTTCAAGACTTTCTGTCTATACTATTATAATTGCTGGGTGGTCATCAAATTCTAATTATTCATTATTAGGAGGTTTACGTTGTGTAGCTCAAACTATTTCTTATGAAGTAAGTCTTGCTATTATTTTATTATCTTTTCTATTCTTGATTACAAGAATTAGAATTTTTGATTTAATAATTTATCAAGAATATATTTGATTTTTTTTTATTTCTATTCCTTTATCAATAATTTGGTTTACTTCTAGGTTAGCTGAAACTAATCGTACTCCTTTTGATTTTGCTGAGGGGGAATCTGAGTTGGTTTCCGGGTTTAATGTTGAATACAGAGGTGGAGGATTTGCATTAATTTTTATAGCAGAGTACGCAAGGATTTTATTTATAAGAATAATTTTTGTTTTTATTTTTTTTAGGGGGTGTTTAGTTAATTTAATATTTTTTTTTTTAGTATTATTCATGTCTTTTATGTTCATTTGGGTACGAGGTACTTTACCTCGATATCGTTATGATAAATTAATATATTTAGCTTGGAAAAGATTTCTTCCTGTTTCTTTGAATTTTTTAATATTTTTTTTTGGTTTAAAAGTATTTATTTTTTCTCTAATTTTT---TTTTTAATAATAAAAATATATAAATTAACATTTTTGACAACTCTAATCATAAGAACTTTAATTTCTATCTCTGCATATACATGATTAGGGATATGAATTGGTCTAGAAATTAATTTGCTTTCAATTATTCCTATT---ATCCAAGGTAAAGATATGATATCCTCAGAGTCATCAATCAAATATTTCATTACACAAGCAATTGCTTCAACAATTATTCTTATAAGAATTATCATAATAATATGAAAATATAATGTTCATTCAAATTTAAAT---AATTCAAACCTTCTAATAATTATAAATTCAGGACTTTTATTAAAAATAGGAATAGCCCCACTCCATTTTTGATTTCCAGAAGTTCTTGAAGGACTAAACTGAAATAACTGTATATTAATATTAACATGACAAAAAATTACCCCTATAATGTTAATTATATACAACACAGAATCGACAATGTTTTTTTCTGTGACTATTATTTCAGGAATAATTATTAGAAGAATTATAAGAATAAATCAAATTAGAATTCGAAAATTAATAGCGTTTTCATCAATTAATCATATAGGATGAATAATAGCAGCCATAATTATAGAAAAAACCATTTGAATAATCTATTTTGTAATCTACTCATTTATTACAATCAATATTGCCTATATA------ATAAAAAATACATTCTACCTAAATCAGCTTTTCCCAAATTTAAGATTATCTCCTATGATAAAAATATTCTTTATATTAAATTTTTTATCATTAAGAGGAATCCCCCCATTCCTAGGATTTCTACCTAAATGAATGGTTATCCAAACTATAGTAGAAAACAGTATATTTATGTTAAGAATAATTATAATCTCATTTACTCTAATTATAATTTATGTTTAT---ATACGAATTATAATAACAGCCCTAGTCATAAAAATCAACCAAAGAAACTGAACCCTAA-------AACTAAATCTAAAAATAAAT-------TCTTTACCTATTGGTATATTAAACTTCTTCTTAGTAATAAGATTAATCCTTGTAACAATTATGTTAAATATAATATAA---ATTATCATAAAAACTTTTGCTCTAATTACATTTATATTAACCTTTATTGTTATAATAATAGCAAGACTTATTTCAAAAAAAATATTAATTGACCGAGAAAAGAGGTCTCCATTTGAATGTGGATTTGACCCTAAATATTCAGCACGAGTTCCCTTTTCTCTTCAATTCTTCTTGATCGCAATAATTTTTCTAATTTTTGATGTTGAAATCACTTTACTTATACCATTAGTAATTACAATAAAAATTACAAGAATTATAACATTTTCTATAGTTACAGCCATATTCATTTTAATTTTACTTATAGGATTATACCATGAATGAATACAAGGAGCTCTAAATTGGGCAATCTAG-----AAAACTATGTTAATTTATAGAGATATAGTTTTTAT-TTTTATATATATTGTGGGTTTAATTGTTTTGTGTATTAAATGTAGACATTTACTTTTAATGCTTTTAAGGTTGGAATTTATTGTTTTATCTTTGTTTCTTGGATTGGGGGTTTATATAATTGGCTTATTATATGAAAGTTATTTTATAATAATTTTTTTGTCGTTAAGAGTTTGTGAAGGGGCTTTAGGGTTGTCTATTTTGGTTTCTTTAGTTCGTATATATGGTAATGATTATTTTAATTCTTTTAATATTTTATGGTAAATGGTAAAATTTATTATATTTATATTATTTATGATTCCTTTATGTTTTTTTTATAGAAATTTTTGAATTTTACAATTTTTATTTTTTTTATTTTTTATTATATTTTTTTATAGATATTCATATAATATATTTTTTTCTTCAATTAGATATTTTTTTGGATGTGATTATTTAACTTTTTTTATAATTTTATTAAGTATTTGGATTTGTATATTAATAATTATAGCAAGAGAAAGGGTTTATTTTTACAATAATTTTTCTT---TATTTTTTGGATTGGTTATTTTATTTCTTCTTATTTCTTTATTTTTAACTTTTTGTTCAATAAATATATTTGTGTTTTATTTATTTTTTGAGATAAGTTTAATTCCTACTTTATTATTAATTTTGGGTTGGGGGTATCAACCGGAGCGTATTCAAGCTGGTATATATATATTTATATATACTTTGTTAGGGTCATTACCAATAATGGTTTCTTTATTTTATTTATATTATTATAATAGGAGCCTAGATTTTTTTTTCTCTTTAAATGTTAATTCCTTATATTTATATATTTGTATAATTCTGGTTTTTTTAATTAAAATTCCTATGTATTTTATACATTTATGGTTACCAAAAGCTCATGTTGAGGCTCCTGTGTCTGGTTCTATAATTTTAGCAGGGGTAATGTTGAAACTTGGGGGGTATGGATTTCTTCGATTTATGAAGATTTTTACAGAAGTTGGTATAAAAATTAATTTTATTTTCATTACTATTAGATTAATTGGGGGATTTTATATTTCTTTAGTTTGTCTTCGTCAGATGGATATTAAATCTTTAATTGCTTATTCTTCAGTTTCTCATATAGGTTTGGTTTTATCTGGATTAATAACATTAAATATTTGAGGGTTTTATGGTTCATTTTTAATAATAATTGCTCATGGGTTGTGTTCTTCTGGACTTTTTTGTTTAGCAAATATTTCTTATCAACGTTTATCTAGGCGAAGATTATTTTTAAATAAGGGGTTAATTAATTTAATACCAAGAATATCTTTATGGTGGTTTTTATTATGTTCTTCAAATATAGGAGCACCATTTTCACTAAATCTTTTTGGAGAAATTATACTTATTAATTCAATTATTTCTTGAAGATGATTAACATTTATTTTTCTTTCTTTAATTTCTTTTTTTAGAGCTGCTTATTCATTATATTTGTATTCTCACACTCAGCATGGGATTCTATTTCAGGGGTTATATTCTTTTTCATTAGGGAGTTTACGTGAATATTTATTATTATTTTTACATTGAGTTCCCTTAAATTTAATTTTTATAGGAATAGACATTTTTATATA---------------------ATAATTTCAATTTGTTTATATATATTTGTATTTATGTTTATATTTAGCTTATCTTTTTTTTGGTTGAGTCTTTACTTTATAATAATAGATTTGGTAATCATTCTTGAGTATGAATTAATAACTTTGAATTCTAACATTATTTTTATATCAATTTTATTTGATTGGATATCTTTACTTTTTATAAGATTTGTATTATTTATTTCTAGTATAGTAATTTATTACAGAAAGGAATATATATACGGAGATTTAAATATTAATCGATTTATTTTTTTGGTATTTATATTTGTTATGTCAATAATATTTTTAATTATTAGTCCAAATTTAATTAGAATTTTATTAGGCTGAGATGGGCTAGGGCTAGTATCTTATTGTTTGGTAATTTATTATCAAAATACTAAGTCCTTAAATGCTGGTATATTAACTGCTTTATCAAATCGAATTGGAGATGTAGGTATTTTAATATCGATTGCTTGAATAATAAACTATGGAAGCTGGAATTTTGTATTCTATTTAGATTTTATAAAGGAAGATTTTGATATAAAAATTATTAGTTATTTTATTGTTTTATCAGCTTTAACAAAAAGAGCCCAGATCCCCTTTTCTTCATGATTGCCTGCTGCAATGTCTGCTCCTACTCCTGTTTCATCTTTAGTTCATTCTTCAACATTAGTAACTGCAGGAGTTTATTTACTTATTCGTTTTAATTTTTGTTTTAGAACAAGTTTAATGTTTTTAATATTATTTATTTCTAGTATAACAATATTTATGTCTGGATTGGGAGCTAATTTTGAGTATGATTTGAAAAAGATTATTGCTTTATCAACATTGAGCCAACTTGGTTTAATAATAAGTATTTTATTTTTAGGAGATTATAAGCTTGCTTTTTTCCACTTACTTTCTCATGCTTTATTTAAAGCATTATTATTTATGTGTGCTGGGTGTATAATTCATAACTTGATAAATTGTCAAGATATTCGTTATATAGGATCTTTGATTAATTTTATGCCTTTAACTTGTACTTTTTTCAATATTTCTAATTTTTCTTTATGTGGCTTACCTTTTTTGTCAGGATTTTATTCTAAGGATTTAATTTTAGAAGTCTTTTCTATAAATTATATAAATATTTTTATATATATTATTTTTTATATTTCAATTGGGCTTACAGTGAGATACTCTTTTCGTTTATGTTATTATTCATTATTTAGAATATATAATTTTTATATATTGAATAATTTAAATGATCAGGGTATAATTATACTAAAGGGAATAGGGGGACTAATTATATTAGTTATTTTTGGTGGTAGAATTTTATCATGATTAATTTTTCCTACTCCATATTTTGTTTGTTTACCTTTTACATTAAAGATAATAGTTATTTTTTGTATTATATTTGGAGTGTATATTGGTTACGAATTTTCTAATTTTGGATATAATTATGGCTTGAAGTCAATAAATTGACTTTTTGTTTCATTATTTTTTTCTTCTATATTAAATATAACTATTTTATCTACTTATTTAGTTAATTATTATTTTTTGAAGTTTAGTAATTTCTATTATAAAAGTATTGACTTAGGATGACTAGAATATTTTGGGTCACAAAATTTGTATAATAACATTATAAAAAGATCAAAGTTGAGACAAGTTTTATTTAATAATAGATTAAAGGTTTATTTTATTTTATTATTAATTTTTATTTTGTTATTAATTATTTATTTTAATAGCTTATTTA--------------------ACTATTCTCTGCATATCAATTATAATTTTAGTAAT------AACAACACTATTCATATTAATTTCGCATCCTCTTTCTATAGGAATAATTCTACTAATTCAAACTTTATTAATTGCTATATGAATTGGAATATCATCAATAAATTTTTGATACTCTTACATCCTATTTATTATTATAGTTGGGGGAGTACTGATTTTATTCATTTATATAACAAGAGTAGCCTCTAATGAAAAATTTAAAATAAGAAAGTCCTCATTTTTACTAGTTATTCCAATCTCAACT---------------TTAATTTTATTTAAAGACGAATTAAT--ACCTAAAATAAATTCA-ATAAATCTGGACATCCTAA---TTAAAAACAAATTATTATTTACAATATCTTTAAACAAATTTCTTATATACCCAATAATGATAATTTCTATAAGAATTATCATTTACCTACTAATTGCTCTAATTGCCGTTAGTAAAATTACTAATATTAAAAGTGGCCCCCTACGAAAAAATATTTAA
MH427718.1_Inflata_indica                     ---AAAAATTTACGTATTAATTAATTATTTTTTTAAT--TTAAAATTTTAATT---TTAAAGTTTTATTTAAGCTTGAAATTTAGGTTTATTATTAATTAATATGTAAATTT--TTACTTAAA-AA-AATTATTATTGCAGTTTTTAATATTAAAAAATTATGAATGTAAGTTTTAATAATTAATTA--AAAAATTAATATAATTTGTGCCAGCAATTGCGGTTATACAAAT-GATTTAATTTAATTATATTGGTTAATAATTAATTTATTGTA--TTGAATTTATTATTAAAATTTTTAGGTGGAATTTAAATTTTAATATATTTTTATT-TTTTTATATGAAGTTAT----TAAAGTTAATAT-TAAACTAGGATTAGATACCCTATTATTATAATTGTAAAATTTATTATACCAGATTAGTATTAGTTATTTTCTTGAAAATTAAAAAATTTGGCGGTATTTTAGTCTATTCAGAGGAACCTGTTCTGTAATTGATAATCCACGATTAGTTATACTTTTTCTT--TACTTGTATATCGTTGTTTTTGAAAAT-TTTATGAGAATTATAATTTTCAATAAGTAG-TTAATAGAAGATTTCAAATCAAGGTGCAGATTATGAAAAAG-AAGAAATGGGTTACATTAAATTTATTTTTAGTTTATTGTTTTAAATAACATTATTAAATTGGATTTGATAGTAATATTTTATATATTTAAAATATGATT-TTAGCTCTAAAATATGTACATATTGCCCGTCGCTCTCATAAA-ATTGAGATAAGTCGTAACAAAGTAGATTTACTGGAAAGTGAATCTAGAATGA----------------------------------------------------------------------------------GTATAATTTGATT-TGAATTAATTTATTTATTTT-TATTTAATTAAATCAATTTTAT-TTTATTATTTAAATAGAAAAATTTATTTTTATTATAGTTTATTAGTAATGTGATTGAA-TCTTT-TTATATTTTAAAAAGAAAAATTTATTTTTTGTACCTTGTGTATCAGGGTTGATTAATTATGTATTTATTA--TTAATTTTTCTCGAATTAAGAAGTTCTAATTAAATAT-TATATAATTGTTTCATAAATTTTTATAATTTTTAATTAGTAATGAAATGTTATTCGTTTTTTAATATATCTAGTTTTTTAAGAAAAGAATTTAATTCTTTTATTATTTATGTATTAATTAA-ATTTTAGTTAATAATTTTTAGTAAAAAATATTTAAAGGGATAATCTTTTATTTATAATATTAAAAATTTGATTTGTTTTTATAATTATTGTATAATTTGAATTGTTAATCATATAAATAATTTAATAGTTAATTTTA-TTTATTT-TAATGTTTATATTT-ATTTTAATTTTTATATTAAAAAAAAAAGTTTAATTTT-ATTTCTTTTGTTATAATGATTAAATTAGTAGATAAT-TTTGTAATAAATATATTT-ATTGTTAGGTAATAAAAAGGAATTCGGCAAAT-TAATTTTTCGCCTGTTTATTAAAAACATGTCTTTTTGATTATAATTTAAGGTTT-AATCTGCTCAATGATTATTTAAATTGCCGCAGTATTTTGACTGTGCAAAGGTAGCATAATAATTAGTTTTTTTATTGAAAACTGGAATGAATGATTGGACGAGAAAATTTCTGTCTCTTTATTA-TTTTAATTGAATTTAACTTTTAAGTTAAAAGGCTTATATTTTATTAAAGGACGAGAAGACCCTATAGAGTTTAATTTTT----ATTTGGATAACT--ATTTTTAGTATTTATTT-TTGTAAT-TTAAATAAAAATTTAGTTGGGGTGACTAAAAGATATAAATAACTCTTTTAA-TTTTTATCAATTATTTTTGATTACAGAATCTTTATTTTTAATTTTAAAATAAATTACCTTAGGGATAACAGCGTAATTTTTTTTTAAAGTTCTTATT-GAAAAAAGAGTTTGCGACCTCGATGTTGGATTAAAATTTATTTTAGGTGTAGAAGCTTAA-ATATTAAGTCTGTTCGACTTTTAAAATTTTACATGATCTGAGTTTAAACCGGTGTAAGCCAGGTTGGTTTCTATCCT--TAATTATTTAATATATTTTAGTACGAAAGGACCAAATATATAATTAATAATTTTTAAATTGAATATTATTATTACTTTGGCAGAATAGTGCAATAGATTTAGAATCTTTATATGTA-TTTAATACAAGTAGTACTTGTTTGTTATGATAACAAACTTATTTTCTAGATTTGATCCTTCAACTAGAATAAATTTATCATTAAACTGATTAAGAATTATATTAGGATTAATAGTATTACCTTCATTATATTGAATTATTCCTTCACGAATTAATTTTTTATGATTAAAAATTTGCTTAACATTAAGAAATGAATTCAAAATCATTTTAAAAATTAAAAAAATAAAAATTAGAGTTTTAATATTTGTATCTTTATTTACATTAATTTTTTTTAATAACTTCTTAAGATTATTTCCTTATATTTTTTCAAGAACTAGTCATCTAATTTTAACTTTAAGTTTATCTCTACCATTATGATTAAGATTTATAATCTTTGGATGAATTAACAATACAACAAGAATACTAGCTCATTTAGTTCCTCAGGGAACACCACCTATTTTAATACCATTTATAGTATGCATTGAAACTATTAGAAATATTATTCGACCAGGAACATTAGCAATTCGACTTACAGCAAATATAATTGCTGGTCACTTATTATTAACATTAATAGGAAGAACAGGAAATAAACTATCATTAATTATAATTAATTGTTTAATATTATCACAATTATTATTATTACTTTTAGAATCTGCAGTTGCAATTATTCAATCATACGTATTTTCCATTTTAAGAACATTATATTCTAGAGAAGTAAATTAAATTCCACAAATAGCTCCACTTAGATGATTAAATTTATTTATTTTTTTTATTATTATTTTTATATTATTTAATATTATAAATTACTTTTTATTAATTTATAAAAATAATAATATTAAAAAAAACAATAAAAAAAGAATTATTATATGAAAATGATAAATTTTACTAAATAAATGATTATTTTCAAC-AAATCATAAGGATATCGGAACTTTATATTTTATTTTTGGAGTATGAGCTGGAATACTAGGTACATCATTAAGATTACTAATTCGAGCAGAATTAGGAAATCCTGGATCATTAATTGGAAATGACCAAATTTATAATGTAATTGTAACTGCTCATGCTTTTATTATAATTTTTTTTATAGTTATACCAATTATAATTGGAGGGTTTGGAAATTGATTAGTACCTTTAATATTGGGAGCTCCAGATATAGCTTTTCCTCGAATAAATAATATAAGATTTTGATTATTACCCCCATCATTATCTCTATTATTGATAAGAAGAATTGTTGAAAATGGTGCAGGAACTGGATGAACTGTTTATCCTCCATTATCAGCTAATATTGCTCATAGAGGATCATCTGTAGATTTAGCAATTTTCAGATTACATTTAGCAGGAATTTCATCTATTTTAGGAGCTATTAATTTTATTAGTACCATTATTAATATACGATTAACAGGAATAACATTTGACCGCTTACCTTTATTTGTATGGGCTGTATTAATTACAGCAATTTTATTATTATTATCATTACCTGTACTTGCTGGTGCTATTACTATATTATTAACTGATCGAAATTTAAATACATCTTTTTTTGATCCTGCTGGAGGAGGAGATCCAATTTTGTATCAACATTTATTCTGATTCTTTGGACATCCAGAAGTATATATTTTAATTTTACCAGGATTTGGTATAATTTCTCATATTGTAACTCAAGAAAGAGAAAAAAAAGAAACTTTTGGATCAATTGGAATAATTTATGCAATAATAGCAATTGGTTTATTAGGATTTGTTGTATGAGCTCATCATATATTTACAGTTGGTATAGATGTAGACACACGAGCTTATTTTACTTCTGCTACAATGATTATTGCAGTTCCAACAGGAATTAAAATTTTTAGTTGATTAGCAACAATTCATGGAACACAAATAAATTATTCACCACAAATGATATGAGCTTTAGGGTTTATTTTTTTATTCACTATTGGAGGATTAACAGGAGTAATTCTTGCTAATTCATCAATTGATATTATTTTACATGATACATATTATGTTGTTGCTCATTTTCATTATGTTTTATCAATAGGAGCAGTATTTGCAATTATAGCAGGAATTGTAAATTGATTTCCCTTATTTACAGGCCTCTCAATAAACGAAAAGTTATTAAAAATTCAATTCTTTTCTATATTTATTGGAGTAAATTTAACATTTTTTCCTCAACATTTTTTAGGATTAAGAGGAATACCTCGACGATATTCAGATTACCCAGATGCTTATTTATCATGAAATCTTTTATCATCTGTAGGATCATTAATTAGAACTGCTAGAATTTTATTTATGATTTATATTATATGAGATAGAATAAATTCAATACGAAAAAATTCATATGCCGTAAATATACCTACATTTAATGAATGAATTCAAAATATACCACCTATGGAACACACTTATTCTGAAATCCCAATATTAGTAAACT---------------------------------------------ATGGCAACATGAATAAATTTAAATTCTCAAGATAGAATTTCACCTTTAATAGAACAATTAACATTTTTTCATGATCATACAATAATAATTCTTATTATAATTACATTAATTGTTATATATATTATAATTATAATAATAAAAAATATATATATTAATCGATTTCTACTTGAAGGACAAATAATTGAATTAATTTGAACAATTTCTCCTGCAATTACATTAATTTTTATTGCTCTACCTAGATTACAACTTTTATATTTACTTGATGAAATTAATTCACCTCTTATTTCAGTAAAAACTATAGGTCATCAATGATACTGATCATATGAATTCTCAGATTTTAAAAATGTTGAATTTGATTCATATATAATTCCTTCTAATGAACAAAATAATTTTTCATTTCGTCTATTAGAAGTTGACAATCGTTTAACTTTACCAATTTATACACAAATTCGAATAATAGTATCATCTTCAGATGTAATTCATTCATGAACAATTCCATCCTCAAGAGTAAAAATTGATGCAACTCCAGGACGACTAAATCAAATTACTTTTTATATAAATCGGATTGGTTTATTTTTTGGACAATGTTCAGAAATTTGTGGAACAAACCATAGATTTATACCAATTGTAGTTGAAAGAATTTCTCCAAAATATTTTATTGAATGAATTAAAAATT--------------------TTAATGTTAAATAAAAATCATACTTTTCATCTAGTAGAAATTAGACCTTGACCAATTCTTGGTGCATTTAGTTCAATAACATTATTAGTAGGATTTATTAAATGATTCCATTTATATGAAACAAACTTATCCTTATTAGGAAGAATTTGTACATTATTAGTTATATATCAATGATGACGAGATACCTCACGAGAAGGATCTTTTCAAGGACTTCATACTTTAACTGTAGTAAAGGGACTTCGATTTGGAATAATTTTATTTATTACTTCTGAAATCTTATTTTTCGTATCATTCTTTTGAAGATTTTTTCATGGAAGACTTTCACCAAGAATCGAAATTGGAATAATATGACCTCCAAAAAGAATTATTCCATTCAACCCAATTCAAATCCCATTATTAAATACTATTATTCTAATTTCCTCAGGAATTACCGTTACATGAGCTCATCATAGATTAATAGAAAATAACTATAAACAATCAATTTATAGATTAATCTTAACAATCACATTAGGAATTTACTTCTCAATTCTTCAAGGATATGAATATTTTGAATCAACATTTACTATTGCTGATTCAGTATATGGATCAAGATTCTTTATAGCAACAGGATTTCATGGTATTCATGTAATTATTGGAACAACATTTTTAACAATTTGTTTACTTCGACAATTAAGAAATCATTTCTCAGCTAAACATCACTTCGGATTTGAAGCTGCAGCTTGGTATTGACATTTTGTAGATGTAGTATGATTATTTCTTTACATTTCAATTTATTGATGAGGTAGAT--CTAATGAAAATTATAAAAAAAAATCCATTATTAAAAATAATAAATAATTTAATTATTGATCTACCCTCACCATCAAATATTTCAACTTGATGAAATTTTGGATCTCTTCTAGGAATATGTTTAATTATTCAGATTTTAACAGGATTATTTCTTGCAATACACTATTGTTCAGATATTTCAATAGCATTTAATAGAGTAGTACATATTTGCCGAGATGTAAATTACGGATGAATAATACGAATTATTCATATAAATGGAGCTTCAATATTCTTTGTATGTTTATACTTACATATTGGACGAGGATTATATTATAGATCATATTTACAAATTATAACATGAATAATTGGAGTAATTATATTTCTTGTAATTATAGGAACTGCATTCTTAGGATATGTTTTACCTTGAGGACAAATATCATTTTGAGGAGCAACTGTAATTACAAATTTACTTTCCGCTATTCCATACTTAGGAACAATAATTGTTCAATGAATTTGAGGAGGWTTTGCAGTTGATAATGCAACATTAACACGATTTTTCGCCCTACATTTTATTTTACCATTTATTATTTCAGGAATAGCAATAATTCATTTAATATTTCTTCATCAAAATGGATCATTAAATCCATTAGGAACAACTAATAACATTGATAAAATTCAATTTCATCCTTATTTTACTTCAAAAGATTTAACAGGATTTATTATTATATTAATAGCATTTACATTATTTATTATAATATATCCATACATGATAGGAGATCCAGATAACTTTAGACCAGCTGATCCTTTAGTTACTCCTGCCCATATTAAACCAGAATGATACTTTTTATTTGCATATGCCATTTTACGTTCAATTCCTAACAAATTAGGAGGAGTAATTGCACTTTTTATATCTATTCTAATTTTATTCATTATACCTTTATATAAAAAAAATATAAAAAGAATTTCATTTTATCCAATCAATAAAATTTTATTTTGAACATTTACTAGAACTGCAATATTATTAACCTGAATTGGAGCTAAACCTGTTGAAGAACCATTTATCTTAACAGGACAAATTTTAACAATCATATACTTCTTATTTTTTCCATCATATTTCATTACATTTAAATGATGAGATTATATTCTATA----------TTGTTTGTTAATGATTTTTAT-ATATTGTTTGTTTCTTATTTAATTTTGATTTTGTGTGTTTTAATTGGAGTTGCTTTTTTGACTTTACTTGAACGTAAAGTTTTGGGTTATATTCAGATTCGTAAAGGTCCAAATAAGGTTGGTATATTAGGTTTAATTCAGCCTTTTAGAGATGCAATTAAATTATTTTGTAAAGAGCAGGCTAGTCCTACTATATCAAATTTTTTTTTATATTATTTTTCTCCTGTTTTTAGTTTATTTCTTTCATTATTATTATGAATATGTTTACCTTTTTTTTCTGGATTTTTACATTTTACGTTAGGATTTATATTTTTTTTTTGTTGTTCTAGACTTTCTGTTTATACAATTATAATAGCTGGTTGGTCATCTAATTCGAATTATTCATTATTAGGTGCACTTCGTTGTATTGCTCAGACTATTTCATATGAGGTTAGATTGGCTATTATTTTATTATCTTTTTTATTTTTAATTTCAAGTCTTAGAATTTTTGATTTAATAGTTTATCAACAATATACTTGATTTGTTTTTATATCTTTACCTTTGTCATTAATTTGATTTACATCAAGATTAGCTGAAACTAACCGAACTCCATTTGATTTTGCAGAAGGTGAATCTGAATTAGTATCTGGATTTAATGTTGAATATAGAGGTGGAGGATTTGCTTTAATTTTTATATCAGAATATGCTAGAATTTTATTTATGAGAATATTATTTATTTTTCTTTTTTTTAGTGGTTCTTTAGTTAATTATTTATTTTTTTATATAGTTGTTTTTATTTCATTTTTATTTGTTTGAGTTCGTGGTACTTTACCTCGTTATCGTTATGATAAATTAATATATTTAGCTTGAAAGGGATTTTTACCTATTTCTTTGAATTTTATAATATTTTTTTTTGGTTTTAAAATTTATGTTTTTTCTTTAATTTTTTAGTTTTTAATAACTAAAATATATAAACTAATATTTATAACCATCTTAATTATAAGAACAATAATTTCAATTTCAGCATATACATGATTAGGAATATGAATTGGATTAGAAATTAATTTACTTTCTATCATTCCAATT---ATTATAAATAAAAATATTTTATCATCAGAATCTTCAATTAAATATTTCATCACACAAGCACTAGCTTCAACATTAATTATAATATCAATTATTATAATAATATGAAAAATAAATTTTACATCAA---CAATTTTTAATTCAGAAATTATATTAATTATAAATTCAGGACTTTTATTAAAAATAGGAATAGCCCCACTCCATTTTTGATTTCCAGAAGTTCTTGAAGGATTAAATTGAAATAATTGTATAATTATATTAACCTGACAAAAAATTGCTCCAATAATATTATATATATACAATACAGAATTAAATACATTTAATTATGCTATTATTATATCAAGTATAATTATTAGAAGAATAATAAGATTTAATCAAATTAGAATACGAAAATTAATAGCATTTTCGTCTATTAACCATATAGGATGAATAATAGCAGCTATAATAACTGAAAAATCAATCTGGATCTTATATTTTATTATTTATGCAATAATTACCATTAATATTTCATTAACA------ATAAAAAATGTATACTACTTAAATCAATTATTTATAATAATAAATGAATCATTTTCAACCAAAATTATATTTATATTAAATTTTTTATCATTAAGAGGAATTCCTCCATTTTTAGGATTTTTACCAAAATGATTAGTAATTCAAACTATAATTGAAATAAATATAATATTCCTATCAATTATTATAATTTTATTTACACTAATTATAATTTTTGTATAT---ATACGTATTTCTATATCAACATTAATTATAAAAACAAATCAAATTAACTGAAAAATCA-------ATATCAACAATAAAATTAAT-------ATCATATTCACTAGTATATTAAATTTCTTTATAATTTTCAGATTAATCCTTATAACCATCGTTTTAAACGAGATTTAA---TACATTATACAAATCTTAGGATTAATTACATTTACATTAACTTTAGTAGTAATAATAATTTCAAGATTTTTATCAAAAAAATCTATAATTGATCGAGAAAAAAGATCCCCTTTTGAATGCGGTTTTGATCCTAAATCTTCTGCTCGAATACCTTTTTCCTTGCAATTCTTTCTAATTGCAATAATTTTTTTAATTTTTGATGTAGAAATTACACTCCTATTTCCATTAGTAATTACAATAAAAATTACAAGAATAATAAGATTTTCCACAGTAACAATTTTATTTATTTTAATTTTATTAATTGGATTATACCATGAATGAAATCAAGGTGCACTAAATTGAGTAAAATAG-----------ATGTTGATTTATAGATTTAGAGTTTTTAT-TTTTATATATTTAGTTGGTTTAACAGTTTTATGTTTTAAATGTAAACATTTACTTTTAATATTACTTAGTCTTGAGTTTATTGTTTTGTCTTTATTTTTAGGATTAGTTGTTTTTATATTAATGTTTTATTATGAGAATTATTTTTTAATAATTTTTTTATCATTAAGAGTTTGTGAAGGTTCATTAGGATTATCTATTTTGGTTTCAATGGTTCGTTCTTATGGGAATGATTATTTTAATATATTTAATTTTTTATGATAAATGATAAAATTTATTTTTATATTGTTATTTATGATTCCTTTAAGATTTTTAAATATGTATTTTTGATTATTTCAAATTTTATATTTTATTTTATTTGTTATTTTCTTTTTTTCTTTTTCGTATAGATATTATTTTTCAATAATTAGATATATTTTTGGGTGTGATTATTTGAGTTTTTTTATAATTTTACTTAGTGTTTGAATTTGTTTATTAATATTAATATCAAGAGAAAAAATTTATTATTCTAATAATTATTTTT---GTTATTTTAATTTGGTAATTTTATTTCTTTTATTTTTTTTAATTTTGACTTTTTGTTCAATAAATATGTTTGTTTTTTATTTATTTTTTGAAATAAGATTAATTCCTACTTTGTTTCTTATTTTGGGTTGAGGTTATCAACCTGAGCGTATTCAAGCTGGAATATATATATTTATGTATACGTTATTTGGTTCATTGCCTATAATAGTTTCACTTTTTTATATTTATAAAAAGTTTAATAGTTTAGATTTATATTTTTTTTATGATATTAATTTATTTTATTTATATATTTGTACGATTGTTGTTTTTTTAGTTAAGATGCCTATATATATTGTTCATTTATGATTACCTAAAGCTCATGTTGAAGCTCCTGTTTCTGGTTCAATAATTTTAGCTGGAATTATATTAAAATTAGGAGGTTATGGGTTATTACGTTTTATAAAAATTTTTTTATCTATTGGTATAAAAATTAACTTTATTATTATTAGAATTAGATTAGTTGGAGGATTTTATATTTCTTTAATTTGTCTTCGTCAAATAGATATAAAGTCTTTAATTGCTTATTCTTCTGTTTCTCATATAAGCTTGGTTTTAGCAGGTTTAATAACTATAAGAGTTTGGGGATTTTATGGTTCTTTTTTAATAATAATTGCTCATGGATTGTGTTCATCTGGTTTATTTTGTTTATCTAATATTTCATATGAACGTATATCAAGTCGTAGATTATTTTTAAATAAGGGTTTAATTAATTTAATACCTAGAATATCTTTATGGTGATTTTTGTTGTGTTCATCAAATATGGGAGCTCCATTTTCATTAAATCTTTTTGGAGAAATTATATTAATTAATAGAATTATTTCTTGAAGTTGATTGACATTTATTTTTTTATGCTTAATTTCTTTTTTTGGTGCTGCATATTCATTATATTTATATTCTCATAGTCAACATGGTATATTTTATCAAGGAATATATTCATTTTCTTTAGGTAGAATTCGTGAATATTTATTATTATTTTTGCATTGAGTTCCACTAAATTTACTTTTTATATCAGGTGGAATTTTTATATATTATTTAAATAGTTTATTTAAATAATTAAATTTAGTTTTTTAGTTTCTTTTTTCTTATTAATATTTTCATTTTTTAGTTTTTCAATGAGTTTATATTTTATAATAATAGATTTGGTTATAATTCTTGAATATGAATTTATAACTTTAAATTCTAATATTATATGTATGTCTGTTTTGTTAGATTGAATGTCATTATTATTTATGAGATTTGTATTATTTATTTCTTCAATGGTTATTTTTTATAGAGATGAATATATATATGGGGATATAAATATTCATCGTTTTATTATGTTAGTATTTTTATTTGTTATATCAATAATGTTTTTAATTATTAGACCTAATTTGATTAGAATTTTATTAGGATGAGATGGTTTAGGTCTTGTATCTTATTGTTTAGTTATTTATTATCAAAATACAAAATCTTTAAATGCTGGAATGTTAACAGCATTATCAAATCGAATTGGTGATGTTGGTATTTTAATATCAATTGCTTGAATAATAAATTATGGAAGTTGAAATTTTATTTTTTATTTGGATTTTATGAAGAATGATCATACAATAATAATTATTAGTTGTTTTGTAGTTTTGTCAGCTTTTACTAAAAGAGCTCAAATTCCATTTTCATCTTGGTTGCCAGCAGCAATGGCTGCTCCTACTCCAGTTTCATCTTTAGTTCATTCATCTACTTTAGTTACTGCTGGTGTTTATTTATTAATTCGTTTTAATTTTTGTATGACGGAAGAATTAATAAATTTAATGTTATTTATTTCTATAATAACAATGTTTATATCTGGTTTAGGGGCTAATTTTGAATATGATTTAAAAAAAATTATTGCTTTATCAACTTTAAGTCAATTAGGTTTAATAATAAGAATTTTATTTTTGGGTGATTATAGTTTGGCTTTTTTTCATTTGTTATCTCATGCTTTATTTAAAGCTTTATTATTTATATGTGCTGGTTGTATGATTCATAATTTGATAAATTGTCAGGATATTCGTTATATAGGTTCTTTAATTAATTTTATACCTTTAACTTGTACATTTTTTAATATTAGAAATTTTTCCTTATGTGGATTACCTTTTTTATCTGGGTTTTATTCTAAGGATTTAATTTTAGAGTTTTTTTCTATAAGCTATATAAATTTATTTGTATATTTAATTTTTTATATTTCTATTGGTTTAACGGTTAGTTATACATTTCGTTTAAGTTACTATACATTGTTTAATTATTCAAATTTTTATTCTTTAAATAGATTGAATGATCAAGGTTTAATTATATTAAAGGGCATAGGGGGATTAATTCTATTTGTAATTTTTGGTGGATGTATATTATCTTGATTAATATTTCCTACTCCTTATTTTATTTGTTTATCTTTTAATTTAAAAATAATGGTTATTTTTGTTATTTTAATTGGTATATTTTTAGGATATGAGTTTTCTAAATTTAATTTTAATTATCAATTAAAATCTAATAATTTACTT------AGGTTATTTTTAGCATCTATATGAAATATACCAATTTTATCAACGTTTTTAGTAAATTTTTATTTTTTAAAATTTAGAGATTTTTATTATAAAAATATTGATTTAGGATGATTTGAATATTTTGGTTCACAAAATTTATATCAAAATATTAAGTATAATTCTAGGTTTTTTCAATTATTATTTAATAATAATTTAAAAATTTATTTTGTTTTTTTAGTTGTTTTTATTTTATTATTAATTATTT-----------------------------------------ATTCTCTGTATTATATTAACATCAATTATACTAACAACAACAATTATATTTATATTTATTTCACACCCATTATCAATAGGAATAATTTTATTAATTCAAACATTATTAATTTCAATATGAACAGGATATATATCAATAAACTTTTGATATTCATACATTTTATTTATTGTAATAGTAGGAGGAATATTAATTCTATTCATTTATATAACAAGAGTAGCCTCTAATGAAAAATTCTTATTTAGAAA------AACAAATATATTTATTATTATAATTATAAGACTAATTATTATTATAATAATAATAACAGATCAAATTTAT--AATGTAATAAATTCA-ATAAATTCAGATCTATTAATATATAAAAATTTAATTTCATTCAAATTATCATTAAATAAATTTATTATATTTCCAATAATAATAATATCACTAACCTTAATTATATATTTATTAATCACATTAATTGCAGTAAGAAAAATCACAAATATTCAAAGAGGACCTTTACGAAAATATAACTAA
MK292093.1_Pygoluciola_qinyu                  ----------------------TTTTTTATTTTAATT--ATATTTTTTTTTAAA--AAAAAGTTTTATTTAAACTTAAAATTTTGATTTATCATTATTTAATATGTTAATTT--TATATTAAA-AA---TTAACTTTGCAGTTTTTAGTTTTAAAAAATTATTAAGGTAAGTTTTAGTAATTGATAA--GAGATTTAATTAAATTTGTGCCAGCAATTGCGGTTATACAAAT-AATTCGATTTAAATTTATTGGTTAATAATTAATTTTTTTTA--AAAAAGTTATTATTAAAATTTTTAAGTGAAATTTAAATTTTAGTATATTTTTTTTATTTTATTTTGAAGTTAT----TAAAGTTAAAATATAAACTAGGATTAGATACCCTATTATTATAACTGTAAATTTTA--ATACCAGATTAGTATTAGTTATTTTCTTTAAAATTAAAAAATTTGGCGGTATTTTAGTCCATTCAGAGGAACCTGTCCTATAATTGATAATCCACGATTAGTTTTACTTTTATTT--TTCTTGTATATCGTTGTTTTTGAATAT-TTTTTAAGAATTTAAATTTTCAATAAGTAT-ATATTAATTTATTTCAGATCAAGGTGCAG-TTATATAAAAG-GAGAGATGGGTTACATTAAATTTATTTATAGTTTATTTTTTTAAACATTAATATTAAATTGGATTTGATAGTAATATTTCATATATTTAAAATATGATT-ATGGCTCTAAAATGTGTACATATTGCCCGTCGCTCTCATTTA-TTTGAGATAAGTCGTAACAGAGTAGATTTACTGGAAAGTGTATCTAGGATTAA-----------------------------------------------------------------------GTTCAATTCAGTATAGTTTGATT-TGTATTTAATTATTAATTT--ATTTTTTTTAAAATATTATTTTATTTATTAATTTAATAGAAAAATTTATTATTATTATAGTTTATTAGTAAAGTGATTGAAATTTTT--TATAATTTAAAAAGAAGAATTTATTTTTTGTACCTTGTGTATCAGGGTTAATTAATTTAATTTTTATTA--TTAAATTTTCTCGAATTAAAAAGTTCTAATTATTTATATGTTTAATTTTTTCATAAATTTTCATAATATTTAATTTGAAATGAAATGTTATTCGTTTTTTAATATATCTGGTTTTTTAAGAAAAGAATTTAATTCTATTATTATTTATTTATTAATTAA-TTTTTAGTTAATAATTTTTAGTATTAAATATTTAAGGGGATAAGCTTTTATTTATATAATTAAAAATTTAATTTTGTTTTAT--TTTTTGTATAATTTGAATTGTTAATCATTTAAATAATTTAATAGTTAATTTTA-TTTTGTT-TATAATTTTTATTTTATTTTAATTTTTATATTAAAAAATTTTGTTTAATTTT-TTATCTTAATTTATAATGATTAAATTAGTAGATAAT-TTTGTATTTTATTATTTT-ATTTCTAGGTAATAAAAAGGAACTCGGCAAAT-TAATTTTTCGCCTGTTTATTAAAAACATGTCTTTTTGATTATAATTTAAGGTTT-AATCTGCTCAATGAGTTATTAAATTGCCGCAGTATTTTGACTGTGCAAAGGTAGCATAATAATTAGCTTTTTAATTGGAAGCTGGAATGAATGATTGGACGAGAAAATTTCTGTCTCTTTATTA-TTTTTATTTAATTTAACTTTTAAGTTAAAAGGCTTAAATTTTTTTAAAAGACGAGAAGACCCTATAGAGTTTTATTTTT----ATTTTTATATTT-TGTTTTTGGAATTTATGATTTTTTAT-ATTAATAAAAATTTAGTTGGGGTGACTAAAAGATAAATTTAACTCTTTTAA-TTGTAATCATTTATTTTTGAATATAAAATCTATTTTATTAAGTTTAAAATTAATTACCTTAGGGATAACAGCGTAATTTTTCTTTAGAGTTCTTATT-AAAAGAATAGTTTGCGACCTCGATGTTGGATTAAAATTTATTTTAGGTGTAGAAGCTTGA-ATATTAAGTCTGTTCGACTTTTAAAATTTTACATGATCTGAGTTTAAACCGGTGTGAGCCAGGTTGGTTTCTATCTT--TAATTTTTTAATATATTTTAGTACGAAAGGACCAAATATATAATATGTTATTTA-ATTTTGAATAATATTGTTACTTTGGCAGAATAGTGCAATTGATTTAGAATCTTTATATGTA-TTTAATACAA----------------ATGATAACTAACCTATTTTCAAGATTTGACCCATCAACAAGAATAAATTTAGCTTTAAATTGAATAAGAATTATATTAGGTATATTAATTTTACCAACAATATATTGAATCATTCCATCTCGAATTAACTTTATATGAATTAAAATATGTTTAATTCTTAGAAATGAATTCAAAATTATTTTAAAAATTAAAAATATAAAAAAAAGAACTCTAATTTTTGTATCATTATTTTCATTAATTTTATTTAATAATTTTTTAAGACTTTTTCCTTATATTTTTTCTAGAACTAGACATTTAGTATTAACATTAACATTATCATTACCTTTATGATTAAGATTTATAATTTATGGATGAATTAATAATACAATTCACATATTAGCACATTTAGTTCCTCAAGGAACTCCAAATATTTTAATACCTTTTATAGTATGTATTGAAACTATCAGAAATATTATTCGACCAGGAACATTAGCTATTCGATTAACAGCTAATATAATTGCTGGACATTTACTCTTAACTTTAATAGGAAGAACAGGAAATAAATTATCATTAATAATAATTAACATTTTAATTATTTCACAAATTTTACTTTTATTATTAGAATCAGCAGTAGCTATTATTCAATCATATGTATTTTCAATTTTAAGAACCTTATACTCAAGAGAAGTTAACTAAATTCCACAAATAGCTCCTCTAAGATGATTAAATTTATTTATATTTTTTATTATAATTTTTATTATATTTAATACAATAAATTATTTTTCATTAATATATAAAAATAAAAACATTAATATTAAAAAAATTAAAAAAATAATTTCATGAAAATGATAAACTTTACTTAATAAATGATTATTTTCAAC-AAACCATAAAGACATTGGAACATTATATTTTATTTTCGGGATTTGAGCAGGAATATTAGGAACTTCCCTTAGATTATTAATTCGTGTAGAATTAGGTAACCCTGGATCATTAATTGGTAATGATCAAATTTATAATGTAATTGTAACTGCTCATGCTTTCATTATAATTTTTTTTATAGTAATACCAATTATAATTGGGGGATTCGGAAATTGACTTGTACCTTTAATATTAGGAGCCCCAGATATAGCATTCCCACGAATAAACAATATAAGATTTTGATTATTACCACCTTCACTTTCTTTATTATTAATAAGAAGAATTGTAGAAAATGGAGCAGGAACAGGATGAACAGTTTATCCACCCCTTTCTGCAAACATTGCTCATAGTGGATCATCTGTAGATTTAGCAATTTTCAGATTACATTTAGCAGGAATTTCATCAATTTTAGGTGCAGTAAATTTTATTTCAACAATTATTAATATACGATCAATTGGAATAACATTTGATCGACTTCCATTATTTGTATGAGCTGTATTAATTACAGCTATTTTATTACTTTTATCATTACCTGTATTAGCAGGAGCTATTACAATACTTCTTACAGATCGAAATTTAAATACATCATTTTTTGATCCAGCAGGAGGAGGAGATCCAATTCTTTATCAACATTTATTTTGATTTTTCGGTCATCCTGAAGTATATATTTTAATTCTTCCAGGATTTGGAATAATTTCACATATTGTTAGACAAGAAAGAGGAAAAAAAGAAACATTTGGATCAATTGGAATAATTTATGCAATAATAGCAATTGGTTTATTAGGATTTGTTGTATGAGCTCATCACATATTTACAGTAGGAATAGACGTAGATACACGAGCATATTTTACATCAGCAACTATAATTATTGCTGTTCCAACAGGAATTAAAATTTTCAGATGATTAGCAACTATTCATGGAACACAAATTAAATATTCTCCTCAATTATTATGAGCATTAGGGTTTATTTTTTTATTTACAATTGGAGGACTTACAGGAGTAATTTTAGCTAATTCATCAATTGATATTATTTTACATGATACATATTATGTAGTTGCTCATTTTCATTATGTATTATCTATAGGAGCAGTATTTGCTATTATAGGAGGAATTGTTAATTGATTTCCTTTATTTACAGGATTCTCATTAAACGAAAAACTTTTAAAAATTCAATTTACATCAATATTTATTGGAGTAAATTTAACTTTTTTCCCACAACATTTTTTAGGTTTAAGAGGAATACCTCGACGATATTCCGATTACCCAGATGCATATCTTTCATGAAATTTAGTATCATCAATTGGATCATTAATTAGAACAGCTAGAATTTTATTTATAATTTATATTATATGAGAAAGAATAAGATCATTACGAAAAAATATCTATCCTATCAATATACTTTCATCTAATGAATGAATACAAAAAACACCACCTATAGAACATACATATTCTGAATTACCTATATTAATTAATT---------------------------------------------ATGGCAACATGAATAAATTTGAATTCACAAGATAGAATTTCTCCTTTAATAGAACAGTTAACATTTTTTCATGATCACACATTAATAATTTTAACTATTATTACATTAATTGTTATATATATTATAATCTCAATAATAATAAATAAATATATTAATCGACTTCTTTTAGAAGGACAAATAATTGAATTAATTTGAACAATTTCTCCAGCAATTACATTAATTTTCATTGCTTTACCTAGACTACAACTTTTATATCTTTTAGATGAAATTAATTCTCCATTGGTATCTGTAAAATCAATAGGACATCAATGATATTGATCATATGAATTTTCAGATTTCAAAAAAGCAGAATTTGATTCATATATAATTCCAGTAAATGAACAAAAAAATTTTTCATTTCGATTATTAGAAGTAGATAATCGATTAGCTCTTCCAGTTTATACCCAAATTCGAATAATAGTATCTTCATCTGATGTAATTCATTCATGAACTATTCCATCATCTAGAGTAAAAATCGATGCAACTCCTGGACGATTAAATCAAACAACATTTTTTATAAATCGAATTGGAGTATTCTTTGGACAATGTTCAGAAATTTGTGGTATAAATCATAGATTTATACCAATTGTAGTAGAAAGAATTTTACCTAAATATTTTATTGAATGAGTAA--------------------------CTAATGTTAAATAAAAACCATACATATCATCTTGTTGAAGTAAGACCATGACCAATTTTAGGTGCTTTTAGAACAATAATTATACTAACAGGAACAATTAAATGATTTCATTTATATGAAACAAATTTATTTTATTTAGGAGTAATATGTACCCTTATAATTATATATCAATGATGACGAGATACAACACGAGAAGGAACATTTCAAGGCCTTCATACATTAAAAGTTGTAAAAGGATTACGATGAGGGATAATTCTATTTATTACATCAGAAGTATTATTTTTTGTATCTTTTTTTTGAAGATTTTTTCATAGAAGACTTTCTCCATCAATTGAAATTGGAATAATTTGACCCCCTAAAGGAATTATTCCATTTAATCCAATTCAAATTCCATTATTAAATACAACAATTTTAATTTCCTCAGGAGTAACTGTAACATGAACTCATCATAGATTAATAGAAAATAATTACAAACAAGCAATTTATAGATTAATATTAACAATTACATTAGGAATTTATTTTTCTATTCTTCAAGCATATGAATATATAGAATCAATATTTTCAATTGCAGATTCTGTTTATGGATCAAGATTTTTTATAGCAACAGGATTTCATGGAATTCATGTAATAATTGGAACTACATTTTTAGCAGTATGTTTAATTCGACAAATTAAAAATCATTTTTCATCAAATCACCACTTTGGATTTGAAGCAGCAGCATGATATTGACATTTTGTTGATGTAGTATGATTATTTCTTTATATTTCTATTTATTGATGAGGTAGAT--TTAATGAAAATTATAAAAAAAAATCCACTATTAAAAATTATAAATAGAGCACTTATTGATTTACCAACACCATCAAATATTTCAACGTGATGAAATTTTGGATCACTATTAGGTATATGTTTAATTATTCAAATTATTACAGGATTATTTTTAGCAATACATTATTGCTCAGATATTTCATTAGCATTTAATAGAGTAGTTCATATTTGCCGAGATGTAAATTATGGATGATTAATACGAATTATTCATATAAATGGAGCATCATTGTTTTTTATATGTTTATATCTTCATATTGGACGAGGATTATATTATAGATCATTTATACAAACAATAACATGATCAATTGGAGTAATTATATTATTAATAATTATAGGAACCGCATTTTTAGGATATGTATTACCTTGAGGACAAATATCTTTTTGAGGAGCAACTGTAATTACAAATTTATTATCAGCAATTCCATACTTAGGAACAGAAATTGTACAATGAATTTGAGGAGGATTTGCTGTAGATAATGCAACATTAACACGATTTTTTGCATTACATTTTATTTTACCATTTGTAATTTCAGCACTAGTAATAATTCATTTATTATTTTTACATCAAACAGGATCATTTAACCCATTAGGAACAACAAATAGAATTGACAAAGTACAATTTCATCCTTATTTTACATCAAAAGATTTAGTAGGATTTATATTAACATTAATATTATTCACATTATTTATTCTTATATTCCCATATATAATAGGAGACCCAGATAATTTTACACCCGCAGATCCTTTAGTAACACCAGCTCATATTAAACCAGAATGATATTTTTTATTTGCCTATGCAATTTTACGTTCAATTCCTAATAAATTAGGAGGAGTAATTGCATTATTCTGTTCAATCTTAATTTTATTAATTATACCATTATATAAAAAAAAAATAAAAAGAAACGCATTTTATCCAATAAATAAAATATTATTTTGAAGATTTACATTTATTAGATGTCTTTTAACATGAATTGGAGCAAAACCAGTTGAAGAACCTTATATTATTACAGGACAAATTCTAACAATTTCATACTTTGTATTTTTCCCAATTTTATATATTTCATCCAAATTATGAGATAATATAATATTTA--------TTGTTTATATTTGATTTAATT-CTTTTATTTATTTCTTATTTAATTTTGATTTTATGTGTTTTGATTGGTGTTGCTTTTTTAACTTTATTTGAACGTAAAATTTTAGGTTATATTCAGATTCGAAAGGGTCCTAATAAAGTAGGTTTTTTAGGTTTGGTTCAACCTTTTAGTGATGCTATTAAATTATTTTGTAAAGAACAATCTAATCCTATTATATCTAATTTTTTTTCTTATTATTTTTCTCCTGTTTTTAATTTATTTTTGTCTTTATTTTTATGATTTTGTTTACCTTTTTTTTCTGGATTTATTCATTTTACTTTGGGGTTTTTATTTTTTTTATGTGTTTCTAGACTTTCTGTTTATACAATTATAATTGCTGGTTGATCTTCTAATTCAAATTATTCTTTATTGGGAAGATTGCGTTGTGTTGCTCAAACTATTTCTTATGAAGTAAGTCTTGCTATTATTTTATTATCTTTTTTATTTTTGATTTCTGGTATTAGAATTTTTGATTTAATAATTTATCAAGATTATATTTGATTTATTTTTATTTCTTTTCCTTTGTCAATAATTTGATTTGTATCTAGACTTGCTGAAACTAATCGAACTCCTTTTGATTTTGCTGAAGGTGAATCTGAATTAGTTTCTGGATTTAATGTTGAATATAGAGGTGGTGGATTTGCTTTAATTTTTATGGCTGAATATTCAAGAATTTTATTTATAAGAGTTTTATTTGTTTTTTTGTTTTTAAGAGGTTCATTAATTAATATTTTATTTTTTTTTATAGTTGTTTTTATTTCTTTTTTATTTATTTGAGTTCGTGGAACTTTGCCTCGTTTTCGTTATGATAAACTTATATATATAGCATGAAAAAGGTTTCTTCCTATTTCTTTAAATTTTTTAATGTTTTATTTTGGTTTAAAACTTTTTATTTTTTCTTTAATTTTT---TTTTTAATAATAAAAATATATAAATTAATATTTATTTCTATATTAATAATAAGAACATTTATCTCAATTTCTTCATATACATGATTAGGAATATGAATTGGTTTAGAAATTAATCTTTTATCAATTATCCCCATT---ATTCAAGATAATAAAATGCTATCTTCAGAATCTTCAATTAAATATTTTATTACTCAAGCAATTGCATCAACGATTATTATAATAAGAATAATCATAATAATATGAAAATTTAACTTCCCATCAATATTAAATTCAACATCTAATTTATTAATAATTATAAATTCTGGATTAATTTTAAAAATAGGAATAGCCCCACTCCATTTTTGATTTCCAGAAGTACTTGAAGGATTAGATTGAAATAATTGTATATTAATATTAACATGACAAAAAATTACCCCTATAGTGTTAATCATATATAATATTGAATTTTCAATTTTTTATATAATAATTATTATTTCAAGAATAATTATTAGAGGAATTATAAGAATCAATCAAATTAGAATCCGAAAATTAATAGCATTTTCTTCTATTAACCACATAGGATGAATAATAAGAAGAATAATTATAGAAAAAACAGTCTGAATACTTTATTTCACAATTTATTCAATTACAACTATCAATATCACATTAATA------ATAAAAAATATTTTTTATTTAAATCAATTATTCCCATATTTAAATATATCAACTTATATAAAAATATTTTTTATATTAAATTTTCTATCATTAAGAGGAATTCCACCATTTTTAGGATTTCTACCAAAATGAATAGTTATTCAATCAATAATTGAAAATAATATATACTTAATCTCAATAATTATAATTATATTTACATTAGTAATAATCTACGTTTAT---ATACGAATTATAATAACATCAGTAATTATAAAAACTAATCAAATAAACTGAAACTTAA-------ATCTAAATTTAAAAATTAAC-------AAAATATCAATTAGAATATTAAATTTTTTATCAATAACAAGATTAATCCTAATAACAATTATATTAAATATAATTTAA---ACAATTATTCAATTATTAGCATTAATTACATTTTTATTATCAACAATCATTATAATATTAACAAGACTATTATCAAAAAAAATAATTATTGATCGTGAAAAAAGATCTCCATTTGAATGTGGATTTGATCCTAAATCATCTGCTCGAATACCATTTTCATTACAATTTTTCTTAATTGCAATAATTTTTTTAATTTTTGATGTAGAAATCACATTACTATTACCTTTAGTAATTACAATAAAAATTACAAGAATTACATCTTTCTCAATAGTAACATTAATTTTTATCATTATCTTACTAATTGGATTATATCACGAATGAAATCAAGGAGCATTAAATTGAGCAATTTAG-----------ATGTTAATTTATGGATTTTTATTTTTTAT-TTTTATATATTTTATTGGTTTATTAGTTATTTGTTTAAAATCTAGTCATTTGTTATTAATATTATTGTCATTAGAATTTATTGTATTATCATTATTTTTTGGTTTAACTGTTTTTATTTTAATATTTATATATGAATCTTATTTTTTAATGATTTTTTTATCATTAAGTGTATGTGAAGGGGCTTTAGGTTTATCAATTTTGGTTTCTATAGTTCGTATATATGGAAATGATTATTTTAATTCTTTTAATGTTTTATGATAAATGATAAAATTTATTTTGTTTATAGTTTTTATGATTCCTTTATGTTTTATA---AATTTTTATTGAATTATTCAGTTTTTATTTTTTATATTATTTTTTATTTTTTTTTATAATTTTAGTTATATACATTTTTTCTGTGAAATTAGTTATTTTTTTGGAAGTGATAATTTGACTTTTTATATAATTTTATTAAGAATTTGAATTTGTTTATTAATAATTATGGCTAGAGAAAAAATTTATTTTTTAAAAAATTTTTCTA---ATTTTTTTAGATTGGTTATTTTATTTTTGCTTTTATCACTTTTTCTTACTTTTTGTTCAATGAATATATTTATTTTTTATTTGTTTTTTGAAATTAGATTGATTCCTACCTTATTATTAATTTTAGGTTGAGGTTATCAGCCTGAACGTATTCAAGCAGGTATATATATATTTATGTATACATTATTCGGTTCATTTCCTATAATGGTTTCATTATTTTATTTATATAAAAATAATTATGGTTTGGATTTTTTTTATATTGTAAATATTAATTCTTTTTATTTATATATATGTACAATTGTAGTATTTTTAGTTAAAATTCCTATGTATTTTGTTCATTTATGATTACCTAAAGCTCATGTTGAAGCTCCTGTTTCTGGGTCTATGATTTTGGCTGGAGTTATATTAAAGCTTGGTGGTTATGGATTTTTACGTTTTATAAAAATTTTTATTGAAATTGGTTTAAAATTAAATTATATTTTTGTTAGAATTAGTTTAATTGGAGGATTTTTTATTTCTTTAATTTGTTTACGTCAAATAGATATTAAATCATTAATTGCTTATTCTTCTGTTTCTCATATAGGTTTAGTTTTATCAGGACTTATGACTTTAAATGTTTGGGGGTTTTATGGGGCTTTTTTAATAATAATTGCTCATGGTTTATGTTCTTCTGGTCTTTTTTGTTTAGCAAATATTACTTATGAACGTTTATCTAGTCGTAGATTATTTTTAAATAAGGGTTTAATTAATTTAATACCTAGTATATCTTTATGATGATTTTTGTTATGTTCTTCTAATATAGGTGCTCCTTTTTCATTAAATTTAATTGGTGAAATTATGTTAATTAATAGAATTATTTCATGAAATTGATTTACTTTTATTTTTCTTTCTTTAATTTCTTTTTTCAGAGCTGCTTATTCATTATTTTTATATTCTCATAGTCAACATGGAATTTTGTATCATGGCATATATTCTTTTTCTTTAGGTAATATTCGTGAATATTTATTATTATTTTTGCATTGAGTTCCATTAAATTTAGTTTTTATATGTAGAGATATATTTATTTTTTATTTAAATAGTTTAATT--ATAATTTCAATTTGTTTTGTTTTTTTTTTTTTTTTATTTATTTTTAGTCTTTTTTTTTTTAGAATAAGATTATATTTTATAATAATGGATTTAGTTGTTATTTTTGAATATGAATTAATAACTTTGAATTCTAATATTGTATTTATATCAATTTTATTTGATTGAATATCTTTATTATTTATAAGATTTGTTTTATTTATTTCTTCAATAGTAATTTATTATAGAGATGAATATATACATGGGGATTTAAATATTAATCGATTTATTTATTTGGTGTTTTTGTTTGTTATATCAATAATGTTTTTAATTATTAGTCCTAATTTAATTAGAATTTTGTTAGGTTGAGATGGTTTAGGTTTAGTTTCTTATTGTTTAGTTATTTATTATCAAAATAATAAATCTTTAAATGCTGGTATATTAACAGCTTTATCTAATCGTATTGGTGATGTTGGTATTTTAATATCTATTGCTTGAATAATGAATTATGGTAGATGAAATTTTATTTTTTATTTAGATTTTATAAAGGATGATTTTAATATAAGGATTATTAGTTATTTTGTTATTTTATCAGCATTAACTAAAAGAGCTCAAATTCCTTTTTCTTCTTGGTTACCTGCTGCTATATCTGCTCCTACTCCTGTTTCTTCATTAGTTCATTCTTCTACTTTAGTTACAGCTGGTGTTTATTTATTAATTCGTTTTAATTTTTGCTTAAGTTTTAATTTGATATATTTAATGTTATTTATTTCTACAATAACTATATTTATATCTGGATTAGGGGCTAATTTTGAATATGATTTGAAAAAGATTATTGCTTTATCTACATTAAGTCAGCTTGGTTTAATAATAAGAATTTTATTTTTGGGAGATTATAAACTTTCATTTTTTCATTTATTATCTCATGCTTTATTTAAGGCTTTACTTTTTATATGTGCAGGTTGTATAATTCATAATTTAATAAATTGTCAGGATATTCGTTTTATAGGTTCTTTAATTAATTTTATGCCTTTAACTTGTACATTTTTTAATATTTCTAATTTTTCTTTATGTGGTTTACCATTTTTATCTGGATTTTATTCTAAAGATTTAATTTTGGAAATTATATCAATAAATTATTTAAATATATATATTTATATTATTTTTTATTTTTCAATTGGTTTAACTGTTAGATATTCATTACGTTTATGTTATTATTCTTTATTTAGAATATATAATTTTTATTATTTAAATAATTTAAATGATCAAGGATTAGTTATATTAAAAGGTATAATAGGTTTAATTTTTTTAGTTATTTTTGGTGGAAGAATACTTTCTTGATTGATTTTTCCTACTCCCTATTTTGTTTGTCTTTCTTTAAATTTAAAATTAATAGTTGTTTTTATAATTTTATTAGGAATTTGAGTAGGGTATGAATTTTCTAATTTTGAATATAATTATAATTTAAAATCTATAAATTTATTTGGTTTAAGTTTATTTTTTTCTTCTATATTAAATATAACTGTTTTATCTACTTATTTTGTTAATTATTATTTTTTAAATCTTAGAAATTTTTATTATAAAAATGTTGATTTGGGTTGAATAGAATATTTTGGTTCACAAAATTTATATAATAATATTGTTACTAGTTCTAAATTTAGTCAATTATTGTTTAATAATATTTTAAAGATTTATTTTATTTTATTATTAATTTTTATATTTTTAATAATTATTTATTTT---------------------------------ACTATTCTCTGCATAACTTTAATAATTATAATAATAATAACATCAATCTCATTTATATTTATTTCACATCCATTATCAATAGGAATAATATTATTATTACAAACCACAATAATTGCTATATGAACAGGATTTATATCAATAAATTTTTGATATTCATATATTTTATTTATTGTAATAGTAGGAGGAATATTAGTTTTATTTATTTATATAACAAGAATTGCATCAAATGAAAAATTTTCATTTAGAAAAATATTATTATTTACATTAAGAATAATATTATTAATATTA---------ATATTATGATCAAAGGATAATATATAT-ATAT-ATATAAATTCT-ATAAACTCAGATTTAATAATTATTAAAAATAAAATAATATTCAAATTATCATTAAATAAATTTCTTATATACCCAATAATAATTATATCAATAACAATTATTATTTATTTATTAATTGCTTTAATCGCAGTAAGAAAAATTACCAATGTAAAAAATGGACCTCTCCGAAAAAATATTTAA
MK609965.1_Curtos_costipennis                 ------------------ATATTATTTTATTTTTAAT--TGTTAATATTTTTAATTTTAAAGTTTTATTTACGCTTAAAATTTAAGTTTATTATTATTGAATATGTAAATAT--TAAATTAAATAA----ATGTATTGCAGTTTTTAATTTTAAAAATTTATTTAAGTAAGTTTTAGTAATTAATAA--TAGATTTAATATAATTTGTGCCAGCAATTGCGGTTATACAAAT-AATTCAATTTAAAATTATCGGTAATTAATTAGTTTTTAAT---AAAAATTTATTATTTAAATTTTTAGGTGAAATTATAATTTAAATATAATTTTTTTAAAATT-TATGAAGTTAT----TAAAATTAATAT-TAAACTAGGATTAGATACCCTATTATTTTAATTGTAAA-TTTA-TATATCAGATTATTTATAGTTATATTCTTAAAAATTAAAGAATTTGGCGGTATTTTAGTCTATTTAGAGGAACCTGTTCTATAATTGATAATACACAATTAAATTTACTTTTCTTA--TACTTGTATATCGTTGTTTTAGAATAT-TTTATAAGAATATAAATTTTCAATAAGTAA-TTTATAGATTATTTCAAATCAAGGTGCAGATTATTGAAAAGAAAGAAATGGGTTACAATAATTTTATTTATAGTTTAAAATTTTTAATAATTTTAATAAATTGGATTTAATAGTAATTTTTAATATATATTAATTGTGATT-TTAGCTCTAAAATATGTACATATTGCCCGTCGCTCTCATAAA-TTTGAGATAAGTCGTAACATAGTAGATTTACTGGAAAGTGTATCTAGAATTT------------------------------------------------------------------------TTGTTATACAGTATAATTTGATAAT--AGTTAATTATTTTTTA--ATTTTATTAAAATTAATTTTATTTTTATTATTTTATAAGAAAAATTTATTTTTATTATAGTTTATTAGTAAAGTGATTGAATTTTTTTTTATATTTTAT-AAGAAAAATTTATTTTTTGTACCTTGTGAATCAGGGTTAATTAATTTTATAATTAATA--TTAATTTTTCTCGAATTAAGAAGTTTTAATTAAATATTAGTTTAATTTTTTCATAAATTTTTATAATTTTTAATTAGAAATGAAATGTTATTCGTTTTTTATTATATCTAGTTTTTTAAGAAAAAAATTCAATTTTATTATTATTAATTTATTAATTAA-TTTTTAGTTAATAATTTTTAGTATTTAATTTATAAAGGGTTGAGCTTTTATATAAATTATTAAAAATTAAATT----TTTATAATTTTTGTATGATTTAAATTGTTAATCATTTTAATAATTTAATAATTAGTTTTA-TTTAGTTATAATATTTATATAT-TTTTTAATTTTTTTATTAAAAAAAAAAGTTTAATTTT-ATTTCTTTTTATATAATGATTAAATTAGTAGATTTTGTGTTTATTAAAAATTTAA---ATATAGGTAGTAAAAAGGAATTCGGCAAAT-GTATTTTTCGCCTGTTTATTAAAAACATCTCTTTTTGATAATAATTTAAAGTTT-AATCTGCTCAATGAA-AATTAAATTGCCGCAGTATTTTGACTGTGCAAAGGTAGCATAATAATTAGTTTTTTAATTGGAAACTGGAATGAATGATTGGACGAAAAAATTTCTGTCTTTTTATTA-TTTTTATTGAATTTTACTTTTAAGTTAAAAGGCTTAAATTTTTTTAAAAGACGAGAAGACCCTATAGAGTTTAATTTTT---AATTTATTTATTA---TTATTAGAATTTAATT-TAATAAT-TAATTTAATAATTTGGTTGGGGTGACTAGTTGATAAATTTAACTCTTTTAATTTAAAATCAATTATTTTTGATTATATAATCTATATTTTTAATTTTAAAATAAATTACCTTAGGGATAACAGCGTAATTTTTCTTTAAAGTTCTTATT-AAAAGAAGAGTTTGCGACCTCGATGTTGGATTAAAATTTATTTTAGGTGTAGAAGCTTAA-ATTTTAAGTCTGTTCGACTTTTAAAATTTTACATGATCTGAGTTTAAACCGGTGTAAGCCAGGTTGGTTTCTATCTT--TAATTTTTTAGTATATTTTAGTACGAAAGGACCAAATATATAATATAATATTTT-TTTTTGAATATTATTGTTACTTTGGCAGAATAGTGTAATAGATTTAGGATCTTTTAATGTATTTATATACAGGTAATA----------ATGATAACAAATTTATTTTCATCATTTGACCCATCAACATCAAGAAATATATCATTAAATTGAATTAGAACATTTATTGGTCTTTTTATATTGCCAATAATATTTTGAATTATCCCTTCACGAATTAATATTTTATGAATTAAAATTTTAACTATTTTAAATAATGAATTTAAAATTATTCTAAAAATTAAAAAAATAAAAACTGGAATTTTAATATTTGTATCATTATTCTCAATAATCTTATTTAACAATTTCTTAAGATTATTTCCATATGTATTTTCAAGAACTAGACACCTAATTCTTACATTAACATTATCATTACCATTATGAATAAGATTAATAATTTATGGATGAATTAATAATACTATTCATATATTTACCCATTTAGTCCCACAAGGAACTCCTCCAATTCTTATACCATTTATAGTATGTATTGAAACAATTAGAAATATTATTCGCCCAGGAACATTAGCAATCCGATTAACTGCTAATATAATTGCAGGTCACCTATTATTAACATTAATAGGAAATACAGGAACTAAATTATCAATTATAATAATTAACATTTTAATTATATCGCAATGTCTATTATTAATTTTAGAATCAGCAGTAGCAATAATTCAATCATATGTATTTTCAATTTTAAGAACTTTATATTCTAGTGAAGTAAATTAAATTCCTCAAATAGCACCTTTATTTTGATTAAATCTATTTTTCATATTCATTTTAATCTTTTTAATATTTAAAACAATAAATTACTTCTCAATTATATATAAAAGATTTAATAATAAAACTAGTAAAACTAATAAAATAATCTACTGAAAATGATAAATAATACTTAATAAATGATTATTTTCAAC-AAACCATAAAGACATTGGAACATTATATTTCATTTTTGGAATTTGAGCTGGAATATTAGGAACCTCTTTAAGACTTTTAATTCGTTCTGAACTTGGAAATCCTGGATCCCTTATTGGAAATGATCAAATTTACAATGTAATTGTTACTGCACATGCATTCATTATAATTTTCTTTATAGTAATACCTATTATAATTGGGGGATTCGGAAATTGATTAGTTCCTTTAATATTAGGGGCACCAGATATAGCATTTCCCCGAATAAATAATATAAGTTTTTGACTCCTTCCACCTTCATTAATACTTTTATTAATAAGAAGAATAGTTGAAAGAGGAGCTGGAACTGGATGAACTGTTTACCCACCACTTTCTTCTAATATTACTCATAGAGGATCATCAGTAGATTTAGCAATTTTTAGACTTCATTTAGCAGGAATTTCTTCAATTCTTGGGGCAATTAATTTTATTTCAACAATTATTAATATACGATCAATTGGAATAACTTTAGATTGTATACCATTATTTGTTTGAGCTGTATTAATTACAGCTATTTTATTACTTCTATCTTTACCTGTATTAGCAGGAGCAATTACTATGCTTTTAACTGATCGAAATCTAAATACATCATTTTTTGATCCAGCAGGAGGAGGAGATCCAATTCTTTATCAACATTTATTTTGATTTTTTGGACACCCGGAGGTATATATTTTAATTCTTCCAGGATTTGGAATAATCTCTCATATTGTAACTCAAGAAAGAGGAAAAAAAGAAACATTTGGATTAATTGGAATAATTTATGCTATAATAGCAATTGGACTTTTAGGATTTGTAGTTTGAGCACATCACATATTTACTGTTGGAATAGATGTTGATACTCGAGCTTATTTTACATCAGCAACCATAATTATTGCTGTTCCTACAGGAATTAAAATTTTTAGATGATTAGCAACAATCCATGGCTCACAAATTAATTATTCACCCCAAATATTATGAGCTTTAGGATTCATTTTCTTATTTACAATTGGAGGATTAACTGGAGTAATTTTAGCAAATTCTTCAATCGATATTATTTTACATGATACATATTACGTAGTAGCACACTTCCATTATGTATTATCAATAGGTGCTGTTTTTGCAATTATAGGAGGAATTGTAAATTGGTTTCCATTATTTACAGGATTTTCATTAAACGATAATCTTTTAAAAATTCAATTTTTTTCAATATTTATTGGGGTAAATTTAACTTTCTTCCCCCAACATTTTTTAGGATTAAGAGGTATACCTCGACGTTATTCTGATTATCCTGATGCTTACACATCCTGAAATTTAATTTCATCAATTGGATCACTTATTAGAACAGCAAGAATTATTTTTATAATTTATATTGTTTGAGATAGAATAAATTCAATACGAAAAAATTCTATTCCTCTTAATATACCAACATTCAATGAATGAATACAAAATATACCTCCAATAGAACATACCTATTCTGAATTACCTATATTAACTAA--------------------------------------------AAAATGGCAACTTGAATAAACTTAAATACACAAGATAGAATTTCTCCTTTAATAGAACAGTTAATTTTTTTTCATGATCATACAATAATAATTTTAATTATTATTACTATCATAGTTTCATATATTATAAGTTCCATTTTCTTAAATAATTATATTAATCGATATTTACTTGAAGGCCAAATAATTGAATTAATTTGAACACTATTACCAGCAATCACTTTAATTTTTATTGCCTTACCAAGATTACAACTTCTCTATTTACTTGATGAAATTAATTCACCAATAATTTCTGTTAAAACTATAGGACATCAATGATATTGATCTTATGAATTATCAGATTTCAAAAACACAGAATTTGATTCATACATAATTGCATCTAATGATTTAAAAAATTATTCATTTCGATTACTTGAAGTTGATAATCGATTAATTCTTCCTATTAATATACAAATTCAAATAATAGTATCTTCAACAGATGTAATTCATTCTTGAACTATCCCATCATCAAGAATTAAAATTGATGCAACTCCTGGACGATTAAATCAAACAACATTTTTTATAAATAAAATTGGATTATTTTTTGGTCAATGTTCAGAAATTTGTGGAACAAATCATAGATTTATACCAATTGTAATTGAAAGTATTTTACCTAAAAATTTTATTGAATGAGTAAAAAATTTTT-----------------TTAATGTTAAATAAAAATCATTCTTTCCACCTAGTTGAAGTAAGACCTTGACCTATTCTTAGTGCTTTTAGAACTACAATTATATTAACAGGAATAATTAAATGATTTCATATATATAATATAAACCTATTATTAATTGGAATAATTTTAACTTTAATAAATATATTTCAATGATGACGAGATTCAACACGAGAAGGAACACTTCAAGGATTTCATACTTATTCTGTTGTAAATGGATTACGATGAGGAATAATTTTATTTATTACATCAGAAGTTATATTTTTTATATCATTCTTCTGAAGATTTTTCCATAGAAGACTAACTCCAAGAATTGAAATTGGTATAATATGACCACCAAAAAGAATTATCCCCTTTAACCCACTTCAAATTCCTCTTCTTAATACGATTATTTTAATTTCATCAGGAATTACAATTACATGAGCTCATCATAGTTTAATAGAAAACAATTATAAACAATCTATTTATAGATTAAGATTAACAATTATTTTAGGAACTTATTTTTCAATACTTCAAGCATATGAATATATTGAATCATCATTTTCAATTGCAGATTCTGTATATGGTTCAACATTTTTTATAGCAACAGGATTTCATGGAATTCATGTAATTATTGGAACAAGATTCCTAATAGTATGTTTAATACGTCTAATATTAAATCACTTTTCATCTAAACATCATTTTGGTTTTGAAGCCGCTGCATGATATTGACATTTTGTAGATGTAGTATGATTATTTTTATATATTTCAATTTATTGATGAGGTAGAT--ATAATGAAAATTATAAAAAAAAACCCATTATTTAAAATTGTAAATAATACTATTATTGACTTGCCTTCACCATCAAATATTTCAACTTGATGAAATTTTGGATCACTTCTTGGATTATGCCTTGTAATTCAAATTATTACAGGATTATTTCTTGCTATACATTATTGTTCAGATATTATATTAGCTTTTAACAGAGTAATTCATATCTGCCGAGACGTAAACTATGGATGAATAATACGAACAATCCATATAAATGGAGCATCAATATTTTTTATCTGCTTATATTTACATATTGGTCGTGGAATTTATTACAGATCATATTTACAAACAAAAACTTGAAGAATTGGAGTAATTATATTTTTTATAATTATAGCAACTGCATTCCTAGGATATGTATTACCATGAGGACAAATATCATTCTGAGGAGCCACTGTTATTACTAACTTACTATCAGCAATTCCATATTTAGGAACAAATATTGTTCAATGAATCTGAGGAGGATTTGCTGTTGATAATGATACACTAACACGATTTTTCGCATTACATTTTATTTTACCCTTTATTATTTCAGCATTAACTATAATTCATCTTCTATTCTTACATCAAAATGGATCAATAAATCCTATTGGAACTATAAATAATATCGATAAAATTCTATTCCACCCTTATTTTACATCTAAAGATTCAATCGGATTTTTAATTATATTATTAATATTCTCAATATTAATCTTTACCTATCCTTATTTATTAGGGGATCCTGATAATTTTACACCAGCAGATCCATTAGTTACACCTGCACACATTAAACCTGAATGATATTTTTTATTTGCATATGCAATTTTACGATCAATTCCTAATAAATTAGGAGGAGTAATTGCATTATTTATATCAATCTTAATTATTATAATTATACCAATTTTTTATAAAAAAATAAAAAGAATTTCATTTTATCCTATTAATAAAATTTTATTTTGAAGATTCAGTAATTCAATTATTATATTAACATGAATTGGAGGAAAACCAGTTGAAGAACCATATATCATTACAGGACAAATACTAACAATTTTATATTTTTTATTTTTTCCAATATTTTATATTTCATTTAAATGATGAGATAATAAAATATTTTAA------TTGTTTTTAATAGATTTAATT-TTATTAATTATTTCTTATTTGATTTTAATTATTTTTGTTTTAATTGGTGTAGCTTTTTTAACTTTATTAGAGCGTAAAGTTTTAGGTTATATTCAAATTCGTAAAGGTCCTAATAAAGTTGGTTTAATAGGGTTAGTTCAGCCTTTTAGAGATGCTATTAAGTTATTTTGTAAAGAACAAATTAATCCTATAATATCAAATTATTTTTCTTATTATTTTTCTCCTGTTTTAAATTTATTTCTTTCTTTATTTTTATGATTATGTTTACCATTTATTAGAAATTTTTTTCATTTTTCTTTAGGATTTTTATTTTTTCTTTGTTGTTCAAGTTTATTTGTTTATATAATTATAATTGCTGGTTGGTCTTCAAATTCTTATTATTCTTTATTAGGTGGTTTACGTTGTGTTGCTCAAACTATTTCTTATGAAGTTAGTTTATCAATTATTTTACTATCATTTTTGTTTTTAATTTTAAGATTAAGAATTTTTGATTTAGTAATTTATCAAAATTATATTTGATTTTTTTTTATATCTTTACCTTTATCAATAATTTGATTTTCTTCTAGATTAGCTGAGACTAATCGTACTCCTTTTGATTTTGCTGAAGGTGAATCTGAATTAGTTTCTGGATTTAATATTGAGTATGGGGGAGGAGGATTTGCATTAATTTTTATAGCTGAATATTCAAGAATTTTATTTATAAGAATTTTATATATTTTTATTTTTTTTGGTGGACTTTTTATTAGTTTATTTTTTTTTATTATATCTGTTTTTATTTCATTTTTATTTATTTGAGTTCGTGGAACTTTACCTCGTTTTCGATATGATAAACTTATATATTTAGCTTGAAAGAGATTTTTACCTGTTTCATTGAATTATATAATATTTTTTTTAGGATTAAAAATTTTTATTTTTTCCTTAATTATTTAG--TTTAATAATAAAAATCTATAAATTAATCTTTGGAATTATTCTAATTACAAGAACAATAATTTCAATTTCTGCATATTCATGAGTTGGTATATGAATTGGACTTGAAATTAATTTACTTTCAATTATTCCAATC---ATTATAAATAAAAATATTTTATCCTCTGAATCATCTATTAAATATTTTATTACTCAAACCTTAGCATCAACATTCATTATAATATCAATCATTATAATAATATGAAAATTAAATTTTTATTCAAACATAATAACTAATAACCCAATAATTTTAATTATAAATTCAAGACTTCTTCTTAAAATAGGAATAGCCCCATTCCATTTTTGATTCCCTGAAGTTCTTGAAGGATTAAATTGATTTTACTGTATAATTATATTAACATGACAAAAAATTGCCCCAATAATGTTAATAATATTTAACTCGAAATCAATTCTATTCTATTCAATTATTATTATTACAGGAATAACTATTAGTGTTTTCATAAGATTTAATCAAATTAGAATACGAAAATTAATAACATTCTCTTCAATTAATCATATAAGATGAATATTAACAACAATACTTTTAGAAAAAACAATTTGAATTATCTATTTTTTAATCTATTCAATCATTACAATTACAATTACTATTACT------TTAAAAAATATTTTCTTTTTAAATCAATTATTTATAA---TTAATGAAACTAATCAAGTTAAAATTATATTCATTTTAAATTTTATATCTTTAGGAGGAATTCCACCATTACTAGGATTTTTACCTAAATGATTAACTATTCAAATAATAATTGAATCAAAAATAATTATTATAAGAATTATAATAATTATAATCACATTAATCATAATTTTTATTTAC---ATACGAATTGCTATATCAACACTTTTATTAAAAAATAATCAAATAAATTGAAAATTAA-------ATTTAAAAATTAAAAATAAC-------AATTTATTAAATTCAATAATCAATTTTTTTTCAATTTCAAGACTAATTATAATTACAATCCTGATAAATTTAATTTAA---ATAATTATCCAAATTATTGGTATTATAACCTTTTTATTATCATTATTAATTATAATTATTTCTAATATTTTATCAAAAAAATCTATTAATGAACGGGAAAAAAAATCTCCATTTGAATGTGGTTTTGATCCAAAAGATTCAGCTCGCATACCATTTTCACTTCAATTCTTTCTAATTGCAGTAATTTTTTTAATCTTTGATATTGAAATTACTCTTCTACTACCATTAATTTTAACAATAAAAATTACTAGAATAATAATTTTTTTTTTAATTTCAACTTTATTTATTTTAATTTTAATTATAGGATTATACCACGAATGAAAACAAGGAGCACTAAATTGAAATATTTAG-----------ATGATAATTTATAGATTTAGTATTTTTAT-TTTTATATATATAATTGGTTTATTGGTTTTTTGTGTTAAATGTAATCATTTACTTTTAATATTATTAAGATTAGAATTTATTGTTTTATCGTTATTTTTTGGTTTATTGTTTGTTATTATTATTTTAATATATGAAAGATATTTTTTAATAGTTTTTCTTTCTTTTAGTGTTTGTGAAGGTTCTTTAGGTTTATCAATTTTAGTTTCTATAGTTCGTTCTTATGGAAATGATTATTTTAATATATTAAATATTTTATGGTAAATGGTAAAGTTTATTTTTTTTATAATTTTTATAATTCCTTTATGTTTTTTTAATAATTATTTTTGAATTTTACAGTTTTTTTATTTTTTGTTATTTTTAATTTTTTTTTATTCATTTTCTTATAATTTATATTTTTCTATAATTTCTTATTTTTTTGGTTGTGATTGTTTAAGTTATTATATAATTTTATTAAGAATTTGAATTTGTTTATTAATATTATTATCAAGTGAAAAAATTTTTTATTTAGGTAATTATTATA---ATTTTTTTAGTTTAATAATTATTTTATTATTGATGTTTTTATTTATAACTTTTTCTTCTATAAATATATTTTTATTTTATTTATTTTTTGAAATAAGATTGGTTCCTACATTATTTTTAATTTTAGGATGAGGTTATCAACCTGAACGTATTCAGGCTGGTATATATATATTTATGTATACATTATTTGGATCATTACCAATAATTGTTTCTTTGTTTTATCTTTATAAATATATTGGTAATTTAGATTTTTATTTTATTTTAATAATTAATAATTTATATTTATATTTATGTACTATTTTAGTTTTTTTAATTAAAATACCAATATATTTTGTTCATTTATGATTACCTAAAGCTCATGTTGAAGCTCCTGTTTCTGGTTCAATAATTTTAGCTGGAGTTATATTAAAATTAGGGGGTTATGGATTTTTACGTTTTATAAAAATTTTTATTGAAATTGGAATAAAAATTAACTTTTTTTTTATTAGTTTAAGTTTAATTGGTGGTTTTTATATTTCTTTAATTTGTATTCGTCAGGTTGATATAAAGTCTTTAATTGCTTATTCTTCAGTTAGTCATATAGGTTTAGTTTTAAGAGGTTTAATAACAATAAGAATTTGAGGATTTTGAGGTTCTTTTTTAATAATAATTGCTCATGGTTTGTGTTCATCAGGTATATTTTGTTTATCAAATGTTTATTATGAGCGTTTATCAAGGCGTAGGTTATATTTAAATAAAGGATTATTAAATTTAATACCAAGAATATCTTTATGATGATTTTTATTTTGTTCTTCAAATATAGGTGCTCCTTTTTCATTAAATTTATTTGGTGAAATTATATTAATTAATAGGTTGATTTCTTGAAGTTGAATGAGATTTTTTTTTCTTGGAATAATTTCTTTTTTTGGAGCGGTTTATTCTTTATATTTATATTCTCAAAGTCAACATGGTTTAATTAATTTTAGATTATTTTCTTTTTCTTCTGGTTTAATTCGGGAGTTTATTTTAATATTTTTTCACTGGGTTCCATTAAATTTATTATTTTTATTTTTTAATGTTATGATTTATTATTTAAATAGTTTAATAT-ATTATTCCAATTAGTTTTGTTTTTTCTTTTTTTATATTTCTTATATCTTTATTTTTATTTTTTAATAGTTTATATTTTATATTTATAGATTTAGTAGTAATTTTAGAGTATGAGTTGATAAATTTAAATAGAAATTTGATTTTTATATCAATTTTATTTGATTGGATATCTTTACTTTTTATAAGGTTTGTTTTGTTTATTTCTTCTATAGTTATTTATTATAGAATAGAATATATACATGGAGATTTAAATATAAATCGATTTATTTTATTAATTTTTTTATTTGTTATATCTATGATATTTTTAATTATTAGTCCTAATTTAATTAGAATTTTATTAGGATGAGATGGGTTAGGTTTAGTATCTTATTGTTTAGTTATTTATTATCAGAATATTAAATCTTTAAATGCAGGTATATTAACTGCTTTATCAAATCGTGTTGGTGATGTAGGAATTTTATTATCAATTGCTTGAATAATAAATTATGGAAGATGAAATTTTATTTTTTATTTAGATTTTATAAAGGATGATATTAATATAAAGGTTATTAGTTATTTTATTATTCTTTCAGCTTTAACAAAGAGAGCTCAAATTCCTTTTTCTTCATGATTACCTGCTGCCATAGCAGCTCCTACACCAGTTTCTTCACTAGTTCATTCGTCTACTTTAGTTACAGCTGGTGTTTATTTATTAATTCGCTTTAATTTTTGTTTTAATTCAGATTTAATATATTATTTATTATTTATTTCAATAATTACTATATTTATATCTGGATTAGGTGCAAATTTTGAATTTGATTTAAAGAAAATTATTGCTCTTTCTACTTTAAGTCAATTAGGTTTAATAATAAGAATTTTATTTTTAGGTGATTATAAATTAGCATTTTTTCATTTATTATCTCATGCTTTATTTAAAGCATTATTATTTATATGTGCAGGATGTATAATTCATAATTTATTAAATAATCAAGATATTCGTTTTATAGGTTCATTAATTTATTCAATACCAATAACTTGTACTTTTTTTAATATTTCAAATTTTTCTTTATGTGGTTTTCCTTTTTTAGCAGGATTTTATTCAAAGGATTTAATTTTAGAATTTTTTTCTATAGGATATATAAATATATTTGTTTATATTATTTTTTATATTTCTATTGGTTTAACTGTTAGATATTCATTTCGTTTAAGTTATTATACATTATTTGGTTCTTTTAGTTTAAATTCTTTATTTAATATGAGAGATTATGGTTTTATTATATTAAAGGGAATGTCTGGTTTAATTTTATTAGTAATTTTTGGAGGATCATTTTTATCGTGATTAATATTTTCTTCTCCAATTTATATTAACTTGTCTTTTAATTTGAAGATGATGGTTATTTTATTAATTTTAATTGGATTAATATTAGGTTATGAATTTTCTAAGTTTGGATTTTATGATGAATTAAAATCAAAAAATTATTATTATAGAAGTTTATTTATTTTTTCTATATTTAATTTACCTATTTTATCTACTTATTTTTTAAATTATTATTTTTTAAAATTTAGTAATTTTTATTATAAGAGAGTTGATTTAGGATGATTTGAATATTTTGGTTCTCAAAATTTATTTAGCAATATTATAGTTAATTCAAAATATTTACAGATTTTGTTTAATAATAATTTGAAAATTTACTTTATTTTGTTTATTATTATTATTATTTTTATTATTATTTATTTTAATAGCTTATTTAGAGT----------------------CTCTGTATACTAACATTAAATTTAATTATTATAACAACAATTATATTTATATTTACAAATCATCCAATATCAATAGGTATAATCCTTTTAATACAAACAATTCTTATTGCAATATGAACAGGATCTATATCAATAAGATACTGATATTCATATATTCTATTTATTGTAATAGTAGGAGGAATACTAATTTTATTTATTTATATAACAAGAATTGCATCAAATGAAAAATTTAAGTTTAATAAAAAAATAATATTAATTCCAATTATTATCACAATTTTAATAATT------TATATAATTTATATAGATACTACAATT--AATAAAATTAACTCT-ATAAATTCTGACACTATAATAAATATAAAATTTAGATCATTTAAAATATCACTAAATAAATTTATTTCATATCCATTAACAATTATATCAACTATAATTATTATTTATTTACTTGTAACTCTAATTGCAGTAACAAAAATTACTAATATCATAACAGGACCATTACGAAAAATAATATAA
MK778979.1_Luciola_s.g._Hotaria_papariensis   ????????????????????????????????????????????????????????????????????????????????????????????????????????????????????????????????????????????????????????????????????????????????????????????????????????????????????????????????????????????????????????????????????????????????????????????????????????????????????????????????????????????????????????????????????????????????????????????????????????????????????????????????????????????????????????????????????????????????????????????????????????????????????????????????????????????????????????????????????????????????????????????????????????????????????????????????????????????????????????????????????????????????????????????????????????????????????????????????????????????????????????????????????????????????????????????????????????????????????????????????????????????????????????????????????????????????????????????????????????????????????????????????????????????????????????????????????????????????????????????????????????????????????????????????????????????????????????????????????????????????????????????????????????????????????????????????????????????????????????????????????????????????????????????????????????????????????????????????????????????????????????????????????????????????????????????????????????????????????????????????????????????????????????????????????????????????????????????????????????????????????????????????????????????????????????????????????????????????????????????????????????????????????????????????????????????????????????????????????????????????????????????????????????????????????????????????????????????????????????????????????????????????????????????????????????????????????????????????????????????????????????????????????????????????????????????????????????????????????????????????????????????????????????????????????????????????????????????????????????????????????????????????????????????????????????????????????????????????????????????????????????????????????????????????????????????????????????????????????????????????????????????????????????????????????????????????????????????????????????????????????????????????????????????????????????????????????????????????????????????????????????????????????????????????????????????????????????????????????????????????????????????????????????????????????????????????????????????????????????????????????????????????????????????????????????????????????????????????????????????????????????????????????????????????????????????????????????????????????????????????????????????????????????????????????????????????????????????????????????????????????????????????????????????????????????????????????????????????????????????????????????????????????????????????????????????????????????????????????????????????????????????????????????????????????????????????????????????????????????????????????????????????????????????????????????????????????????????????????????????????????????????????????????????????????????????????????????????????????????????????????????????????????????????????????????????????????????????????????????????????????????????????????????????????????????????????????????????????????????????------------------------------------------------CACACTGTACTTCATTTTTGGTGTGTGGGCAGGAATGCTAGGAACTTCCCTTAGACTTTTAATCCGAGCAGAACTAGGAAATCCAGGAGCCTTAATTGGAAATGACCAAATCTATAATGTCATTGTTACAGCACACGCTTTCGTTATAATTTTTTTTATAGTAATACCTATTATAATTGGAGGATTTGGAAATTGACTTGTCCCATTAATGCTAGGTGCCCCGGATATAGCATTCCCACGAATAAATAATATGAGATTTTGGCTTCTACCACCCTCTTTATCATTACTCCTAATAAGAAGAATAGTAGAAAATGGAGCAGGAACAGGATGAACAGTTTACCCCCCTCTATCTGCAAATATTGCCCATAGAGGTTCATCAGTTGATTTAACCATCTTCAGTTTACATCTAGCAGGAATTTCCTCTATTTTAGGAGCAGTAAATTTTATCTCAACAATTATTAATATACGATCAATTGGTATAACATTAGATCGAATACCTTTGTTTGTATGAGCTGTTCTAATTACTGCAATTCTCCTACTCTTGTCCCTCCCAGTATTAGCTGGGGCAATTACTATGCTTTTAACAGATCGAAATCTAAATACATCCTTTTTCGATCCAGCTGGAGGTGGAGATCCTATTCTTTATCAACATTTATTC------------------------------------------------------------------------------------------------------------------------------------------------------------------------------------------------------------------------------------------------------------------------------------------------------------------------------------------------------------------------------------------------------------------------------------------------------------------------------------------------------------------------------------------------------------------------------------------------------------------------------------------------------------------------------------------------------------------------------------------------------------------------------------------------------------------------------------------------------------------------????????????????????????????????????????????????????????????????????????????????????????????????????????????????????????????????????????????????????????????????????????????????????????????????????????????????????????????????????????????????????????????????????????????????????????????????????????????????????????????????????????????????????????????????????????????????????????????????????????????????????????????????????????????????????????????????????????????????????????????????????????????????????????????????????????????????????????????????????????????????????????????????????????????????????????????????????????????????????????????????????????????????????????????????????????????????????????????????????????????????????????????????????????????????????????????????????????????????????????????????????????????????????????????????????????????????????????????????????????????????????????????????????????????????????????????????????????????????????????????????????????????????????????????????????????????????????????????????????????????????????????????????????????????????????????????????????????????????????????????????????????????????????????????????????????????????????????????????????????????????????????????????????????????????????????????????????????????????????????????????????????????????????????????????????????????????????????????????????????????????????????????????????????????????????????????????????????????????????????????????????????????????????????????????????????????????????????????????????????????????????????????????????????????????????????????????????????????????????????????????????????????????????????????????????????????????????????????????????????????????????????????????????????????????????????????????????????????????????????????????????????????????????????????????????????????????????????????????????????????????????????????????????????????????????????????????????????????????????????????????????????????????????????????????????????????????????????????????????????????????????????????????????????????????????????????????????????????????????????????????????????????????????????????????????????????????????????????????????????????????????????????????????????????????????????????????????????????????????????????????????????????????????????????????????????????????????????????????????????????????????????????????????????????????????????????????????????????????????????????????????????????????????????????????????????????????????????????????????????????????????????????????????????????????????????????????????????????????????????????????????????????????????????????????????????????????????????????????????????????????????????????????????????????????????????????????????????????????????????????????????????????????????????????????????????????????????????????????????????????????????????????????????????????????????????????????????????????????????????????????????????????????????????????????????????????????????????????????????????????????????????????????????????????????????????????????????????????????????????????????????????????????????????????????????????????????????????????????????????????????????????????????????????????????????????????????????????????????????????????????????????????????????????????????????????????????????????????????????????????????????????????????????????????????????????????????????????????????????????????????????????????????????????????????????????????????????????????????????????????????????????????????????????????????????????????????????????????????????????????????????????????????????????????????????????????????????????????????????????????????????????????????????????????????????????????????????????????????????????????????????????????????????????????????????????????????????????????????????????????????????????????????????????????????????????????????????????????????????????????????????????????????????????????????????????????????????????????????????????????????????????????????????????????????????????????????????????????????????????????????????????????????????????????????????????????????????????????????????????????????????????????????????????????????????????????????????????????????????????????????????????????????????????????????????????????????????????????????????????????????????????????????????????????????????????????????????????????????????????????????????????????????????????????????????????????????????????????????????????????????????????????????????????????????????????????????????????????????????????????????????????????????????????????????????????????????????????????????????????????????????????????????????????????????????????????????????????????????????????????????????????????????????????????????????????????????????????????????????????????????????????????????????????????????????????????????????????????????????????????????????????????????????????????????????????????????????????????????????????????????????????????????????????????????????????????????????????????????????????????????????????????????????????????????????????????????????????????????????????????????????????????????????????????????????????????????????????????????????????????????????????????????????????????????????????????????????????????????????????????????????????????????????????????????????????????????????????????????????????????????????????????????????????????????????????????????????????????????????????????????????????????????????????????????????????????????????????????????????????????????????????????????????????????????????????????????????????????????????????????????????????????????????????????????????????????????????????????????????????????????????????????????????????????????????????????????????????????????????????????????????????????????????????????????????????????????????????????????????????????????????????????????????????????????????????????????????????????????????????????????????????????????????????????????????????????????????????????????????????????????????????????????????????????????????????????????????????????????????????????????????????????????????????????????????????????????????????????????????????????????????????????????????????????????????????????????????????????????????????????????????????????????????????????????????????????????????????????????????????????????????????????????????????????????????????????????????????????????????????????????????????????????????????????????????????????????????????????????????????????????????????????????????????????????????????????????????????????????????????????????????????????????????????????????????????????????????????????????????????????????????????????????????????????????????????????????????????????????????????????????????????????????????????????????????????????????????????????????????????????????????????????????????????????????????????????????????????????????????????????????????????????????????????????????????????????????????????????????????????????????????????????????????????????????????????????????????????????????????????????????????????????????????????????????????????????????????????????????????????????????????????????????????????????????????????????????????????????????????????????????????????????????????????????????????????????????????????????????????????????????????????????????????????????????????????????????????????????????????????????????????????????????????????????????????????????????????????????????????????????????????????????????????????????????????????????????????????????????????????????????????????????????????????????????????????????????????????????????????????????????????????????????????????????????????????????????????????????????????????????????????????????????????????????????????????????????????????????????????????????????????????????????????????????????????????????????????????????????????????????????????????????????????????????????????????????????????????????????????????????????????????????????????????????????????????????????????????????????????????????????????????????????????????????????????????????????????????????????????????????????????????????????????????????????????????????????????????????????????????????????????????????????????????????????????????????????????????????????????????????????????????????????????????????????????????????????????????????????????????????????????????????????????????????????????????????????????????????????????????????????????????????????????????????????????????????????????????????????????????????????????????????????????????????????????????????????????????????????????????????????????????????????????????????????????????????????????????????????????????????????????????????????????????????????????????????????????????????????????????????????????????????????????????????????????????????????????????????????????????????????????????????????????????????????????????????????????????????????????????????????????????????????????????????????????????????????????????????????????????????????????????????????????????????????????????????????????????????
MT106239.1_Pygoluciola_dunguna                ????????????????????????????????????????????????????????????????????????????????????????????????????????????????????????????????????????????????????????????????????????????????????????????????????????????????????????????????????????????????????????????????????????????????????????????????????????????????????????????????????????????????????????????????????????????????????????????????????????????????????????????????????????????????????????????????????????????????????????????????????????????????????????????????????????????????????????????????????????????????????????????????????????????????????????????????????????????????????????????????????????????????????????????????????????????????????????????????????????????????????????????????????????????????????????????????????????????????????????????????????????????????????????????????????????????????????????????????????????????????????????????????????????????????????????????????????????????????????????????????????????????????????????????????????????????????????????????????????????????????????????????????????????????????????????????????????????????????????????????????????????????????????????????????????????????????????????????????????????????????????????????????????????????????????????????????????????????????????????????????????????????????????????????????????????????????????????????????????????????????????????????????????????????????????????????????????????????????????????????????????????????????????????????????????????????????????????????????????????????????????????????????????????????????????????????????????????????????????????????????????????????????????????????????????????????????????????????????????????????????????????????????????????????????????????????????????????????????????????????????????????????????????????????????????????????????????????????????????????????????????????????????????????????????????????????????????????????????????????????????????????????????????????????????????????????????????????????????????????????????????????????????????????????????????????????????????????????????????????????????????????????????????????????????????????????????????????????????????????????????????????????????????????????????????????????????????????????????????????????????????????????????????????????????????????????????????????????????????????????????????????????????????????????????????????????????????????????????????????????????????????????????????????????????????????????????????????????????????????????????????????????????????????????????????????????????????????????????????????????????????????????????????????????????????????????????????????????????????????????????????????????????????????????????????????????????????????????????????????????????????????????????????????????????????????????????????????????????????????????????????????????????????????????????????????????????????????????????????????????????????????????????????????????????????????????????????????????????????????????????????????????????????????????????????????????????????????????????????????????????????????????????????????????????????????????????????????????????????????????-------------------------------AAACATAAAGATATTGGAACATTATATTTTATTTTTGGGATTTGAGCAGGAATACTAGGAACCTCCCTTAGATTATTAATTCGTGTAGAGTTAGGAAACCCCGGATCATTAATTGGTAATGATCAAATTTACAACGTAATTGTAACTGCTCATGCTTTTATCATAATTTTTTTTATAGTTATGCCAATTATAATTGGAGGTTTTGGAAATTGATTAGTCCCATTAATATTAGGAGCTCCAGATATAGCATTTCCACGAATAAATAATATAAGATTTTGACTTCTACCACCTTCTCTATCTTTATTATTAATAAGAAGAATTGTAGAAAATGGAGCAGGAACAGGATGAACTGTTTACCCTCCCCTTTCAGCAAACATTGCTCATAGAGGATCTTCTGTAGATTTAGCAATTTTCAGATTACATTTAGCAGGAATTTCCTCAATTTTAGGAGCAGTAAATTTCATTTCAACTATTATTAATATACGATCAGTAGGCATATCATTCGATCGACTCCCTTTATTTGTATGAGCAGTATTAATTACAGCTATTCTTCTCCTTCTATCTCTACCTGTTCTAGCAGGAGCAATTACTATACTTTTAACAGATCGAAACTTAAATACATCATTTTTTGATCCAGCTGGGGGAGGAGACCCAATTTTATATCAACATTTATTTTGATTTTTT---------------------------------------------------------------------------------------------------------------------------------------------------------------------------------------------------------------------------------------------------------------------------------------------------------------------------------------------------------------------------------------------------------------------------------------------------------------------------------------------------------------------------------------------------------------------------------------------------------------------------------------------------------------------------------------------------------------------------------------------------------------------------------------------------------------------------------------------------------------????????????????????????????????????????????????????????????????????????????????????????????????????????????????????????????????????????????????????????????????????????????????????????????????????????????????????????????????????????????????????????????????????????????????????????????????????????????????????????????????????????????????????????????????????????????????????????????????????????????????????????????????????????????????????????????????????????????????????????????????????????????????????????????????????????????????????????????????????????????????????????????????????????????????????????????????????????????????????????????????????????????????????????????????????????????????????????????????????????????????????????????????????????????????????????????????????????????????????????????????????????????????????????????????????????????????????????????????????????????????????????????????????????????????????????????????????????????????????????????????????????????????????????????????????????????????????????????????????????????????????????????????????????????????????????????????????????????????????????????????????????????????????????????????????????????????????????????????????????????????????????????????????????????????????????????????????????????????????????????????????????????????????????????????????????????????????????????????????????????????????????????????????????????????????????????????????????????????????????????????????????????????????????????????????????????????????????????????????????????????????????????????????????????????????????????????????????????????????????????????????????????????????????????????????????????????????????????????????????????????????????????????????????????????????????????????????????????????????????????????????????????????????????????????????????????????????????????????????????????????????????????????????????????????????????????????????????????????????????????????????????????????????????????????????????????????????????????????????????????????????????????????????????????????????????????????????????????????????????????????????????????????????????????????????????????????????????????????????????????????????????????????????????????????????????????????????????????????????????????????????????????????????????????????????????????????????????????????????????????????????????????????????????????????????????????????????????????????????????????????????????????????????????????????????????????????????????????????????????????????????????????????????????????????????????????????????????????????????????????????????????????????????????????????????????????????????????????????????????????????????????????????????????????????????????????????????????????????????????????????????????????????????????????????????????????????????????????????????????????????????????????????????????????????????????????????????????????????????????????????????????????????????????????????????????????????????????????????????????????????????????????????????????????????????????????????????????????????????????????????????????????????????????????????????????????????????????????????????????????????????????????????????????????????????????????????????????????????????????????????????????????????????????????????????????????????????????????????????????????????????????????????????????????????????????????????????????????????????????????????????????????????????????????????????????????????????????????????????????????????????????????????????????????????????????????????????????????????????????????????????????????????????????????????????????????????????????????????????????????????????????????????????????????????????????????????????????????????????????????????????????????????????????????????????????????????????????????????????????????????????????????????????????????????????????????????????????????????????????????????????????????????????????????????????????????????????????????????????????????????????????????????????????????????????????????????????????????????????????????????????????????????????????????????????????????????????????????????????????????????????????????????????????????????????????????????????????????????????????????????????????????????????????????????????????????????????????????????????????????????????????????????????????????????????????????????????????????????????????????????????????????????????????????????????????????????????????????????????????????????????????????????????????????????????????????????????????????????????????????????????????????????????????????????????????????????????????????????????????????????????????????????????????????????????????????????????????????????????????????????????????????????????????????????????????????????????????????????????????????????????????????????????????????????????????????????????????????????????????????????????????????????????????????????????????????????????????????????????????????????????????????????????????????????????????????????????????????????????????????????????????????????????????????????????????????????????????????????????????????????????????????????????????????????????????????????????????????????????????????????????????????????????????????????????????????????????????????????????????????????????????????????????????????????????????????????????????????????????????????????????????????????????????????????????????????????????????????????????????????????????????????????????????????????????????????????????????????????????????????????????????????????????????????????????????????????????????????????????????????????????????????????????????????????????????????????????????????????????????????????????????????????????????????????????????????????????????????????????????????????????????????????????????????????????????????????????????????????????????????????????????????????????????????????????????????????????????????????????????????????????????????????????????????????????????????????????????????????????????????????????????????????????????????????????????????????????????????????????????????????????????????????????????????????????????????????????????????????????????????????????????????????????????????????????????????????????????????????????????????????????????????????????????????????????????????????????????????????????????????????????????????????????????????????????????????????????????????????????????????????????????????????????????????????????????????????????????????????????????????????????????????????????????????????????????????????????????????????????????????????????????????????????????????????????????????????????????????????????????????????????????????????????????????????????????????????????????????????????????????????????????????????????????????????????????????????????????????????????????????????????????????????????????????????????????????????????????????????????????????????????????????????????????????????????????????????????????????????????????????????????????????????????????????????????????????????????????????????????????????????????????????????????????????????????????????????????????????????????????????????????????????????????????????????????????????????????????????????????????????????????????????????????????????????????????????????????????????????????????????????????????????????????????????????????????????????????????????????????????????????????????????????????????????????????????????????????????????????????????????????????????????????????????????????????????????????????????????????????????????????????????????????????????????????????????????????????????????????????????????????????????????????????????????????????????????????????????????????????????????????????????????????????????????????????????????????????????????????????????????????????????????????????????????????????????????????????????????????????????????????????????????????????????????????????????????????????????????????????????????????????????????????????????????????????????????????????????????????????????????????????????????????????????????????????????????????????????????????????????????????????????????????????????????????????????????????????????????????????????????????????????????????????????????????????????????????????????????????????????????????????????????????????????????????????????????????????????????????????????????????????????????????????????????????????????????????????????????????????????????????????????????????????????????????????????????????????????????????????????????????????????????????????????????????????????????????????????????????????????????????????????????????????????????????????????????????????????????????????????????????????????????????????????????????????????????????????????????????????????????????????????????????????????????????????????????????????????????????????????????????????????????????????????????????????????????????????????????????????????????????????????????????????????????????????????????????????????????????????????????????????????????????????????????????????????????????????????????
MT134039.1_Luciola_s.g._Hotaria_unmunsana     --------------------------------------------------------AGAAAGTTTTATTTAAACTTAAAATTTTAGTTTATTTTTATTTTATATGTAAATTTTATTAATTAAA-AA----TTTATTTGCAGTTTAAAGTTTTAGAAAATTATTTATGTAAGTTCTATTAATAGATAA--AAGATTTAATAAAATTTGTGCCAGCAATTGCGGTTATACAAAT-AATTCAATTAAAATTTATTGGTTAATAATTAATTATGTTATT-TTAAATTTATCATTAAAATTTTTAAGTGAAATTAAAATTTTAATTTAGGTTTTTTATTTTTGTATGAAGTTAT----TAAAATTAATAT-TAAACTAGGATTAGATACCCTATTATTATAATAGTAAA-TTTG-TATACCAAATTAGTATTAGTTATATTCTTAAAAATTAAAAAATTTGGCGGTATTTTAGTCTATTCAGAGGAACCTGCCCTATAATTGATAGTTCACGATTAGTTTAACTTTTTTTTAATACTTGTATATCGTTGTTTTTGAATAT-TTTATAAGAATTTAAATTTTCAATAAGTAT-ATAATAGTTTATTTCAGATCAAGGTGCAGTTT-TGAGGAAG-AAGAGGTGGGTTACATTAAAATTATTTTTGGTTTAGTATTTTTAATAATATTATTAAATTGGATTTGATAGTAATATTTTATATATTTGATATATGATT-ATAGCTCTAAAATGTGTACATATTGCCCGTCACTCTCATTAT-TTTGAGATAAGTCGTAACAAAGTAGATTTACTGGAAAGTGAATCTAGAATTAA--------------------------------------------------------------------------------------------TTATTTATTTTGTTATTTATTT--TTTTTTATTAAATTATTATTTTATTTATTATTTGAATAGAAAAATTAATTTTTATTATAGTTTATTAGTAAAGTGGTTGAAATTTTT--TATATTATAAAAAGGAAAATTAATTTTTTATACCTTGTGCATTAGGGTTGATAAATAGAATATTTTTTA--TAAAATTTTCTCGAATTAATAAGATCTAATTAATTATTTGTATAATTTTTTCATAAATTTTCATAATTTTTAATTTGAAATGAAATGTTATTCGTTTTTTAATATATCTAGTTTTTTAAGAAAAGAATTTAATTCTCTTATTATTT-TTTATTTACTTA-TTTTTAGTTAATAATTTTTAGTATGAAATATTTAAAGGGATGAGCTTTTAATTATATTATTAAAAATTTTTATTTTATTTAT---TTTTGTATAATTTGTATTGTTAATCATATAAATAATTTAATAGTTAATTTTA-TTTTATT-TAAAATTTGTATTA-ATTTTAATTTTTATATTAAAAAATTTTGTTTAATATT-TTTTCTTAGGTTATAATGATTAAATTAGTAGATAAA-TTTGTAAATATTTTTTTA--TTTTTAGATAATAAGAAGGAATTCGGCAAAT-ATATTTTTCGCCTGTTTATTAAAAACATGTTTTTTTGATAATAATTTAAAATTT-AATCTGCTCAATGATTATTTAAATTGCCGCAGTATTTTAACTGTGCAAAGGTAGCATAATAATTAGCTTTTTTATTGAAAGCTGGAATGAATGATTGGACGAGAAAATTTCTGTCTCTTTATTA-ATTTTATTTAATTTTACTTTTAAGTTAAAAGGCTTAAATTTTTTTAAAAGACGAGAAGACCCTATAGAGTTTAATTTGTTGAAGATTATTT------TTTATTGGTATTTTTA--AATTTAT-TTTTTAATAAATTTAGTTGGGGTGACTAAAAGATTTATAAAACTCTTTTAA-TTTTAATCAATTGTATTTGAATACAAAATCTATATTTTTAAATTTAAAATAAATTACCTTAGGGATAACAGCGTAATTTTTTTTAAAAGTTCATATT-AAAAGAAAAGTTTGCGACCTCGATGTTGGATTAAAATTTATTTTAGGTGTAGAAGCTTAA-AAATTGAGTCTGTTCGACTTTTAAAATTTTACATGATCTGAGTTTAAACCGGTGTAAGCCAGGTTGGTTTCTATCTT--TAATCTGTTAATATATTTTAGTACGAAAGGACCAAATATTTAATATACTATTTT-TAATTGAATATTATT-------------------------------------------------------------------------ATGATAACAAACCTATTCTCAAGATTTGATCCGTCCACAATAATAAATTTAGCATTAAATTGAACCAGAATCTTATTAGGACTTTTAGTTCTTCCATCAATATTCTGAATTATCCCCTCACGAATTAACTTTATTTGAATTAAAATATGTACAACTTTAAGAAATGAATTTAAAATTATTCTTAAAATTAAAAGAATAAAAAAAAGATCCCTTATCTTTGTATCTTTATTTTCATTAATCTTATTTAATAATTTTCTTAGTCTATTTCCATATATTTTTTCTAGAACTAGCCATTTAATTTTAACTTTAACCCTATCTATTCCATTATGATTAAGATTTATAATTTTTGGATGAATTAATAATACCAAACATATATTTGCTCATTTAGTCCCTCAAGGAACACCTCCGGTTTTAATACCTTTTATAGTATGTATTGAAACAATCAGAAATATTATTCGACCAGGAACATTAGCAATCCGATTAACAGCCAATATAATTGCTGGGCATTTACTATTAACTTTAATAGGAAGAACTGGAAATAAAATTTCACTATTTATAATTAATATTCTAATTATAGCTCAATTACTACTATTATTACTAGAATCAGCAGTTGCTATTATTCAATCCTATGTATTTTCTATTTTAACAACCTTATATTCAAGAGAAGTATACTAAATTCCACAAATAGCACCATTAAACTGATTAAACTTATTTATTTTTTTTTTGATAGTATATATATTATTTAATACAATAAATTACTTCTCATTTATTTATAAAGAAAAAGAACTTAAACAAAATAAAAATATTAAATTATTTACTTGAAAATGATAA-------------------------------AACCATAAAGACATTGGTACACTGTACTTTATTTTTGGTGTATGGGCAGGAATACTAGGAACTTCCCTTAGACTTTTAATCCGGGCAGAACTAGGAAATCCAGGAGCCTTAATTGGAAATGACCAAATTTATAATGTGATTGTTACAGCTCATGCTTTCGTTATAATTTTTTTTATAGTAATACCTATTATAATTGGAGGATTCGGAAATTGACTTGTTCCATTAATGCTAGGTGCCCCAGATATAGCATTCCCACGAATAAATAATATAAGATTTTGACTTCTACCACCCTCTTTATCATTACTCCTAATAAGAAGAATAGTAGAAAATGGAGCAGGAACAGGATGAACTGTTTACCCCCCTCTATCTGCAAATATTGCTCATAGAGGTTCATCAGTTGATTTAACCATCTTCAGTCTACATCTAGCAGGGATTTCCTCTATTTTAGGGGCAGTAAATTTTATCTCAACAATTATTAATATACGATCAATTGGCATAACATTAGACCGAATACCTTTGTTTGTATGAGCTGTTCTGATTACTGCAATTCTTCTACTCCTATCCCTCCCAGTATTAGCTGGAGCAATTACTATACTTTTAACAGATCGAAATCTAAATACATCCTTTTTTGATCCAGCTGGGGGTGGAGACCCTATTCTTTATCAACATTTATTCTGATTTTTTGGACACCCTGAAGTTTATATTTTAATCTTACCCGGATTTGGTATAATTTCCCATATTGTAAGTCAAGAGAGAGGAAAAAAAGAGACATTCGGTAGAATTGGTATAATTTATGCCATATTAGCAATTGGAGTTATTGGATTCATTGTTTGAGCTCATCATATATTCACTGTAGGTATAGATATTGATACACGAGCATATTTTACTTCAGCAACTATAATTATTGCTGTCCCAACAGGAATTAAAATTTTTAGATGACTAGCTACAATCCATGGAACACAAATTAATTATTCCCCCCAAATATTATGAACCTTAGGTTTTATTTTTTTATTTACTATTGGAGGATTAACTGGTGTAATTTTAGCTAATTCTTCAATTGACATCATTCTTCATGATACTTATTATGTTGTAGCCCATTTCCATTATGTTTTATCAATAGGAGCAGTATTTGCTATTATAGGAGGAATTGTAAATTGATTCCCATTATTTACAGGTTTTTCATTTAATGAAAAGCTTCTTAAAATTCAATTTTTCTCTATATTTATTGGAGTAAATCTAACATTCTTCCCTCAACACTTCTTAGGATTAAGAGGTATACCACGACGATACTCTGATTATCCTGATGCGTACTTATCATGAAATTTAGTTTCTTCTGTAGGTTCATTAATCAGAACAGCTAGAATTTTATTTATAGTTTACATTATATGAGAAAGAATAAATTACTTACGAAAAAATATTTATTCAATTAATATACCCACCTCAAATGAATGGATACAAAATATACCTCCTATAGAACATACATATTCCGAACTGCCAATATTAATTAACT---------------------------------------------ATGGCAACATGAACAAATTTAGAATCACAGGATAGAACCTCGCCTTTAATAGAACAATTAACATTTTTTCATGATCATACTATAATAATTTTAGTAATAATCACATTAATTGTTATATACATTATACTATCAATTATAATAAATAAATATATTAATCGACTACTCTTGGAAGGACAAATAATTGAGTTAATTTGAACTATTGCCCCAGCAGTCACATTAATTTTTATTGCCTTACCTAGACTTCAACTTTTATACCTACTAGATGAAGTAAATTCACCTTTAGTTTCAATTAAATCTTTAGGACACCAATGATACTGATCCTACGAATTTTCAGATTTTAAAAAGGCTGAATTTGATTCATATATAATTACTTCTGATGAACAACAAAATTATTCATTCCGACTATTAGAAGTTGACAATCGATTAGCTTTACCTATCAATACTCAAATTCGTATAATAGTTTCATCAACTGATGTTATTCATTCATGAACTATTCCTTCATCAAGCGTAAAAATTGATGCAACACCTGGACGATTAAATCAAACAACTTTATTTATAAATCGAATTGGAGTATTTTTTGGACAATGCTCAGAAATTTGTGGAACAAATCATAGATTTATGCCTATCGTGATTGAAAGAATTACCCCTAAATATTTTATTACCTGAGTAAAAAATTTAT--------------------ATGTTAAATAAAAATCATTCTTACCATTTAGTTGAAGTAAGACCATGACCAATTCTAGGAGCTTTTAGAGTAATAATTATACTTACAGGAACAATTAAATGATTCCATTTATATGAAATTAATTTATTTATAATTGGAACAATATGCACATTACTTATTATATACCAATGATGACGTGATACATCACGAGAAGCTACATTTCAAGGATTACATACATCAAATGTAGTTAAAGGATTACGATGGGGAATAATTTTATTTATTACATCAGAAGTTCTATTCTTTGTATCATTTTTCTGAAGATTTTTCCACAGAAGTTTAACACCAGCAATTGAAATTGGTATAATTTGGCCACCTAATGGAATTACACCTTTTAATCCAGTACAAATCCCACTACTAAACACAGTAATTTTAATCTCATCGGGTATTACTGTTACATGAGCTCATCATAGAATTATGGAAAATGATTATAAACAATCCATCTATAGATTAAGATTAACAATTTTGTTAGGAATCTACTTTTCTATCTTACAAGCATATGAATACATAGAATCATCATTTACAATTGCTGACTCAGCATATGGATCAACATTTTTCATAGCAACAGGATTCCATGGAATTCATGTTATAATCGGAACTACATTCCTAGCAGTATGTTTAATTCGACAAATAAATAATCATTTTTCATCAATTCATCATTTTGGGTTTGAAGCTGCAGCATGGTACTGACATTTTGTTGATGTTGTTTGATTATTCCTCTATATCTCAGTATATTGATGAGGCAGAT-----ATGAAAATAATAAAAAAAAATCCTCTATTAAAAATTATAAATAAAAGTTTAATTGATCTCCCCTCCCCCTCAAATATCTCAACATGATGAAACTTTGGATCTCTATTAGGGCTATGCCTAATTATTCAAATTTTAACCGGATTATTTCTAGCAATACATTACTGCTCCGATATTTCCTTAGCATTTAATAGAATAATTCATATTTGTCGAGATGTAAATTATGGATGACTAATCCGAATTATTCACATAAATGGAGCATCATTATTTTTTATTTGTTTATATTTACATATTGGACGAGGAATTTACTATAGATCATTTTTACAAACAAAAACATGAATAATTGGAATAATTCTATTTTTTATAATTATAGCAACAGCATTTCTAGGGTATGTCTTACCATGAGGACAAATATCATTTTGAGGGGCAACAGTTATTACTAATCTATTATCAGCAATCCCTTATCTAGGAGCAAGAATCGTTCAATGAATCTGAGGAGGATTTGCAGTAGATAATGCTACCTTAACACGATTTTTTGCCCTACACTTCATTTTACCTTTTATAATTACAGCATTAGTAATGATTCATCTATTATTTCTTCATCAAACAGGTTCATTTAACCCTTTAGGAACAACAAATAATATTGATAAAATTCAATTTCATCCTTATTTCACATCAAAAGATTTAGTAGGATTCATAATAACATTAATAATATTCAGATTATTTATCTTATTATTTCCATATATAATAGGAGACCCAGACAATTTTTTACCCGCTGATCCACTTGTTACTCCTGTTCACATCAAACCTGAATGATATTTTCTATTTGCATATGCAATTTTACGATCAATTCCTAATAAACTAGGAGGAGTAATCGCATTATTTATATCAATTATAATTCTAATTATTATACCAATAAACAAAAAAAAAATAAAAAGAAATTCATTTTATCCATTAAATAAACTATTCTTTTGAAGATTTGTAATGACAAGATGCCTTTTAACATGAATTGGAGGTAAACCAGTAGAAGATCCTTATATCTTAACAGGACAACTATTAACAATAAACTACTTTTTATTTTTCCCAATTCTATTTTTATCATCAAAAATATGAGACAATTTAATATTTAAAAATTAGTTGTATATTTTTGATTTGATT-TTATTATTTATTTCTTATTTAGTTTTGGTTTTATTTATTTTGATTGGTGTAGCTTTTTTGACTTTATTTGAGCGTAAGATTTTAGGTTATATCCAGATTCGTAAAGGTCCTAATAAGGTTGGTTTTATAGGTTTAATTCAACCTTTTAGAGATGCTTTAAAATTATTTTGTAAGGAGCAAATTAATCCTATTATATCTAATTTTTTATCTTATTATTTTTCTCCTATTTTTAATTTGTTTTTGGCTTTATTATTGTGGTTTTGTTTACCTTTTTTTACAGGATTTCTTCATTTTTCTTTTGGGTTTTTATTTTTTTTATGTTGTTCAAGTCTTTCTGTTTATACTATTATAATTGCTGGTTGGTCTTCTAATTCTAATTATTCATTATTAGGCGGACTTCGATCAGTTGCTCAAACTATTTCTTATGAAGTAAGATTAGCAATTATTTTATTATCTTTTTTATTTTTGATTTCTGGGATTAGAATTTTTGATTTAATAATTTATCAACAATATATTTGATTTATTTTTATTTCTTTTCCTTTGAGTATAATTTGATTTACTTCAAGATTAGCTGAAACAAACCGTACTCCCTTTGATTTTGCAGAGGGTGAATCTGAACTTGTTTCAGGATTTAATGTAGAATATAGAGGAGGAGGATTTGCTCTAATTTTTATAGCTGAATATTCTAGAATTTTATTTATGAGAATGTTATTTGTTTTTCTTTTCTTAAGAGGTTCATTAATTAATATAGTATTTTTTTTTATAGTTCTTTTTATTGCTTTTTCTTTTATTTGGGTTCGTGGGACTTTACCTCGTTATCGTTATGATAAATTAATATATTTAGCTTGGAAAAGATTTCTTCCTGTTTCTTTAAATTTTTTAATATTTTTTTTTGGTTTAAAAATATTTGTTTTTTCTCTAATTTTTTAG------ATAACAAAAATTTATAAATTAATGTTTTTATCAATCTTAATCATAAGAACCCTCATTTCAATCTCTGCATATACATGATTAGGAATATGAATTGGACTCGAAATAAACTTATTATCCATTATCCCAATT---ATCCAAAATAAAAATATTTTATCATCAGAATCAGCAATTAAATATTTTATTGTCCAAGCATTAGCTTCTACAATTATCATAATAAGAATCATCATAATAATATGAAAATTTAATTTTAATTCAAATATTTATATAAATTCAAATCTTCTAATAATTATAAACTTAAGACTTCTTTTAAAAATAGGAATAGCCCCAGTCCATTTTTGATTTCCCGAAGTACTTGAAGGATTAAATTGAAATAACTGTTTATTAATATTAACATGACAAAAAATTACCCCTATAGTCCTATTAATATATAATACAGAATTCAATTTATTTTTTTCTATAATTATTATCTCAGGAGTAATCATTAGAAGAATTATAAGAATAAATCAAATAAGAATACGAAAAATCATAGCATTTTCATCAATTAATCATATAAGATGAATATTAACAAGTATAATCCTTGAAAAAACAATTTGAATTTTATATTTCATTATTTATTCAATTATTACTATCAATATCTCCTTAATA------ATAAAAAACATTTTCTACTTAAATCAACTATTCCCAATCTTAAATATTTACCCATTAATAAAAATATTTTTTATATTAAATTTTATATCATTAAGAGGAATCCCACCCTTTTTAGGATTTTTACCTAAATGAATAGTAATTCAAACTATAATTGAAAATAATATATTCACACTAACAATTATCATAATCATATTTACTTTAGTAATAATTTACATTTAT---ATACGAATTACTATAACAACTTTAATTATAAAAACTAACCAAATAAATTGAAATCTAA-------AATTAAGACTAAAAATCAAT-------AAAATACCAATTAGAATAATCAATTTTATTTCAATAATAAGACTTTGCCTTGTAACAATTATAATAAACATAATTTAAATAATTATTATACAAAATCTTGCTATTATCACATTTCTTCTATCATTAAGTATTATAATATTAACAACATTAATATCAAAAAAAATAATTATTGACCGAGAAAAAAGATCCCCTTTCGAATGTGGATTTGACCCTAAAACTTCAGCCCGAATCCCATTCTCTCTCCAATTTTTCTTAATTGCAATAATCTTTTTAATTTTTGATGTAGAAATCACCCTACTATTACCTTTAGTAATCACAATAAAAATTACAAGAATCATAACATTCACATGTGTAACATCAATTTTTATTAGAATCCTATTAATTGGATTATACCATGAATGAAATCAAGGAGCATTAAACTGAGCATACTAG-----------ATGTTAATTTATGGATTTATATTATTTAT-TTTTATATATTTTGCTGGGTTAATTGTTATATGCTTGAAGTGTAGGCATTTACTTTTAATATTATTAAGATTAGAATTTATTGTTTTATCTTTATTTTTAGGTTTAGTTGTTTGTATTTTAACTTTTTTATATGAGGGTTATTTTTTAATAATCTTTCTTTCTTTTAGAGTATGTGAAGGGGTTTTAGGTTTATCAATTCTTGTTTCTATAGTTCGTAATTATGGAAATGATTATTTTAATTCTTTTAATATTTTATGATAA---ATAAAATTTATTTTATTTATATTTTTTATGATTCCTTTATGTTTTTTAGTTAATTATTTTTGAATAGTTCAATTTCTTTTTTTTCTATTATTTTTAATGTTTTTTTATAATTATGGTTATAATATATATTTTTCTTCAATTAGTTATTTTTTTGGTTGTGATTATTTAACTTTTTTTATAACTTTACTTAGTATTTGAATTTGTATTTTAATATTAATAGCAAGAGAAAAGATTTATTTTTATAATAATTTTTCTT---TATTTTTTACCTTTGTAATCTTATTTTTATTAATGTTTTTAGTTCTTACTTTTTGTTCAATAAATATATTTGTATTTTATTTATTTTTTGAGATAAGGTTAATTCCTACATTATTTTTAATTTTAGGATGAGGGTATCAACCTGAGCGAATCCAAGCTGGAATATATATATTTATATATACATTATTTGGATCTTTTCCTATAATGATTTCTTTATTTTATTTATATAAGTTGAATAATTGTTTAGACTTCTTTTTTATTTTTAATATTGATTCTTTATATTTATATATTTGTACAATTTTAGTTTTTTTAATTAAGATACCTATATATTTTGTTCATTTGTGATTACCCAAGGCTCATGTAGAGGCTCCTGTTTCTGGATCTATAATTTTAGCTGGTGTAATGTTAAAATTAGGAGGGTATGGGTTTTTGCGTTTTATAAAAATTTTTATATCAGTTGGTTTGAAATTTAATTATTTATTTATTACTATCAGTTTAGTAGGAGGATTTTATATTTCTTTGATTTGTCTTCGTCAGATAGATATTAAATCTTTAATTGCTTATTCTTCAGTTTCTCATATAGGGTTGGTTTTAGCAGGTTTAATAACTTTAAATTTATGAGGGTTTTATGGTTCATTTTTAATAATAATTGCTCATGGTTTATGTTCATCAGGTTTATTTTGCTTAGCTAATATTTCTTATGAACGTTTATCTAGGCGTAGATTATTTTTAAATAAAGGTTTAATTAATTTAATACCAAGGATGTCATTATGATGATTTTTGTTATGTTCATCTAATATAGGTGCTCCTTTTTCATTAAATCTTTTTGGGGAAATTATACTTATTAATAGTATTATTTCTTGAAGATGACTAAGTTTTATTTTTCTTTTTTTAGTATCATTTTTTGGGGCTGCTTATTCATTATTTTTATATTCTCATAGTCAACATGGAGTTGTTTATCAAGGTTTATTTTCTTTTTCTTTAGGGAGAGTTCGTGAATATATATTATTATTTTTTCATTGAGTTCCATTAAATTTACTTTTTGTTTGTGGGGATATTTTTATGTTTTAA--------------------ATTTCAATTTGTTTTTTTATATTTATTTTTTTATTAATTTTTAGTTTATTATTTTTTTGAATTAGTCTTTATTTTATAATAATAGATTTGATAATTATTTTAGAATATGAGTTGATAACTTTAAATTCTAATATTATTATAATATCTATTTTATTAGATTGAATGTCGTTACTTTTTATAAGTTTTGTTTTGTTTATTTCTTCAATGGTTATTTATTATAGAGAAGAATATATATATGGTGATTTAAATTTAAATCGATTTATTATATTAGTTTTTTTGTTTGTTATGTCAATAATATTTTTAATTATTAGACCAAATTTAATTAGAATTTTATTAGGCTGAGATGGATTAGGGTTAATTTCTTATTGTTTAGTTATTTATTATCAGAATAATAAATCGTTAAATGCAGGTATATTAACCGCCCTTTCAAATCGAATTGGGGATGTTGGTATTTTGATATCAATTGCTTGAATAATAAACTATGGTAGATGAAATTTTATTTTTTATTTAGATTATATAATTAATGATTTTAATATACAAATTATTAGTTATTTTGTTGTTCTTTCTGCTTTAACAAAGAGAGCACAAATTCCTTTTTCTTCTTGGCTTCCAGCTGCAATAGCTGCTCCTACTCCTGTGTCTTCTTTAGTTCATTCTTCTACTTTAGTAACTGCCGGGGTTTATTTATTGATTCGTTTTAATTTTTGTTTTAGTTCAAGTTTAATGCTTATAATATTATTTATTTCTAGAATAACAATATTTATGTCTGGTTTAGGTGCTAATTTTGAGTTTGATTTGAAAAAGATTATTGCCCTTTCTACGTTAAGGCAGCTCGGATTAATAATAAGGATTTTGTTTTTAGGTGATTATAAACTTGCTTTTTTCCATCTTTTAACTCATGCTTTATTTAAAGCTTTATTGTTTATATGTGCAGGTTGTATAATTCATAATTTAATGAATTGTCAGGATATTCGTTATATAGGTTCATTAATTAATATTATACCATTAACTTGTACTTTTTTTAATATTTCTAATTTTTCTTTATGTGGTTTACCTTTTTTATCAGGTTTTTACTCTAAGGATTTAATTTTAGAATTTTTTTCTATAACTTATTTAAATATATTTATGTATATTATTTTTTATATTTCTATTGGTTTAACAGTTAGTTATTCTTATCGTTTATGTTATTATTCATTATTTAGTTTATATAATTTTTATCCTTATAGTAATTTAAATGATCAGGGTTTTATTATATTAAAAGGAATGAGAGGGTTAATTTTATTAGTTATTTTTGGAGGGAGAATTCTTTCATGAATTATTTTTCCAACTTCTTATTTTATTTGTTTACCTATTGGAATGAAATTAATAGTTATTTTTTTTATTGTATTTGGTTTATTATTAGGTTATGAATTTTCTAATTTTGGTTACAATTATGAATTGAAATCAATAAAATTTTTAAGATTAAGTTTATTTTTTTCATCTATATTAAATATATCAATTTTATCAACTTATTTTGTAAATTATTATTTTTTAAAGTTAAGAAGGGTTTATTATAAAAATGTTGATTTGGGTTGAATAGAGTATTTGGGTTCACAAAATTTATATAATAATATTGTTAATAATTCTAAGTTTAATCAAATTTTATTTAATAATAGTTTAAAAATTTATTTTATTTTATTATTAGTTTTTATTTTATTATTAATTATTT--------------------------------------------------ATAACTATAACAATTCTCATAATTATAACAACAATTATATTTATATTTATTACACATCCTTTATCGATAGGAATAATTTTATTAACACAAACATTATTAATTAGAATATGAACAGGATTTTTATCAATAAACTTTTGATACTCCTACATCTTATTTATCATTATAGTAGGAGGTATACTAATTCTATTTATTTACATAACAAGAGTAGCATCAAATGAAAAATTCTCTTATAGAAAAATTTTAATAATTATTATAATTTTAATAACAACAACAAGAATT------ATTATAATAATTAAAGATCAATTATAT-TCAT-CTATAAACTCT-ATAAATTCAGAGATAGTTAATTTTAAAAATAAATTTTTATTTAAATTATCATTAAATAAATTTTATATAATACCAATAATATTAATTTCAATAAGAATAATTATTTACCTTTTAATAGCAATAATTGCAGTAGTTAAAATTACTAACTTAAAAAGTGGACCTCTACGAAAAAATGTATAA
NC025276.1_Aquatica_leii                      --TAGACTAATTTTATTAGTTTAATATTTTATTATTT--TTTATATTGTTTTT---ATAAAGTTTTATTTTGGCTTGAAATTTTAATTTATCATTATTTTATATGTATATTT--TTAATTAAA-AA--TTTTTGGTTGCAGTTTTTAATATTAAAAAATTATTTAAGTGAGTTTTAGTAATTGATTA--AAGATTTGATAAAATTTGTGCCAGCAATTGCGGTTATACAAAT-AATTCAATTAAAATTTATTGGTTAATAATTAATTTTTTTGT--CAAAAATTATTATTGAAATTTTTAAGTGAAATTTAAATTTCAATATATTTTTATTATTATTATTTGAAGTTAT----TAAAATTTATAT-TAAACTAGGATTAGATACCCTATTATTATAATTGTAAA-TTTA-AATACCTGATTAGTATTAGTTATTTTCTTAAAAATTAAAAAATTTGGCGGTATTTTAGTCTATTCAGAGGAACCTGTTCTATAATTGATAGTCCACGATTAGTTTAACTTTTCTTTTATGCTTGTATATCGTTGTTTTTGAATAT-TTTATAAGAATTAGAATTTTCAATAAGTAT-ATTTTAGTTTATTTCAGATCAAGGTGCAGTTTATAGGAAAG-GAGAAATGGGTTACAATAAACTTATTTTTGGTTTATTATTTTAAATAGTTTTATTAAATTGGATTTGATAGTAATAGTATATATATATATACTATGATT-TTAGCTCTAAAATGTGCACATATTGCCCGTCGCTCTCATTAA-TTTGAGATAAGTCGTAACAAAGTAGATTTACTGGAAAGTGAATCTAGGAATAA-----------------------------------------------------------------------GTTCAATTCGGTATAATTTGATTATGAATTTAATTATTTATTT--ATTTTGATAGAATTATTTTTTAATTTATTAGTTTAATAGAAAAATTTGTTTTTATTATAGTTTATTAGTAAAGTGATTGAA--TTTT-TTATATTTAAAAAAGTATAATTTATTTTTTGTACCTTGTGTATCAGGGTTTATTTATTAAAAGTTTATTA--TAAAATTTTCTCGAATTAAAAAGTTCTAATTAATTATATGTTTAATTTTTTCATAAATTTTCTTAATTTTTAGTTAGAAATGAAACGTTATTCGTTTTTTAATATATCTAGTTTTTTAAGAAAAGAATTTAATTCTCTTATTATTTATTTATTAATTAA-TTTTTAATTAATAAATTTTAGTATGAAATATTTAAAGGGATGAGCTTTTATTTATATAATTAAAAATTTTATTTTTATTTAT--TTTTTGTATAATTTAGATTGTTAATCATATGAATAATTTAATATTTAATTTTA-TTATATT-TAAGATTTATATTA-GTTTTAGTTTTTATATTAAAAATTTTTGTTTAATTTT-GTTTCTTTAGTAATAATGATAAAATTAGTAGATTAA-TATGTATATAGTGTTAAA-TTTTTTAGGTAATAAAAAGGAACTCGGCAAAT-TAATTTTCTGCCTGTTTATTAAAAACATGTCTTTTTGATAATAATTTAAGGTTT-AATCTGCTCAATGAATAGTTAAATTGCCGCAGTATTTTGACTGTGCAAAGGTAGCATAATAATTAGCTTTTTTATTGGGAGCTGGAATGAATGATTGGACAAGAAAATTTCTGTCTCTTTATTA-TTTTTTTTGAATTTTACTTTTAAGTTAAAAGGCTTAAATTTTTTTAAAAGACGAGAAGACCCTATAGAGTTTAATTTTT----TATTATTTAGGA--TTTATTAGAATTTAAGTAATTTTAT-TTATAAAAAAATTTGGTTGGGGTGACTGAAAGATAAAATTAACTCTTTTAA-TTATAATCAATTATGTTTGAATTTGAAATCTATATTTATAAGTTTAAAGTAAATTACCTTAGGGATAACAGCGTAATTTTTTTTTAGAGTTCTTATT-AAAAGAAAAGTTTGCGACCTCGATGTTGGATTAAAATTTATTTTAGGTGTAGAAGCTTAA-ATATTAAGTCTGTTCGACTTTTAAAATTTTACATGATCTGAGTTTAAACCGGTGTGAGCCAGGTTGGTTTCTATCTT--TAAATATTTAATATATTTTAGTACGAAAGGACCAGGTATATAATAAATTATTTT-TAATTGAATGTTATTGTTACTTTGGCAGAATAGTGTAATAGATTTAGGATCTTTAAATGTATTTTTATACAGGTAATA-------------ATAACAAACTTATTTTCCAGATTTGATCCATCAACAAGAATAAATTTATCATTAAATTGAATAAGAATTATATTAGGATTAATTGTTTTACCAACTATATTCTGGATTATTCCTTCACGAATCAATTTTATATGAATCAAGTTATGCTTAATATTGAGAAATGAATTTAAAGTAATCTTAAAAATTAAAGAAATAAAAAGAATTACCTTAATTTTTTTATCATTATTCTCTCTAATTATATCTAATAATGTTTTAAGATTATTCCCATATATTTTTTCTAGAACTAGACATCTGGTATTAACATTAACTTTAGCTTTACCATTATGATTAAGATTTATAATTTATGGGTGAATTAATAATACTATCTACATATTTGCCCACCTTGTTCCACAGGGAACACCTCCCATTCTTATACCTTTTATGGTATGTATTGAAACCATTAGAAATATTATTCGGCCAGGAACTTTAGCTATTCGACTAACTGCTAATATAATTGCTGGTCATCTTCTTTTAACTTTAATAGGAAGAACTGGTAATAAATTATCTTTATTAATAATTAATATATTAGTATTATCACAATTACTTCTTCTATTATTAGAATCAGCAGTTGCAATTATTCAATCCTATGTATTCTCTATTTTAAGAACACTATATTCTAGAGAAGTTAATTAAATTCCACAAATAGCCCCATTAAGTTGATTAAACCTATTTATTTATTTTGCAATAGTATTTGTTATATTTAATGCTATAAATTACTTCTCCATTTTATATAAAAATAACGAAATAAAACAAACAAAAAAAAATAAAATAATTTCCTGAAAA------ATTTTACTTAATAAATGATTATTTTCCAC-AAACCATAAAGACATTGGAACTTTATATTTTATCTTTGGAGCCTGAGCAGGAATACTAGGAACTTCCCTTAGTTTACTAATCCGTGCAGAATTAGGTAATCCAGGATCACTAATTGGAAATGACCAAATTTATAATGTTATTGTAACTGCCCATGCTTTCATTATAATTTTCTTCATAGTTATACCTATCATAATTGGAGGATTCGGAAACTGATTAGTCCCATTAATATTAGGTGCTCCTGATATAGCTTTCCCACGAATAAACAATATAAGATTCTGACTTCTTCCCCCTTCTCTGTCTCTTTTACTTATAAGAAGACTGGTAGAAAATGGAGCAGGAACTGGTTGAACAGTGTACCCCCCTCTTTCAAGAAATATTGCTCATAGAGGATCCTCAGTAGATTTAGCTATTTTTAGATTACATTTAGCAGGAATCTCCTCAATTCTAGGTGCTGTAAATTTTATCTCGACAATTATTAATATACGATCAATTGGTATAACCTTTGATCGCTTACCATTATTTGTATGAGCTGTTTTAATTACAGCTATTTTATTACTTCTATCTTTACCAGTATTAGCTGGAGCAATTACAATACTATTAACTGATCGAAATTTAAATACTTCTTTTTTTGACCCTGCCGGTGGTGGAGATCCAATTTTATATCAACATTTATTTTGATTTTTTGGACATCCCGAAGTTTATATTTTAATTCTTCCAGGATTTGGTATAATCTCTCATATTATTAGGCAAGAAAGAGGGAAAAAGGAAACATTTGGATCAATTGGTATAATTTATGCAATAATAGCAATTGGACTTTTAGGATTTGTTGTATGAGCACACCATATATTTACTGTTGGTATAGATGTTGATACCCGAGCATACTTTACCTCAGCAACAATAATTATTGCTGTCCCTACTGGAATTAAGATTTTCAGATGATTAGCTACAATTCATGGTACCCAAGTTAAGTATTCATCCCAAATATTATGAGCTTTAGGATTCATTTTCCTATTTACAATTGGAGGATTAACTGGTGTAATTCTAGCTAACTCCTCTATTGATATCATTCTTCATGATACTTACTATGTTGTTGCACATTTCCACTATGTTCTTTCTATAGGTGCAGTATTTGCAATTATAGGAGGAATTGTAAATTGATTCCCTTTATTTACCGGATTCTCATTGAATGAAAAACTTTTAAAGATTCAGTTTTTCTCTATATTTATTGGTGTAAATTTAACTTTTTTCCCTCAACATTTCTTAGGATTAAGAGGGATACCTCGACGGTATTCCGATTATCCAGATGCCTACCTATCATGAAATCTAGTATCCTCTGTAGGATCTTTAATTAGAACTGCAAGAATTCTATTTATAGTTTACATCATTTGAGAAGGAATAAACTCGATACGAAAAAATGTATTTGTGATAAATATACCAACTTCTAATGAATGGATGCAAGATACTCCTCCTATAGAACACACTTATTCTGAATTGCCAATGCTAGTTAACT---------------------------------------------ATGGCAACTTGAATAAACTTTAATTCTCAAGATAGAATTTCTCCTTTAATAGAACAATTAACATTCTTCCATGACCATACAATAATAATTCTAGTAATAATTACTTTAGTTGTTCTTTATATCATCTTATCGGTTATAATCAACAAATATATTAATCGACTTCTTCTTGAAGGACAAATAATTGAATTAATTTGAACAATTGCTCCTGCAATTACATTAATTTTCATTGCACTCCCAAGACTACAATTATTATATTTACTAGATGAAATTAATTTACCTTTAGTCTCTGTAAAATCAATAGGACATCAATGATATTGATCATATGAACTTTCAGATTTTAAAAAAGCAGAATTTGATTCATATATAATTCCCTCAGATGAGCAGAACAACTTTTCATTTCGTTTATTAGAAGTAGATAATCGATTAATCCTTCCAGTTAATACCCAAATTCGTATAATAGTCTCATCATCAGATGTAATTCATTCCTGGACAATTCCTTCCTCCAGAATAAAGATTGATGCTACACCTGGACGATTAAATCAAACAACCTTTTATATAAATCGAATTGGTATATTTTTTGGTCAATGTTCAGAAATTTGTGGAACAAACCATAGATTTATACCAATTGTTGTAGAAAGAATTTTACCTAAATATTTTATTGAATGAGTAA--------------------------TTAATGTTAAATAAAAATCATACTTATCATCTTGTGGAAATTAGACCTTGGCCAATTCTAGGAGCTCTCAGAACAATAATTATATTAACAGGAGTAATTAAATGATTCCATCTTTATAATATAAATTTATTTATAATTGGAACACTATGTACTATTATAGTAATAATTCAATGATGACGAGACACTTCCCGAGAAGGAACTTTTCAAGGACTACACACTCTAAAGGTTGTTAAAAGACTTCGATGAGGAATAATTCTATTTATTACTTCCGAAGTCTTATTCTTTGTGTCTTTTTTTTGAAGTTTCTTTCACAGAAGACTTGCTCCATCAATTGAAATTGGTATAATTTGACCACCAAAAAGAATTATCCCTTTTAACCCAATTCAAATTCCTTTACTTAATACCACAATCTTAATCTCTTCAGGAATTACTGTAACCTGAGCTCATCATAGTCTTATAGAAAATGATTTTAAACAAGCAATTCATAGCCTAGGTCTTACCATTTTACTAGGTATTTATTTTTCTATCCTTCAAGCATATGAATATATAGAATCAACTTTTACTATTGCAGATTCAGTTTATGGATCAAGATTCTTTATAGCAACAGGATTCCATGGAATCCATGTAATAATTGGGACCACTTTTCTTGGAGTCTGTTTACTACGACAAATAAAAAATCATTTCTCATCTATTCATCATTTTGGATTTGAAGCAGCAGCATGATACTGACATTTTGTTGATGTAGTATGATTATTCCTTTATATTTCAATTTATTGATGAGGTAGATAT---ATGAAAATTATAAAAAAAAATCCATTATTTAAAATTATATATAATATACTTATTGATCTTCCCTCACCTTCAAATATTTCAGGATGATGAAACTTTGGGTCATTATTAGGAATATGTCTTATTATCCAAGTATTAACAGGATTATTCCTAGCAATACATTATTGTTCAGATATTTCATTAGCATTTAATAGTGTTGTCCATATTTGTCGAGATGTAAACTATGGATGATTAATACGAATTATTCATATAAATGGGGCATCACTATTTTTTGTATGTTTATATTTACATATTGGTCGAGGATTATATTATAGATCATTTATACAACCAATAACATGAACAATTGGAGTAATTATATTCTTTATAATTATAGGTACAGCATTCCTAGGGTATGTCCTACCTTGAGGACAAATATCTTTTTGGGGAGCTACAGTAATTACTAATTTACTATCAGCCATTCCTTATCTAGGAAATAATATTGTTCAATGAATTTGAGGAGGATTTGCTGTAGATAATGCTACCTTAACACGTTTCTTCGCTTTACACTTCATCCTTCCATTTGTAATCATAGCATTAGCTATAATTCACTTATTATTTCTTCACCAAACTGGATCTTTTAATCCATTAGGAACAACAAACAATATTGATAAAGTTCAATTTCACCCATATTATACATCCAAAGATCTAATTGGATTCCTATTAACCTTAATAATATTTACTTTATTTATCTTAACATTTCCATACTTAATAGGAGATCCTGACAACTTTATTCCAGCTGATCCACTTGTAACTCCAGCCCACATTAAACCAGAATGATACTTTTTATTTGCTTATGCAATTCTACGTTCAATCCCTAATAAATTAGGAGGAGTTATTGCCTTATTCTGCTCAATTTTAATTCTAGTAATTATACCTTTATTTAAAAAAAAAATTAAAAACAGTACATTTTATCCTTTAAATAAAATTCTATTTTGAAGATTTACTATAACAAGATGCTTATTAACATGAATTGGAGCTAAACCAGTTGAAGAACCTTACATTTTAACAGGACAATTATTGACAATTTCATACTTCATATTTTTCCCAATATTATTCCTTTTATCAAAAATATGGGATAACATAATATTCAAAAATTAGTTGTATATTTTTGATTATTTT-TTATTATTTATTTCTTATATTATTCTTATTATATGTGTATTAATTGGTGTAGCATTTTTAACTTTATTTGAGCGTAAAATTTTAGGTTATATTCAAATTCGTAAGGGTCCAAATAAGGTTGGATTTATAGGTTTAGTTCAGCCTTTTAGTGATGCTATTAAATTGTTTTGTAAGGAGCAAGCTAATCCTATTATATCTAATTTTTTTTCTTATTATTTTTCACCAGTTTTTAATTTGTTTTTATCTTTACTTTTATGATTTTGCTTACCTTTTTTTACTGGGTTTTTACATTTTTCTTTAGGATTTATATTTTTTCTTTGTTGTTCTAGTCTTTCTGTTTATACAATTATAATTGCTGGTTGATCATCTAATTCTAATTATTCATTGTTGGGAGGATTGCGTTGTGTAGCTCAAACAATTTCTTATGAAGTAAGTCTGGCTATTATTTTGTTATCTTTTTTATTTCTTATTATGAGAGTTAGAATTTTTGATTTAATACTTTATCAAGAATATATTTGATTTTTTTTTATTTCTATTCCTTTAGCAATAATTTGGTTTACTTCTAGATTAGCTGAAACTAATCGTACACCTTTTGATTTTGCTGAGGGAGAATCCGAATTAGTTTCTGGGTTTAATGTTGAATATAGAGGTGGAGGATTCGCTTTAATTTTTATAGCAGAATATTCAAGAATTTTATTTATAAGAATGATTTTTGTATTTATTTTCTTTAGAGGTTGTTTAACAAATTTAATATTTTTTTTTATATCAGTTTTTATGTCTTTTATATTTATTTGAGTTCGGGGGACTTTACCTCGATATCGTTATGATAAATTAATATATTTAGCTTGGAAAAGGTTTCTTCCTGTTTCTTTAAATTTTTTAATGTTTTTTTTTGGTTTAAAAATATTTATTTTTTCTTTAATTTTT-----TTTAATAGTAAAAATATATAAATTAACATTTCTATCAACTTTAATCATAAGAACTTTAATCTCAATTTCGGCATATACATGATTAGGTATATGAATTGGATTAGAAATAAATTTACTTTCTATTATCCCCATT---ATTAGAAGTAAAAATATAATATCCTCGGAATCCTCAATTAAATATTTTATTACACAAGCAATCGCTTCAACAGTAATTCTTATAAGAATTATCATAATAATATGAAAATATAATATTTATTCAACAATAGAT---AATTCAAACCTCCTTATAATTATAAATTCAGGACTTTTTTTAAAAATAGGAATAGCCCCACTCCATTTTTGATTTCCAGAAGTTCTTGAAGGATTAAACTGAAATAATTGTATATTAATATTAACATGGCAAAAAATTACCCCAATAATGCTAATTATATACAATACAGAATTTACAATGTTTTATTCTGTAATTATTATTTCAGGAATAATTATTAGAAGAATTATAAGAATAAACCAAGTCAGAATCCGAAAATTAATAGCATTTTCATCAATTAATCATATAGGATGAATACTAGCAGCCATAATTATGGAAAAAACCATTTGAATTATCTATTTTATAGTTTATTCATTTATTACAATTAATATTGCCTATATA------ATAAAAAATACATATTATCTTAGTCAATTATTCCCATATCTTAATACATCGCCAATAATAAAAATATTTTTTATACTAAACTTCCTATCATTAAGTGGAATTCCCCCTTTTTTAGGATTCCTTCCAAAATGAATAGTTATTCAAACAATAGTAATAAACAAGATATTCATATTAAGTATAATTATAATTGCTTTTACCTTAATTATAATCTACATTTAT---ATACGAATCATAATAACAGCCCTAGTTATAAAAATTAACCAAAGAAACTGAACACTAA-------AATTGAACACAAAAATCAAT-------TCCCTATCAATTGGTATATTAAACTTCTTCTTAGTGATAAGATTAATCCTTGTAACAATTATGTTAAATATAATCTAG---ATTGTTATAAGAAATTTTGCATTAATTACATTTATATTATCATTTATTGTTATAATATTAGCAAGATTCCTCTCAAAAAAAACATTAATTGATCGAGAAAAAAGATCACCTTTTGAATGTGGTTTTGACCCTAAATCCTCTGCACGAATACCATTCTCTCTTCAATTTTTTTTAATTGCTATAATTTTCCTAATTTTTGATGTAGAAATTACCTTACTATTACCTTTAGTAATTACACTAAAAATTACAAGAATTATTACATTCTCAATAATTACATCCATATTTATTGTAATTTTATTATTAGGACTTTACCATGAATGAATACAAGGTGCACTAAATTGAGCAATTTAG-----------ATGTTAATTTATAGATATATGGTTTTTAT-TTTTATATATTTTGTAGGTTTATTAGTAATGTGTTTAAAATGTAGTCATTTACTTTTAATACTTTTAAGATTAGAATTTATTGTTTTATCTTTATTTTTGGGTATAGGAGTTTTTGTTTTAGGCTTATTATATGAAAGTTATTTTATAATAATTTTTTTATCTTTGAGAGTTTGTGAGGGGGCTTTAGGTTTATCAATTTTGGTTTCTTTAGTTCGTATATATGGAAATGATTATTTTAATTCTTTTAATATTTTATGGTAAATGGTAAAATTTATTATATATATATTTTTTATGATTCCTTTATGTTTTTTATATAGAAATTTTTGGGTTCTTCAATTTATATTTTTTATAATATTTACTTTGTTTTTTTATACTTATAGTTATAGTATATATTATTCTTCAATTAGTTATTTTTTTGGATGTGATTACCTAACTTTTTTTATAGTTCTTTTGAGAATTTGAATTTGTGTATTAATGTTGATAGCCAGAGAAAAGATTTATTTTTATAATAATTTTTCTC---TTTTTTTTAGATTCGTAATTTTATTTCTTTTAATTTTTTTATTTTTGACTTTTTGTTCAATAAATATATTTGTATTTTATTTATTTTTTGAAATAAGATTGATCCCTACTTTATTATTAATTTTAGGATGAGGTTATCAACCTGAACGTATTCAGGCTGGGATATATATATTTATATATACATTATTTGGTTCTTTTCCTATAATAGTTTCATTATTTTATTTATATTATTATAATAGAAGATTAGACTTTTTTTTTTCTTATAATGTTAATTCTTTTTATTTATATATTTGTATGATTTTAGTTTTTTTAATTAAGATTCCTATATATTTTGTTCATTTATGATTACCAAAGGCTCATGTTGAAGCTCCTGTTTCAGGTTCTATAATTTTAGCAGGTGTAATGTTGAAGTTAGGAGGTTATGGATTTCTTCGATTTATAAAAATTTTTGTTGAGATTGGTATAAAAATTAACTTTATTTTTATTACTATTAGATTAATTGGAGGTTTCTATATTTCTTTAATTTGTCTTCGGCAGATGGATATTAAGTCTTTAATTGCCTATTCTTCAGTTTCTCATATAGGATTAGTTTTATCAGGACTAATAACTTTAAATTTATGGGGATTTTATGGTTCATTTTTAATAATAATTGCTCATGGGTTATGTTCTTCTGGACTTTTTTGTTTAGCAAATATTTCTTATGAACGATTGTCTAGTCGTAGACTATTTATAAATAAGGGGTTAATTAATTTAATACCTAGAATATCTTTATGATGATTTTTACTTTGTTCTTCTAATATAGGCGCTCCGTTTTCTTTGAATCTTTTTGGAGAAATTATACTAATTAATTCAATTATTTCTTGAAGATGATTGACTTTTATTTTTCTGTTTTTAATTTCTTTTTTTGGAGCTGCTTATTCTTTATATCTTTATTCTCATACTCAGCATGGAATTTTATTTCAAGGATTTTATTCATTTTCTTTAGGTAGTTTACGTGAATATTTATTATTATTTTTACATTGAGTTCCTTTAAATTTAATTTTTATGAGTGGTGATATTTTTATAT----------------------ATAATTTCAATTTGTTTTTTTATATTTATTTTTATATTTTTTTTTAGAATTTCTTTTTTTTGGTTAAGTCTGTATTTTATAATAATAGATTTAATGATTATTTTTGAATATGAATTAATAACTTTAAATTCTAATATTATTTTTATATCAATTTTATTTGATTGAATATCTTTACTTTTTATAAGTTTTGTTTTATTTATTTCTAGAATAGTAATTTATTATAGAGAAGAGTATATGTCAGGTGATTTAAATATTAATCGATTTATTTTTTTGGTGTTTTTATTTGTTATATCAATAATATTTTTAATTATTAGTCCTAATTTAATTAGAATTTTGTTAGGTTGGGATGGATTAGGTTTAGTTTCTTATTGTTTAGTCATTTATTATCAAAATAATAAATCTTTAAATGCTGGTATATTAACTGCTTTATCTAACCGAATTGGTGATGTGGGAATTCTTATATCAATTGCTTGAATAATGAATTATGGATCTTGAAATTTTGTATTTTATTTAGATTTTATAAAGGAAGATTTTGATATAAAAATTATTAGTTATTTTATTGTTTTATCTGCTTTTACTAAAAGTGCACAGATTCCTTTTTCTTCATGATTACCCGCAGCAATGTCAGCCCCTACTCCAGTATCATCTCTAGTTCATTCTTCCACATTAGTTACTGCTGGTGTTTATTTATTAATTCGTTTTAATTTTTGTTTTAGAACGGGTTTAATGTTTTTTATATTATTTATTTCTAGAATAACAATTTTTATGTCTGGTTTAGGGGCTAATTTTGAGTATGATTTAAAAAAAATTATTGCTTTATCTACTTTAAGACAGCTTGGATTAATAATAAGAATTTTATTTTTGGGGGATTATAAACTTGCTTTTTTTCATTTACTTTCTCATGCTTTATTTAAGGCTTTACTTTTTATATGTGCCGGATGTATAATTCATAATTTAATGAATTGTCAGGATATCCGTTATATGGGGTCTTTAATTAATTTTATACCTTTAACTTGCACTTTTTTTAATATTTCTAATTTTTCTTTATGCGGCTTACCTTTTTTATCAGGATTTTACTCTAAGGATTTAATTTTAGAAGTTTTTTCTATAAGTTATATAAATATATTTATGTACTTAATTTTTTATGTTTCAATTGGTCTAACTGTTAGTTATTCTTTTCGCTTATGTTATTATTCATTGTTTAGAATATATAATTTTTATATATTTAATAATTTGAATGATCAAGGTTTAATTATATTAAAGGGCATAGGTGGTTTAATTTTCTTAGTTATTTTTGGAGGGGGAATTCTTTCATGATTAATATTTCCTACTCCTTATTTTATTTGTTTACCTTTTACATTAAAGATAATAGTTATTTTTTGTATTATATTCGGTGTATGACTCGGGTATGAATTTTCTAATTTTGGTTATCATTATGATTTAAAATCAATAAGTTGATTATCTATTAGATTATTTTTTTCTTCTATATGAAATATACCAGCATTATCTACTTATTTTGTTAATTATTATTTTTTAAAGTTTGGAAATTTTTATTATAAGAATGTTGACTTAGGATGATTAGAATACTTTGGGTCTCAAAATTTATATAATAATATTATGAGAGGTTCTAAAATAAGTCAATTATTATTTAATAATAGATTAAAGGTTTATTTTATTTTATTAATAATTTTTATTTTATTATTAATTATTTATTTTAATAGCTTATTT---------------------------------ATAATAATTTTAATTCTAATAATAATAATAACAATAATATTTATAATAATTTCTCATCCATTATCTATAGGACTAATTTTATTAACACAAACCCTATTAATTTCCATATGAATTGGATTACTATCAATAAATTTCTGATACTCATATATTCTATTTATTATTATAGTAGGAGGAATACTAATTTTGTTTATTTATATAACAAGAGTAGCATCAAATGAAAAATTTAGATTTAATAAATCATCCTTAATTACAGCAATTCCATTAGTTAGA---------------ATATTTCTATTCAAAGATAAACTTTTT-CCAA-ATATAAATTCA-ATAAATTTAGAC---ATTGCTCTTAAAAGTAAATTTTTTTTTACAATATCTCTAAATAAATTTCTTATATACCCAATAATACTTATATCTATAGTAATTATTATTTATTTACTAATTGCTTTAATTGCTGTAAGTAAAATTACTAATATCAAAAGAGGACCCCTACGAAAAAATGTATAA
NC032062.1_Asymmetricata_circumdata           -------------------GAAAATATTTATTTTAGA--TAAAATTAGTTTAT---TCAAAGTTTTATTTTGACTTGAATTTTTGATTTATTTTTATTTTATATGTAAATTT--TTATTTAAA-AA---TTAAAATTGCAGTATTTAGTTTTAAAAAATTATTTTTATAAGTTTTAGTAATTAATTA--TAGATTTAATAAAATTTGTGCCAGCAATTGCGGTTATACAAAT-AATTCGATTTAAATTTATTGGTTAGTAATTTATTGATAATT--AAAAATTTATTATTAAAATTTTTGGGTGAAATTTAAATTTTAATATAGTTTTTATTTTTGTATTTGAAGTTAT----TAAAATTATTAT-TAAACTAGGATTAGATACCCTATTATTTAAATTGTAAAATTT--TATACCAGATTAGTATTAGTTATTTTCTTTAAAATTAAAAAATTTGGCAGTATTTTAGTCTATTTAGAGGAACCTGTTCTATAATTGATGATACACGATTTGTTTTACTTTTTTTA--TGTTTGTATATCGTTGTTTTTGAGAAT-TTTATAAGAATAAAAATTTTCATTAAGTATAATTATAAGAAATTTCAGATCAAGGTGCAGCTTGTAGAAAAG-AAGAAATGGGTTACAATAAGTTTATTTTTGGTATTAATTCTTAGAAAAGTTAATTAAATTGGATTTAATAGTAAAGTTTTATAAATTTGAGACTTGATT-A-AGCTCTAAAATGTGTACATATTGCCCGTCGCTCTCGTTTA-AATGAGATAAGTCGTAACAAAGTAGATTTACTGGAAAGTGAATCTAGAATTCA------------------------------------------------------------------TTACTGTGTAATTCAGTATAGTTTGAT-GTTGATGAAATTATTTATTTA-TATCTTGTTAAATTATTATTTTATTTATTATTTAGATAGAAAAATTTATTTTTATTATAGTAAATTAGTAATGTAAGTGAA-TTTTT-AAAAATTTAAATAAGCAAAATTTATTTTTTGTACCTTGTGTATCAGGGTTTATTGATTAAGATTTAATTA--TTTAATTTTCTCGAATTTAAAAGTTCTAATTAATAATTTATTTAATTGTTTCATAAATTTTTATAATTTTTAATTAGAAATGAAATGTTATTCGTTTTTAAATATATCTAGTTTTTTAAGAAAAAAATTTAATTTTTTTATTATTTATTTATTGATTAA-TTTTTAGTTAATAATTTTTAGTATAAAATATTTAGGGGGATGAGCTCTTATTTATATTGTTAAAAAATT-TTATTTTGTTAT--TTTTTGTATAATTTAAATTGTTAATCAATAAAATAATTTTATAGTTAATCTTAATTTTAAT--AAGATTTATATAG-TTTTTAGCTTTTATATTAAAATTTTTGGTTTAATTTT--CATCTTAATTAATAATGATTAAATTAGTAGGTAAA-TATTTATTTAATATTAAG-TTATTAAGGTGATAAAAAGGAATTCGGCAAAT--TATTTTTCGCCTGTTTATTAAAAACATGGTTTTTTGATTATAATTTAAGATTT-AATCTGCTCAATGATTTGTTAAATTGCTGCAGTATTTTGACTGTACAAAGGTAGCATAATAATTAGTTTCTTGATTAGAAACTGGAATGAATGATTGGACGAGAAAATTTCTGTCTCTTTATTA-TTTTTATTGAATTTTACTTTTAAGTTAAAAGGCTTAAATTTTTTTAAAAGACGAGAAGACCCTATAGAGTTTAATTTTT---AAATTAATTTATA--TATTTTAGTATAAAATTATTTAAAT-TAATTAAAAAATTTTGTTGGGGTGACTGAAAGATTTAATTAATTCTTTTAA-TTGAAATCATATATTTATGAATATAAAATCTATATTTTTAAATTTAAAATAAATTACCTTAGGGATAACAGCGTAATTTTTCTTTAGAGCTCTTATT-GAAAGAAAAGATTGCGACCTCGATGTTGGATTAAAATTTATTTTGGGTGTAGAAGCTTAATATATTAAGTCTGTTCGACTTTTAAAATTTTACATGATCTGAGTTTAAACCGGTGTGAGCCAGGTTGGTTTCTATCTT--TAATTTTTTAAAATATTTTAGTACGAAAGGACCAAATATTTAATATATTATTTTTTAATTGAATATAATTGTTACTTTGGCAGATTAGTGCAATTGATTTAGAATCTTTATATGTA--TATATACAGGTAATATT--------ATGATAACAAATTTATTCTCAAGATTTGATCCATCTACACAAATAAATTTTAGACTAAATTGAATTAGAATTTCAATTGGATTAATTTTTCTCCCAAGAATATTTTGAATAATTCCAAGACGAATTAATATAATATGAATTAAAATATATTCAATTTTAAGAAATGAATTTAAGATTATTTTAAAAATTAAATCAATAAAAACAGGAACTCTTATTTTTATTTCATTGTTTTCATTAATCTTACTTAATAATTTTCTCAGGCTTTTTCCTTATATTTTTTCAAGAACTAGCCATCTAGTTTTAACATTAACCCTATCTTTACCATTATGATTAAGTTTTATAATTTACGGATGAATTAATAATACAACTCATATATTTGCTCATCTTATTCCTCAAGGAACGCCTTCTATTTTAATACCTTTTATAGTCTGTATTGAAACAATTAGAAATATCATTCGACCTGGAACATTAGCAATTCGATTAACAGCTAATATAATTGCAGGGCATTTATTACTAACTCTTTTAGGAAATACTGGAAGAAAATTAGTTTTTGAGATAATTAGATTGTTATTATTATTTCAATGTTTTTTACTAATCTTAGAATCAGCAGTTGCAATTATTCAATCATATGTTTTTTCAATTCTTAGAACTTTATATTCTAGAGAAGTAAATTAAATTCCACAAATTTCACCTCTTAGATGATTAAATTTATTCATTTATTTTATCCTTATTTTTATAATTTTTAATACTATAAACTATTTTTCTTTTCTTTATAAAAACAAAAAGTTAAATTTTAAATCACAGAAAAAGCAATTAAATTGAAAATGATAAATTTTACTTAATAAATGACTTTTTTCAAC-AAACCATAAAGACATTGGAACATTATATTTTATTTTTGGTGTATGAGCTGGAATATTAGGAACTTCACTAAGTTTATTGATTCGAGCTGAACTGGGAAACCCAGGATCACTAATTGGTAATGACCAAATCTATAACGTTATCGTTACTGCACATGCTTTCATTATAATTTTTTTTATAGTGATACCAATAATAATTGGAGGATTCGGAAATTGATTAGTCCCCTTAATATTAGGAGCCCCAGATATAGCATTCCCACGATTAAACAACATAAGATTTTGATTGTTACCCCCCTCCTTATCACTTTTATTAATAAGAAGAATTGTTGAAAATGGAGCAGGAACAGGATGAACTGTTTATCCTCCCCTTTCAAGTAATATTGCACACAGAGGTTCATCAGTAGATTTAGCAATTTTTAGACTTCACCTTGCAGGAATTTCATCTATTCTGGGGGCTGTAAATTTTATTTCTACAATTATTAATATACGATCCATTGGAATAACTTTTGACCGAATACCATTATTCGTTTGAGCAGTATTTATTACTGCCTTTCTTCTTCTTTTATCACTCCCTGTTCTTGCTGGAGCAATTACTATATTACTAACTGATCGAAACTTAAATACATCTTTTTTTGATCCCACAGGAGGAGGGGATCCAATTTTATACCAACATTTATTTTGATTCTTTGGTCACCCAGAAGTCTATATTTTAATCATTCCAGGATTTGGAATAATTTCACACATTGTTAGACAAGAAAGAGGAAAAAAAGAAACCTTTGGATCAATTGGTATAATTTATGCAATAGTAGCTATTGGATTATTAGGATTTATTGTTTGAGCTCATCATATGTTTACTGTAGGAATAGATGTTGATACCCGAGCTTATTTCACATCAGCAACAATAATTATTGCTGTTCCTACCGGAATCAAGATTTTTAGATGATTAGCAACAATTCATGGAGCACAAATTAAATATTCACCCCAAATATTATGAGCTTTAGGATTTATTTTTTTATTTACAATAGGAGGATTAACAGGTGTAGTCTTAGCCAATTCATCAATTGACATTATTTTACATGACACTTATTATGTTGTTGCCCACTTCCACTATGTTTTATCTATAGGGGCAGTATTTGCTATTATAGGGGGAATTGTAAATTGATTTCCTTTATTCACAGGATTTTCATTAAACGAAAAATTTCTAAAAATTCAATTCTTCTCAATATTTTTAGGTGTAAATTTAACATTTTTCCCTCAACATTTTTTAGGATTAAGAGGAATACCACGACGATACTCTGATTATCCTGATGCTTACTTTTCATGAAATTTACTATCTTCAATTGGATCATTAATTAGAACAATTAGAATTTTATTTATAATTTATATTTTATGAGAAAGAATAAATTCTATACGAAAAAATATTGTCCCTATTCATATATCAACATCTAATGAATGAATACAAGATACTCCACCAGTTGAACATACATATTCTGAATTACCTATATTAAGTAATT---------------------------------------------ATAGCAACTTGAACGAATTTTAGCACTCAAGATAGAATTTCACCTATAATAGAGCAATTAACTTTTTTTCATGATCATACAATAATAATTTTAGTAATAATTACATTAATTGTACTCTATATTATTATATCAATAATATCAAATAAATATATTAATCGCTTACTTCTTGATGGCCAAATAATTGAATTAATTTGAACAATTGCTCCTGCTATTACTTTAATTTTTATTGCTCTCCCTAGTCTTCAAATTCTTTATTTATTAGATGAAATTAATTCCCCTTTAGTATCTGTTAAAACAATTGGTCATCAATGATACTGATCATATGAACTATCAGATTTTAAAAAAACAGAATTTGACTCTTATATAATTTCAGAAAATGAACAAACCTTAGGATCCTTCCGTTTATTAGATGTTGATAATCGACTTGCATTACCAGTCAACACTCAAATTCGAATAATAGTCTCATCATCAGATGTAATTCATTCATGAACTATCCCATCATCAAGAATAAAGATAGATGCAACTCCTGGACGATTAAATCAAATAAGATTTTTTATAAACCGAATTGGATTATTTTTTGGCCAATGTTCAGAAATTTGTGGAACAAATCATAGATTTATACCAATTGTAGTAGAAAGAATTTTACCTAAATATTTTATTCAATGAGTAAAAACTTTGTC----------------TTAATGTTAAATAAAAACCATACATATCATCTTGTTGAAATCAGACCATGACCAATTTTAGGAGCTTTTAGAGCAAAAATAATAATGATAGGATTAATTAAATGATTCCATTTTTATGAAATCAATTTATTTTTCTTAGGAAGATTTACAACAATTTTAATTATATATCAATGATGACGAGATATTACTCGTGAAGGAACTTTTCAAGGACTTCATACTAAAAAAGTAGTAAAAAATTTACGATGAGGGATGATTCTATTTATTACATCAGAAGTATTATTTTTCGTTTCATTCTTTTGAAGTTTTTATCACAGAAGATTGTCTCCTTCAATTGAATTAGGAATAATTTGACCCCCAATAAGAATTATTCCATTTAATCCAATTCAAGTTCCTTTATTAAATACAACAATCTTAATTTCCTCGGGTATCACAGTTACTTGGGCCCACCATAGTCTCATAGAAAATAATTATAATCAAGGAATTTATAGGTTAGTTTTAACAATTATTTTAGGTCTTTACTTTACTGCCCTTCAAGGTTATGAATATTTAGAAGCCAGATTTACTATTGCTGATTCTGTATATGGATCAAGATTTTTTATAGCAACCGGATTTCACGGTATTCATGTAATTATTGGAACAGTATTCCTAACTATTTGTTTTTTACGACAAATTTATAATCATTATAGATCAATTCATCATTTTGGGTTTGAAGCAGCTGCATGATATTGACACTTTGTTGATGTAGTGTGATTATTCTTATATATTTCAATTTATTGATGAGGAAGAT--TTAATGAAAATTATAAAAACCCATCCAATTTTAAAAATTATAAATAATTCACTCATTGACCTTCCCTCACCTTCAAATATTTCATATTGATGAAATTTTGGATCTCTTCTTGGAATTTGCCTAGGAATTCAAATTTTAACTGGATTATTTTTAGCTATACATTATTGTCCAGACATTAATATAGCATTTAATAGAGTCATTCACATTTGCCGAGATGTTAATTATGGATGGATAATACGAATTTTTCACATAAATGGAGCTTCATTATTTTTTATTTGCCTATACTTACATATTGGACGAGGATTATACTATAGATCATTTATACAAACACAAACATGAAGAATTGGAGTAATTATATTTCTTACAATTATAGGAACAGCTTTTTTGGGATATGTTCTCCCATGAGGACAAATATCATTTTGAGGAGCAACAGTAATTACCAATCTTTTATCAGCAATTCCATACCTAGGAACATCAATTGTTCAATGAATTTGAGGAGGATTTGCAGTTGATAATGCAACTTTAACACGATTTTTTGCATTTCATTTTACCCTGCCTTTTATTATTACTGCAATAGTAATAATTCATCTATTATTTTTACATCAGACAGGATCAAATAATCCTTTAGGAAATTCTAATAATATTGATAAAATTCAATTCCATCCTTATTTTACATCTAAAGATTTAATAGGATTGCTGATCACCCTTATAATATTTACAATTTTTGTAATAATATATCCTTATATAATAGGAGATCCAGATAATTTTATTCCAGCTGATCCTTTAGTTACTCCTACTCATATTAAACCAGAATGATATTTTTTATTTGCATATGCAATTTTACGATCAATTCCCAATAAACTTGGAGGGGTACTTGCACTTTTTATATCAATTATTATTCTTATCTTTATACCGATATTCAAAAAGAAAATTCAAAGAAATTCATTTTATCCTATAAATAAAACTTTATTTTGATCATTCTCTAGAGTAGTAATTTTATTAACATGAATTGGGGCACGACCAGTAGAAGATCCTTTTATTTTAACTGGACAATCATTAACAATCTTATATTTTATATATTTCCCCATTTTATTTTTAAGATCAAAAATATGAGATAATATTTTATTTA--------TTGTATTTATTTGATTTAATT-TTATTATTTATTTCTTTTTTAATTTTGATTTTAGGAGTTTTAATTGGTGTTGCTTTTTTGACTTTATTTGAACGTAAAATTTTAGGATATATTCAGATTCGTAAAGGTCCTAATAAAGTTGGTTTGATAGGATTAGTTCAACCTTTTAGTGATGCATTAAAATTATTTTTTAAGGAACAATCCTTACCTATAATATCAAATTTTTGGTCTTATTATTTTTCTCCTATTTTTAGATTATTTTTATCTTTAATTTTGTGATTTTGTTTACCTTTTTTTTCAGGGTTTCTTCATTTTTGTCTTGGATTTATATTTTTTCTTTGTTGCTCCAGTCTAGGAGTTTATACAATTATAATTGCTGGTTGATCATCTAATTCTAATTATTCTTTATTAGGGGGGTTACGATGTGTTGCTCAAACTATTTCATATGAGGTTAGTTTGGCTTTAATTTTACTTTCTTTTTTAATTTTGATTTCAAGGGTTAGAATTTTTGATTTAATGATTTATCAAAAATATATTTGATTTTTTTATATTTCTGTTCCCTTATCTTTAATTTGATTTACATCAAGATTAGCAGAAACTAATCGAACTCCTTTTGATTTCGCCGAAGGAGAGTCAGAGTTAGTTTCTGGATTTAATGTTGAATATAGAGGAGGAAGATTTGCTTTAATTTTTATAGCTGAATATTCAAGAATTTTATTTATAAGAATATTATTTATTTTCCTTTTTTTTAGAGGTTCCTTGATTAATATTATATTCTTTTTTATAGTTGTTTTTATTAGATTTTTGTTTATTTGAACTCGGGGGACTTTACCCCGTTATCGTTATGATAAATTAATGTATTTAGCTTGAAAGAGATTTCTTCCTGTTTCATTAAATTTTTTAATATTTTTTTTTGGATTGAAAATATTTATTTTTTCCTTAATTATTTAGTTTTTAATAACAAAAATATATAAATTATTATTTCTATCCATTTTAATAATAAGAACAATAATTTCTATTTCAGCATACTCCTGATTAGGAATATGAATTGGATTAGAAATTAATCTTATATCAATTATTCCTATT---ATTCAAGAAAAAAGAATTTTATCATCAGAAGCAAGCATTAAATATTTCATTACACAAGCAATCGCATCCACAATTATTATAATAACAATTATTATAATAATATGAAAATCAAATTTTTTATCATTAGTAAATTTTGATTCAATTATACTCATAATTATAAATTCAAGATTAATATTAAAAATAGGAATAGCCCCTCTCCATTTTTGATTTCCAGAAGTTCTTGAAGGATTAAATTGAAATAATTGTTTATTAATACTAACTTGACAAAAAATCACTCCTATAGTTTTAATTATATATAACACTGAATTAAACTTATTTATATCAACGGTAATTATTTCAAGAATAATTATTAGTGGCCTTATAAGAATAAATCAAGTTAGAATTCGAAAAATTATAGCTTATTCATCAATTAATCATATAGGATGAATATTAAGAACAATAATTATTGAAAAAAGTATTTGAATAATTTATTTCATTATCTATTCAATAATTACTATTAATATTACTCTAATA------ATAAAAAACATTTTCTATTTAAATCAGTTATTTCCAAATATTTCAATTTCCCCTTCAATAAAAATATTTTTTATACTTAATTTTATATCATTAAGAGGAATACCACCATTTTTAGGATTTCTACCTAAATGATTAACAATTCAGTCAATAATCCTAAACAATATATACTTATTATCAATCATTATAATTTTATTTACATTAATTATAATTTATGTCTAC---ATACGAATTGCAATAACAACATTAATTTTAGTTTCATCCCAAATAAATTGAACCTTAA-------AAATCAACCTGAAAATTAAC-------AAAATATCAATCAGAATAATAAACTTCTTTTCTATAACGAGGCTAATTATTGTAACAGTTGGATTTAACTTAAGATAA---ATAATCATAAAAACCCTAAGATTATTAACATTTTCAGTAGTTTTAATTATTATAATCTTAACAAGAATTTTATCAAAAAAACCTATTTTAGACCGAGAAAAATGTTCTCCTTTTGAATGTGGGTTTGATCCTAAATCTTCAGCACGTATACCATTTTCATTACAATTTTTCCTTATTGCTGTAATTTTCTTAATTTTTGATATTGAAATTACCTTATTGTTACCTTTAATTATTACCATAAAAATTACTAAAATTTGATCTTTTTCAATCATTAGAAGAATCTTTATTTTTATTTTAATTATAGGTTTATATCATGAATGAAATCAAGGTGCATTAAATTGAGCTTTGTAG-----------ATGTTAATTTACAGAATTAATTTTTTTAT-TTTTATATATTTTTCCGGATTAATCGTTTTTTGTTTAAAATGTAATCATTTACTTTTAATATTATTAAGATTAGAATTTATTGTCCTTACACTATATGTGGGTTTAATATTATTTATTTTAACTTTTATATATGAAAGATATTTTTTAATAATTTTTTTAACTATAAGAGTTTGTGAGGGAGCTTTGGGTTTATCTCTTTTGGTGTTAATAGTTCGATCTTTTGGAAATGATTATTTCAAGTCTTTAAGAGTTTTATGATAAATGATAAAATTTATTATATTTATGTTTTTTATGATTCCTTTATGTTGTT---ATAATAATTTTTGAATATTACAATTTCTTTTCTTTTTAATAATTTTATTTTTTTTCTTTACTTTTAATTATACTTATTATTTTTCTAATATTTCTTATTTTTTTGGTTGTGATTATTTAAGGTTTTTTATAATTTTATTAAGCTTTTGAATTTGTGGTTTAATATATATAGCAAGGGAAAAAATTTATTTGAGTAATAATTATTCTT---TATTTTTTAGTTTAGTTGTTTTATTATTGATAATTTCATTATTTTTTACTTTTTGTTCAATAAATATGTTTGTATTTTATTTATTTTTTGAAATAAGTTTAATTCCTACATTAATATTAATTTTAGGGTGGGGATATCAGCCTGAGCGTATTCAGGCTGGTATATATATATTTATATATACTTTATTTGGCTCATTTCCTATAATAATCTCTTTATTTTATTTTTATAAAATGAATTTTAGTCTTGATTTGTTTTTCCTATGTGAGGTTAATTCATTTTATATTTATATTTGTACAATTGTTGTTTTTTTAGTTAAAATACCTATATATTTTGTTCATTTATGATTACCAAAAGCTCATGTTGAAGCACCTATTTCTGGATCTATAATTTTAGCAGGAATTATATTAAAACTTGGGGGGTATGGATTTTTACGTTTTATAAAAATTTTTCTTGAAGTTGGATTAAAGTTTAATTTTACTTTAATTTCAGTAAGATTAATTGGAGGATTAATTATTTCTTTAGTTTGTTTACGTCAAATAGATATAAAATCTTTAGTTGCTTATTCTTCTGTTTCTCATATAGGTTTAGTTTTAGCGGGATTAATAACAATAAATTTATGGGGATATTATGGAGCTTTTTTAATAATAATTGCTCATGGATTATGTTCTTCAGGATTATTTTGTTTAGTAAATATTTCTTATGAACGTTTATTAAGTCGAAGTTTATTTTTAAATAAAGGATTAATTAATTTAATACCAAGAATAAGTTTGTGGTGATTTTTATTGTGTTCTTCAAATACTGCTGCTCCCTTTTCTTTAAATTTATTTGGGGAAATTATACTTATTAATAGAATTATTTCTTGAAGATGATTAAGATGAATATTTTTATTTTTAATTTCTTTTTTTGGTGCTGCTTATTCACTTTTCTTATATTCACATAGTCAACATGGTAATTTGTATCAAGGTCTTTTTTCTTTTTCTTTAGGAAGAATTCGTGAATTTTTGTTATTATTTATACATTGAGTTCCTTTAAATTTAATTTTTATTAGAGGAGATATTTTTATGTATTATTTAAATAGTTTAATA--------TCAATTTGTTTAATTTTATTTATTTTTTTATTATTTTTTAGTTTTTTTAATTTTATAATAAGTTTATATTTTATAATAATAGATTTAATAATTATTTTAGAGTATGAATTAATAACTTTAAATTCAAATGTAATTTATATATCTATTTTACTGGATTGAATGTCTTTATTATTTATAAGGTTTGTCTTATTTATTTCTTCTATAGTTATTTTTTATAGATCAGAGTATATAAGAGGAGATTTAAATATAAATCGATTTATTTATTTAGTATTTTTATTTGTTATGTCAATAATATTTTTAATTATTAGACCAAATTTAATTAGAATTTTATTAGGATGAGATGGGCTAGGTCTTGTTTCTTATTGTTTAGTAATTTATTATCAAAATTCTAAATCTTTAAATTCAGGGATATTAACAGCCCTATCTAATCGGATTGGAGATGTAGGAATTTTAATATCTATTGCTTGGATAATAAATTATGGAAGATGAAATTTTATTTTTTATTTAGATTTTATAAAGGAAGATTATAATATAAAAATTATTAGGTATTTTGTTGTTCTTTCGGCTTTAACAAAAAGAGCTCAAATTCCTTTCTCCTCCTGACTTCCCGCAGCTATAGCTGCTCCAACTCCTGTATCTTCTCTTGTTCATTCTTCAACTTTAGTTACAGCTGGTGTCTATTTATTAATTCGATTTAATTTTTGTTTTAGATTTGAATTAATGTTTATTTTATTATTTATTTCAAGAATAACTATATTTATATCAGGATTAATTGCTAATTTTGAATATGATTTAAAAAAAATTATTGCTTTATCTACATTGAGTCAATTGGGTTTAATAATAAGAATCTTAGCTTTAGGAGACTGAAAATTATCCTTTTTTCATTTATTGACTCATGCTTTATTTAAGGCTTTATTGTTTATATGCGCAGGATGTATAATTCATAATTTTATGAATTGTCAAGATATTCGTTATATAGGTGCTTTAGTTAATCATATGCCTTTAACTTGTATTTTTTTTAATATTTCAAATTTTTCTTTATGTGGTTTACCTTTTTTATCTGGATTTTATTCAAAAGATTTAATTCTTGAAATTGTATCAATAAGATATTTTAATATATATATATATATAATTTTTTATTTTTCTATTGGATTGACTGTTTGTTATTCTTTACGTTTATGTTATTATTCATTATTCAGAAGTTTTAATTTTTATAGTTTTAATAATTTAAATGATCAAGGCTATATTATATTAAAGGGAATAAGAGGATTAATTTTCTTTGTTATTATTGGAGGGGGGATACTTAGATGATTAATGTTCCCTACTCCATATTTTATTTGTTTACCATTTGAGATGAAAATTTTAGTTATTTTATTTATTTTTATAGGGTTATTAGTAGGTAATGAATTTTCTCGTTTTGATTTAAATTATAAGTTAAAATCAATAATTTTCATAAATTCAAGATTATTTTTTTCTTCTATGTTTAATATAACTTATTTATCAACTTATTTTGTAAACTTTTATTTTTTAAAATTAAGAGGTTTATATTATAAAAAATTAGATTTAGGTTGATCAGAATATTTTGGTTCCCAAAATTTATATAACTATATTAAAAATTCTTCTGGATTTAGTCAGTTATTGGTTAATAATAGATTAAAAATTTATTTAATTTTGTTTATTATTTTAATTTTATTATTAATAA-----------------------------------------------CTCTGTATTATATTAATAATTTTAATAATCACTTTAACAATTACATTTATAATAACAACTCACCCACTATCCATGGGATTCATTCTCCTAAGTCAAACACTTTTAGTAGCAATGTGAACAGGATCATTATCTTTAAATTTTTGATATTCATACATTCTGTTTATTGTAATAGTAGGAGGCATACTAGTTTTATTCATCTATATAACAAGAGTAGCATCAAATGAAAAATTCTCATTTAGAAAATTATTTATATTAACTATTAGAATTGGAATTTTATTAAGAATT------ATTATTTTACTAATACAATTATTATCTAATAACTCATATTTTGATATAAATTTAGAAATAACAA------------------CATTTAAATTCTCATTAAATAAATATCTAATAACACCAATAATATTAATATCTCTAACAATTATTATTTACCTTTTTATTGCTTTAATTGCTGTATGTAAAATTACTAATATTAAATATGGACCCTTACGAAAAAATATTTAA
NC035060.1_Aquatica_ficta                     --TAGACTAATTTTATTAGTTTAATATTTTATTATTT--TTTATATTGTTTTT---ATAAAGTTTTATTTTGGCTTGAAATTTTAATTTATCATTATTTTATATGTATATTT--TTAATTAAA-AA--TTTTTGGTTGCAGTTTTTAATATTAAAAAATTATTTAAGTGAGTTTTAGTAATTGATTA--AAGATTTGATAAAATTTGTGCCAGCAATTGCGGTTATACAAAT-AATTCAATTAAAATTTATTGGTTAGTAATTAATTTTTTTGT--CAAAAATTATTATTGAAATTTTTAAGTGAAATTTAAATTTCAATATATTTTTATTATTATTATTTGAAGTTAT----TAAAATTTATAT-TAAACTAGGATTAGATACCCTATTATTATAATTGTAAA-TTTA-AATACCTGATTAGTATTAGTTATTTTCTTAAAAATTAAAAAATTTGGCGGTATTTTAGTCTATTCAGAGGAACCTGTTCTATAATTGATAGTCCACAATTAGTTTAACTTTTCTTTTATGCTTGTATATCGTTGTTTTTGAATAT-TTTATAAGAATTAGAATTTTCAATAAGTAT-ATTTTAGTTTATTTCAGATCAAGGTGCAGTTTATAGGAAAG-GAGAAATGGGTTACAATAAACTTATTTTTGGTTTATTATTTTAAATAGTTTTATTAAATTGGATTTGATAGTAATAGTATATATATATATACTATGATT-TTAGCTCTAAAATGTGCACATATTGCCCGTCGCTCTCATTAA-TTTGAGATAAGTCGTAACAAAGTAGATTTACTGGAAAGTGAATCTAGGAATAA-----------------------------------------------------------------------GTTCAATTCGGTATAATTTGATTATGAATTTAATTATTTATTT--ATTTTGATAGAATTATTTTTTAATTTATTAGTTTAATAGAAAAATTTGTTTTTATTATAGTTTATTAGTAAAGTGATTGAA--TTTT-TTATATTTAAAAAAGTATAATTTATTTTTTGTACCTTGTGTATCAGGGTTTATTTATTAAAAGTTTATTA--TAAAATTTTCTCGAATTAAAAAGTTCTAATTAATTATATGTTTAATTTTTTCATAAATTTTCTTAATTTTTAGTTAGAAATGAAACGTTATTCGTTTTTTAATATATCTAGTTTTTTAAGAAAAGAATTTAATTCTCTTATTATTTATTTATTAATTAA-TTTTTAATTAATAAATTTTAGTATGAAATATTTAAAGGGATGAGCTTTTATTTATATAATTAAAAATTTTATTTTTATTTAT--TTTTTGTATAATTTAGATTGTTAATCATATGAATAATTTAATATTTAATTTTA-TTATATT-TAAGATTTATATTA-GTTTTAGTTTTTATATTAAAAATTTTTGTTTAATTTT-GTTTCTTTAGTAATAATGATAAAATTAGTAGATTAA-TATGTATATAGTGTTAAA-TTTTTTAGGTAATAAAAAGGAACTCGGCAAAT-TAATTTTCTGCCTGTTTATTAAAAACATGTCTTTTTGATAATAATTTAAGGTTT-AATCTGCTCAATGAATAGTTAAATTGCCGCAGTATTTTGACTGTGCAAAGGTAGCATAATAATTAGCTTTTTTATTGGGAGCTGGAATGAATGATTGGACAAGAAAATTTCTGTCTCTTTATTA-TTTTTTTTGAATTTTACTTTTAAGTTAAAAGGCTTAAATTTTTTTAAAAGACGAGAAGACCCTATAGAGTTTAATTTTT----TATTATTTAGGA--TTTATTAGAATTTAAGTAATTTTAT-TTATAAAAAAATTTGGTTGGGGTGACTGAAAGATAAAATTAACTCTTTTAA-TTATAATCAATTATGTTTGAATTTGAAATCTATATTTATAAGTTTAAAGTAAATTACCTTAGGGATAACAGCGTAATTTTTTTTTAGAGTTCTTATT-AAAAGAAAAGTTTGCGACCTCGATGTTGGATTAAAATTTATTTTAGGTGTAGAAGCTTAA-ATATTAAGTCTGTTCGACTTTTAAAATTTTACATGATCTGAGTTTAAACCGGTGTGAGCCAGGTTGGTTTCTATCTT--TAAATATTTAATATATTTTAGTACGAAAGGACCAGGTATATAATAAATTATTTT-TAATTGAATGTTATTGTTACTTTGGCAGAATAGTGTAATAGATTTAGGATCTTTAAATGTATTTTTATACAGGTAATA-------------ATAACAAACTTATTTTCCAGATTTGATCCATCAACAAGAATAAATTTATCATTAAATTGAATAAGAATTATATTAGGATTAATTGTTTTACCAACTATATTCTGGATTATTCCTTCACGAATCAATTTTATATGAATCAAGTTATGCTTAATATTGAGAAATGAATTTAAAGTAATCTTAAAAATTAAAGAAATAAAAAGAATTACCTTAATTTTTTTATCATTATTCTCTCTAATTATATCTAATAATGTTTTAAGATTATTCCCATATATTTTTTCTAGAACTAGACATCTGGTATTAACATTAACTTTAGCTTTACCATTATGATTAAGATTTATAATTTATGGGTGAATTAATAATACTATCTACATATTTGCCCACCTTGTTCCACAGGGAACACCTCCCATTCTTATACCTTTTATGGTATGTATTGAAACCATTAGAAATATTATTCGGCCAGGAACTTTAGCTATTCGACTAACTGCTAATATAATTGCTGGTCATCTTCTTTTAACTTTAATAGGAAGAACTGGTAATAAATTATCTTTATTAATAATTAATATATTAGTATTATCACAATTACTTCTTCTATTATTAGAATCAGCAGTTGCAATTATTCAATCCTATGTATTCTCTATTTTAAGAACACTATATTCTAGAGAAGTTAATTAAATTCCACAAATAGCCCCATTAAGTTGATTAAACCTATTTATTTATTTTGCAATAGTATTTGTTATATTTAATGCTATAAATTACTTCTCCATTTTATATAAAAATAACGAAATAAAACAAACAAAAAAAAATAAAATAATTTCCTGAAAATGATAAATTTTACTTAATAAATGATTATTTTCCAC-AAACCATAAAGACATTGGAACTTTATATTTTATCTTTGGAGCCTGAGCAGGAATACTAGGAACTTCCCTTAGTTTACTAATCCGTGCAGAATTAGGTAATCCAGGATCACTAATTGGAAATGACCAAATTTATAATGTTATTGTAACTGCCCATGCTTTCATTATAACTTTCTTCATAGTTATACCTATCATAATTGGAGGATTCGGAAACTGATTAGTCCCATTAATATTGGGTGCTCCTGATATAGCTTTCCCACGAATAAACAATATAAGATTCTGACTTCTTCCCCCTTCTCTGTCTCTTTTACTTATAAGAAGACTGGTAGAAAATGGAGCAGGAACTGGTTGAACAGTGTACCCCCCTCTTTCAAGAAATATTGCTCATAGAGGATCCTCAGTAGATTTAGCTATTTTTAGATTACATTTAGCAGGAATCTCCTCAATTCTAGGTGCTGTAAATTTTATCTCGACAATTATTAATATACGATCAATTGGTATAACCTTTGATCGCTTACCATTATTTGTATGAGCTGTTTTAATTACAGCTATTTTATTACTTCTATCTTTACCAGTATTAGCTGGAGCAATTACAATACTATTAACTGATCGAAATTTAAATACTTCTTTTTTTGACCCTGCCGGTGGTGGAGATCCAATTTTATATCAACATTTATTTTGATTTTTTGGACATCCCGAAGTTTATATTTTAATTCTTCCAGGATTTGGTATAATCTCTCATATTATTAGGCAAGAAAGAGGGAAAAAGGAAACATTTGGATCAATTGGTATAATTTATGCAATAATAGCAATTGGACTTTTAGGATTTGTTGTATGAGCACACCATATATTTACTGTTGGTATAGATGTTGATACCCGAGCATACTTTACCTCAGCAACAATAATTATTGCTGTCCCTACTGGAATTAAGATTTTCAGATGATTAGCTACAATTCATGGTACCCAAGTTAAGTATTCATCCCAAATATTATGAGCTTTAGGATTCATTTTCCTATTTACAATTGGAGGATTAACTGGTGTAATTCTAGCTAACTCCTCTATTGATATCATTCTTCATGATACTTACTATGTTGTTGCACATTTCCACTATGTTCTTTCTATAGGTGCAGTATTTGCAATTATAGGAGGAATTGTAAATTGATTCCCTTTATTTACCGGATTCTCATTGAATGAAAAACTTTTAAAGATTCAGTTTTTCTCTATATTTATTGGTGTAAATTTAACTTTTTTCCCTCAACATTTTTTAGGATTAAGAGGGATACCTCGACGGTATTCCGATTATCCAGATGCCTACCTATCATGAAATCTAGTATCCTCTGTAGGATCTTTAATTAGAACTGCAAGAATTCTATTTATAGTTTACATCATTTGAGAAGGAATAAACTCGATACGAAAAAATGTATTTGTGATAAATATACCAACTTCTAATGAATGGATGCAAGATACTCCTCCTATAGAACACACTTATTCTGAATTGCCAATGCTAGTTAACT---------------------------------------------ATGGCAACTTGAATAAACTTTAATTCTCAAGATAGAATTTCTCCTTTAATAGAACAATTAACATTCTTCCATGACCATACAATAATAATTCTAGTAATAATTACTTTAGTTGTTCTTTATATCATCTTATCGGTTATAATCAACAAATATATTAATCGACTTCTTCTTGAAGGACAAATAATTGAATTAATTTGAACAATTGCTCCTGCAATTACATTAATTTTCATTGCACTCCCAAGACTACAATTATTATATTTACTAGATGAAATTAATTTACCTTTAGTCTCTGTAAAATCAATAGGACATCAATGATATTGATCATATGAACTTTCAGATTTTAAAAAAGCAGAATTTGATTCATATATAATTCCCTCAGATGAGCAGAACAACTTTTCATTTCGTTTATTAGAAGTAGATAATCGATTAATCCTTCCAGTTAATACCCAAATTCGTATAATAGTCTCATCATCAGATGTAATTCATTCCTGGACAATTCCTTCCTCCAGAATAAAGATTGATGCTACACCTGGACGATTAAATCAAACAACCTTTTATATAAATCGAATTGGTATATTTTTTGGTCAATGTTCAGAAATTTGTGGAACAAACCATAGATTTATACCAATTGTTGTAGAAAGAATTTTACCTAAATATTTTATTGAATGAGTAAAAAATCTTT-----------------TTAATGTTAAATAAAAATCATACTTATCATCTTGTGGAAATTAGACCTTGGCCAATTATAGGAGCTCTCAGAACAATAATTATATTAACAGGAGTAATTAAATGATTCCATCTTTATAATATAAATTTATTTATAATTGGAACACTATGTACTATTATAGTAATAATTCAATGATGACGAGACACTTCCCGAGAAGGAACTTTTCAAGGACTACACACTCTAAAGGTTGTTAAAAGACTTCGATGAGGAATAATTCTATTTATTACTTCCGAAGTCTTATTCTTTGTGTCTTTTTTTTGAAGTTTCTTTCACAGAAGACTTGCTCCATCAATTGAAATTGGTATAATTTGACCACCAAAAAGAATTATCCCTTTTAACCCAATTCAAATTCCTTTACTTAATACCACAATCTTAATCTCTTCAGGAATTACTGTAACCTGAGCTCATCATAGTCTTATAGAAAATGATTTTAAACAAGCAATTCATAGTCTAGGTCTTACCATTTTACTAGGTATTTATTTTTCTATCCTTCAAGCATATGAATATATAGAATCAACTTTTACTATTGCAGATTCAGTATATGGATCAAGATTCTTTATAGCAACAGGATTCCATGGAATCCATGTAATAATTGGAACCACTTTTCTTGGAGTCTGTTTACTACGACAAATAAAAAATCATTTCTCATCTATTCATCATTTTGGATTTGAAGCAGCAGCATGATACTGACATTTTGTTGATGTAGTATGATTATTCCTTTATATTTCAATTTATTGATGAGGTAGATAT---ATGAAAATTATAAAAAAAAATCCATTATTTAAAATTATATATAATATACTTATTGATCTTCCCTCACCTTCAAATATTTCAGGATGATGAAACTTTGGGTCATTATTAGGAATATGTCTTATTATCCAAGTATTAACAGGATTATTCCTAGCAATACATTATTGTTCAGATATTTCATTAGCATTTAATAGTGTTGTCCATATTTGTCGAGATGTAAACTATGGATGATTAATACGAATTATTCATATAAATGGGGCATCACTATTTTTTGTATGTTTATATTTACATATTGGTCGAGGATTATACTATAGATCATTTATACAACCAATAACATGAACAATTGGAGTAATTATATTCTTTATAATTATAGGTACAGCATTCCTAGGGTATGTCCTACCTTGAGGACAAATATCTTTTTGAGGAGCTACAGTAATTACTAATTTACTATCAGCCATTCCTTATCTAGGAAATAATATTGTTCAATGAATTTGAGGAGGATTTGCTGTAGATAATGCTACCTTAACACGTTTCTTCGCTTTACACTTCATCCTTCCATTTGTAATCATAGCATTAGCTATAATTCACTTATTATTTCTTCACCAAACTGGATCTTTTAATCCATTAGGAACAACAAACAATATTGATAAAGTTCAATTTCACCCATATTATACATCCAAAGATCTAATTGGATTCCTATTAACCTTAATAATATTTACTTTATTTATCTTAACATTTCCATACTTAATAGGAGATCCTGACAACTTTATTCCAGCTGATCCACTTGTAACTCCAGCCCACATTAAACCAGAATGATACTTTTTATTTGCTTATGCAATTCTACGTTCAATCCCTAATAAATTAGGAGGAGTTATTGCCTTATTCTGCTCAATTTTAATTCTAGTAATTATACCTTTATTTAAAAAAAAAATTAAAAACAGTACATTTTATCCTTTAAATAAAATTCTATTTTGAAGATTTACTATAACAAGATGCTTATTAACATGAATTGGAGCTAAACCAGTTGAAGAACCTTACATTTTAACAGGACAATTATTGACAATTTCATACTTCATATTTTTCCCAATATTATTCCTTTTATCAAAAATATGGGATAACATAATATTCAAA------TTGTATATTTTTGATTATTTT-TTATTATTTATTTCTTATATTATTCTTATTTTATGTGTATTAATTGGTGTAGCATTTTTAACTTTATTTGAGCGTAAAATTTTAGGTTATATTCAAATTCGTAAGGGTCCAAATAAGGTTGGATTTATAGGTTTAGTTCAGCCTTTTAGTGATGCTATTAAATTGTTTTGTAAGGAGCAAGCTAATCCTATTATATCTAATTTTTTTTCTTATTATTTTTCACCAGTTTTTAATTTGTTTTTATCTTTACTTTTATGATTTTGCTTACCTTTTTTTACTGGGTTTTTACATTTTTCTTTAGGATTTATATTTTTTCTTTGTTGTTCTAGTCTTTCTGTTTATACAATTATAATTGCTGGTTGATCATCTAATTCTAATTATTCATTGTTGGGAGGATTGCGTTGTGTAGCTCAAACAATTTCTTATGAAGTAAGTCTGGCTATTATTTTGTTATCTTTTTTATTTCTTATTATGAGAGTTAGAATTTTTGATTTAATACTTTATCAAGAATATATTTGATTTTTTTTTATTTCTATTCCTTTAGCAATAATTTGGTTTACTTCTAGATTAGCTGAAACTAATCGTACACCTTTTGATTTTGCTGAGGGAGAATCCGAATTAGTTTCTGGGTTTAATGTTGAATATAGAGGTGGAGGATTCGCTTTAATTTTTATAGCAGAATATTCAAGAATTTTATTTATAAGAATGATTTTTGTATTTATTTTCTTTAGAGGTTGTTTAACAAATTTAATATTTTTTTTTATATCAGTTTTTATGTCTTTTATATTTATTTGAGTTCGGGGGACTTTACCTCGATATCGTTATGATAAATTAATATATTTAGCTTGGAAAAGGTTTCTTCCTGTTTCTTTAAATTTTTTAATGTTTTTTTTTGGTTTAAAAATATTTATTTTTTCTTTAATTTTTTAG--TTTAATAGTAAAAATATATAAATTAACATTTTTATCAACTTTAATCATAAGAACTTTAATCTCAATTTCGGCATATACATGACTAGGTATATGAATTGGATTAGAAATAAATTTACTTTCTATTATCCCCATT---ATTAGAAGTAAAAATATAATATCCTCGGAATCCTCAATTAAATATTTTATTACACAAGCAATCGCTTCAACAGTAATTCTTATAAGAATTATCATAATAATATGAAAATATAATATTTATTCAACAATAGAT---AATTCAAACCTCCTTATAATTATAAATTCAGGACTTTTTTTAAAAATAGGAATAGCCCCACTCCATTTTTGATTTCCAGAAGTTCTTGAAGGATTAAACTGAAATAATTGTATATTAATATTAACATGGCAAAAAATTACCCCAATAATGCTAATTATATACAATACAGAATTTACAATGTTTTATTCTGTAATTATTATTTCAGGAATAATTATTAGAAGAATTATAAGAATAAACCAAGTCAGAATCCGAAAATTAATAGCATTTTCATCAATTAATCATATAGGATGAATACTAGCAGCCATAATTATGGAAAAAACCATTTGAATTATCTATTTTATAATTTATTCATTTATTACAATTAATATTGCCTATATA------ATAAAAAATACATATTATCTTAGTCAATTATTCCCATATCTTAATACATCGCCAATAATAAAAATATTTTTTATACTAAACTTCCTATCATTAAGTGGAATTCCCCCTTTTTTAGGATTCCTTCCAAAATGAATAGTTATTCAAACAATAGTAATAAACAAGATATTCATATTAAGTATAATTATAATTGCTTTTACCTTAATTATAATCTACATTTAT---ATACGAATCATAATAACAGCCCTAGTTATAAAAATTAACCAAAGAAACTGAACACTAA-------AATTGAACACAAAAATCAAT-------TCCCTATCAATTGGTATATTAAACTTCTTCTTAGTGATAAGATTAATCCTTGTAACAATTATGTTAAATATAATCTAG------GTTATAAGAAATTTTGCATTAATTACATTTATATTATCATTTATTGTTATAATATTAGCAAGATTCCTCTCAAAAAAAACATTAATTGATCGAGAAAAAAGATCACCTTTTGAATGTGGTTTTGACCCTAAATCCTCTGCACGAATACCATTTTCTCTTCAATTTTTTTTAATTGCTATAATTTTCCTAATTTTTGATGTAGAAATTACCTTACTATTACCTTTAGTAATTACACTAAAAATTACAAGAATTATTACATTCTCAATAATTACATCCATATTTATTGTAATTTTATTACTAGGACTTTACCATGAATGGATGCAAGGTGCACTAAATTGAGCAATTTAG-----------ATGTTAATTTATAGATATATGGTTTTTAT-TTTTATATATTTTGTAGGTTTATTAGTAATGTGTTTAAAATGTAGTCATTTACTTTTAATACTTTTAAGATTAGAATTTATTGTTTTATCTTTATTTTTGGGTATAGGAGTTTTTGTTTTAGGCTTATTATATGAAAGTTATTTTATAATAATTTTTTTATCTTTGAGAGTTTGTGAGGGGGCTTTAGGTTTATCAATTTTGGTTTCTTTAGTTCGTATATATGGAAATGATTATTTTAATTCTTTTAATATTTTATGGTAAATGGTAAAATTTATTATATATATATTTTTTATGATTCCTTTATGTTTTTTATATAGAAATTTTTGGGTTCTTCAATTCATATTTTTTACAATATTTACTTTGTTTTTTTATACTTATAGTTATAGTATATATTTTTCTTCAATTAGTTATTTTTTTGGATGTGATTACCTAACTTTTTTTATAGTTCTTTTGAGAATTTGAATTTGTGTATTAATGTTGATAGCAAGAGAAAAGATTTATTTTTATAATAATTTTTCTC---TTTTTTTTAGATTCGTAATTTTATTTCTTTTAATTTTTTTATTTTTGACTTTTTGTTCAATAAATATATTTGTATTTTATTTATTTTTTGAAATAAGATTGATTCCTACTTTATTATTAATTTTAGGATGAGGTTATCAACCTGAACGTATTCAGGCTGGAATATATATATTTATATATACATTATTTGGTTCTTTTCCTATAATAGTTTCATTATTTTATTTATATTATTATAATAGAAGATTAGACTTTTTTTTTTCTTATAATGTTAATTCTTTTTATTTATATATTTGTATGATTCTAGTTTTTTTAATTAAAATTCCTATATATTTTGTTCATTTATGATTACCAAAGGCTCATGTTGAAGCTCCTGTTTCAGGTTCTATAATTTTAGCAGGTGTAATGTTGAAGTTAGGAGGTTATGGATTTCTTCGATTTATAAAAATTTTTGTTGAAATTGGTATAAAAATTAACTTTATTTTTATTACTATTAGATTAATTGGGGGTTTCTATATTTCTTTAATTTGTCTTCGGCAGATGGATATTAAGTCTTTAATTGCCTATTCTTCAGTTTCTCATATAGGATTAGTTTTATCAGGACTAATAACTTTAAATTTATGGGGATTTTATGGTTCATTTTTAATAATAATTGCTCATGGGTTATGTTCTTCTGGACTTTTTTGTTTAGCAAATATTTCTTATGAACGATTGTCCAGTCGTAGATTATTTATAAATAAGGGGTTAATTAATTTAATACCTAGAATATCTTTATGATGATTTTTACTTTGTTCTTCTAATATAGGCGCTCCGTTTTCTTTGAATCTTTTTGGAGAAATTATACTAATTAATTCAATTATTTCTTGAAGATGATTGACTTTTATTTTTCTGTTTTTAATTTCTTTTTTTGGAGCTGCTTATTCTTTATATCTTTATTCTCATACTCAGCATGGAATTTTATTTCAAGGATTTTATTCATTTTCTTTAGGTAGTTTACGTGAATATTTATTATTATTTTTACATTGAGTTCCTTTAAATTTAATTTTTATGAGTGGTGATATTTTTATAT----------------------ATAATTTCAATTTGTTTTTTTATATTTATTTTTATATTTTTTTTTAGAATTTCTTTTTTTTGGTTAAGTCTGTATTTTATAATAATAGATTTAATGATTATTTTTGAATATGAATTAATAACTTTAAATTCTAATATTATTTTTATATCAATTTTATTTGATTGAATATCTTTACTTTTTATAAGTTTTGTTTTATTTATTTCTAGAATAGTAATTTATTATAGAGAAGAGTATATGTCAGGTGATTTAAATATTAATCGATTTATTTTTTTGGTGTTTTTATTTGTTATATCAATAATATTTTTAATTATTAGTCCTAATTTAATTAAAATTTTGTTAGGTTGGGATGGGTTAGGTTTAGTTTCTTATTGTTTAGTCATTTATTATCAAAATAATAAATCTTTAAATGCTGGTATATTAACTGCTTTATCTAACCGAATTGGTGATGTAGGAATTCTTATATCAATTGCTTGAATAATGAATTATGGATCTTGAAATTTTATATTCTATTTAGATTTTATAAAGGAAGATTTTGATATAAAAATTATTAGTTATTTTATTGTTTTATCTGCTTTTACTAAAAGTGCACAGATTCCTTTTTCTTCATGGTTACCTGCAGCAATGTCAGCACCTACTCCAGTATCATCTCTAGTTCATTCTTCTACATTAGTTACTGCTGGTGTTTATTTATTAATTCGTTTTAATTTTTGTTTTAGAACGGGTTTAATGTTTTTTATATTATTTATTTCTAGAATAACAATATTTATGTCTGGTTTAGGGGCTAATTTTGAGTATGATTTAAAAAAAATTATTGCTTTATCTACTTTAAGACAGCTTGGATTAATAATAAGAATTTTATTTTTAGGGGATTATAAACTTGCTTTTTTTCATTTACTTTCTCATGCTTTATTTAAGGCTTTACTTTTTATATGTGCCGGATGTATAATTCATAATTTAATGAATTGTCAGGATATCCGTTATATAGGGTCTTTAATTAATTTTATACCTTTAACTTGTACTTTTTTTAATATTTCTAATTTTTCTTTATGTGGCTTACCTTTTTTATCAGGATTTTACTCTAAGGATTTAATTTTAGAAGTTTTTTCTATAAGTTATATAAATATATTTATGTACTTAATTTTTTATGTTTCAATTGGTCTAACTGTTAGTTATTCTTTTCGCTTATGTTATTATTCATTGTTTAGAATATATAATTTTTATATATTTAATAATTTGAATGATCAAGGTTTAATTATATTAAAGGGTATAGGTGGTTTAATTTTCTTAGTTATTTTTGGAGGGGGAATTCTTTCATGATTAATATTTCCTACTCCTTATTTTATTTGTTTACCTTTTACATTAAAGATAATAGTTATTTTTTGTATTATATTTGGTGTATGACTCGGGTATGAATTTTCTAATTTTGGTTATCATTATGATTTAAAATCAATAAGTTGATTATCTATTAGCTTATTTTTTTCTTCTATATGAAATATACCAGCATTATCTACTTATTTTATTAATTATTATTTTTTAAAGTTTGGAAATTTTTATTATAAGAATGTTGACTTAGGATGATTAGAATACTTTGGGTCTCAAAATTTATATAATAATATTATGAGAGGTTCTAAAATAAGTCAATTATTATTTAATAATAGATTAAAGGTTTATTTTATTTTATTAATAATTTTTATTTTATTATTAATTATTT--------------------------------------------------ATAATAATTTTAATTCTAATAATAATAATAACAATAATATTTATAATAATTTCTCATCCATTATCTATAGGACTAATTTTATTAACACAAACCCTATTAATTTCCATATGAATTGGATTATTATCAATAAATTTCTGATACTCATATATTCTATTTATTATTATAGTAGGAGGAATACTAATTTTATTTATTTATATAACAAGAGTAGCATCAAATGAAAAATTTAGATTTAATAAATCATCCTTAATTACAGCAATTCCATTAGTTAGA---------------ATATTTCTATTCAAAGATAAACTTTTT-CCAA-ATATAAATTCA-ATAAATTTAGAC---ATTGCTCTTAAAAGTAAATTTTTTTTTACAATATCTCTAAATAAATTTCTTATATACCCAATAATACTTATATCTATAGTAATTATTATTTATTTACTAATTGCTTTAATTGCTGTAAGTAAAATTACTAATATCAAAAGAGGACCCCTACGAAAAAATGTATAA
NC035061.1_Aquatica_wuhana                    -------------TATTATTGTTATGTTTAATTGTTT--GTAAAAGGTTAAAA---ATAAAGTTTTATTTTGGCTTGAAATTTTAATATATCATTATTTAATATGTATCTTT--TTTTTTAAA-AA-ATTTTAAATTTCAGTTTTTTATATTAAAAAGTTATTAAAGTAAGCTTTAGTAATTGATTA--AAGATTTAATAAAATTTGTGCCAGCAATTGCGGTTATACAAAT-AATTCAATTAAAATTTATTGGTTAATAATTAATTTTTTTAA--ATAAAATTATTATTAAAATTTTTAAGTGAAATTTAAATTTTAATATATTTTTGTTTTTATTATATGAAGTTAT----TAAAATTAGCAT-TAAACTAGGATTAGATACCCTATTATTTTAATCATAAA-TTTA-AATACTTGATTAGTATTAGTTATTTTCTTAAAAATTAAAAAATTTGGCGGTATTTTAGTCTATTCAGAGGAACCTGTTCTATAATTGATAATCCACGATTAGTTTTACTTTTCTTTTATACTTGTATATCGTTGTTTTTGAATAT-TTTATAAGAATTAGAATTTTCAATAAGTAT-ATTTTAGTTTATTTCAGATCAAGGTGCAGTTTATAGGTAAG-AAGAAATGGGTTACATTAAATTTATTTTTGGTTTTTTATTTTAAAGAATTTTATTAAATTGGATTTGATAGTAATAATATATATATATATATTATGATT-TTAGCTCTAAAATGTGTACATATTGCCCGTCACTCTCATTAA-TTTGAGATAAGTCGTAACAAAGTAGATTTACTGGAAAGTGTATCTAGGAATAA-----------------------------AAAGCTTAAAAGAAGTTTTTTATTTACATTAAAAAGATTACTGTTTAATTCAGTATAATTTGATTATTAATTTAATTATTATTAT--ATTTTAATAGAATTATTTTTTAATTTATTAATTTAATAGAAAAATTTGTGTTTATTATAGTTTATTAGTAAAGTGATTGAA-TTTAT-TTATATTTTAAAAAGTATAATTTATTTTTTGTACCTTGTGTATCAGGGTTTATTAATTAAAAGTTTATTA--TAAAATTTTCTCGAATTAAAAAGTTCTAATTAATTATATGTTTAGTTTTTTCATAAATTTTCATAATTTTTAATTAGAAATGAAATGTTATTCGTTTTTTGATATATCTAGTTTTTTAAGAAAAGAATTTAATTCTCTTATTATTTATTTATTAATTAA-TTTTTAATTAATAAATTTTAGTATGAAATATTTAAAGGGATAAGCTTTTATTTATATAATTAAAAATTTATGTGTATTTTAT--TTTTTGTATAATTTATATTGTTAATCATATAAATAATTTAATATTTAATTTTATTTTTATT-TAAGATTTGTATTA-ATTTTAATTTTTATATTAAAAATTTTTGTTTAATTTT-ATTTCTTTAGTTATAATGATTGAATTAGTAGAAAAA-TATGTAAGAAATATTTTA-ATTTTTAGGTAATAAAAAGGAACTCGGCAAAT-TAATTTTCTGCCTGTTTATTAAAAACATGTCTTTTTGATTATAATTTAAGGTTT-AATCTGCTCAATGAATAATTAAATTGCCGCAGTATTTTGACTGTGCAAAGGTAGCATAATAATTAGCTTTTTTATTGGGAGCTGGAATGAATGATTGGACAAGAAAATTTCTGTCTCTTTATTATTTTTTTTTGAATTTTACTTTTGAGTTAAAAGGCTCAAATTTATTTAAAAGACGAGAAGACCCTATAGAGTTTAATTTTT----TATTATTTAAGA--TTTATTTGAATTTGAAAAATTTTATATTATTAAAAAATTTGGTTGGGGTGACTAAAAGATATAATTAACTCTTTTAA-TTATAATCAATTATTTTTGAATTTTGAATCTATTTTTATAAGTTTAAATTAAATTACCTTAGGGATAACAGCGTAATTTTTTTTTAGAGTTCTTATT-AAAAGAAAAGTTTGCGACCTCGATGTTGGATTAAAATTTATTTTAGGTGTAGGAGCTTAA-ATATTAAGTCTGTTCGACTTTTAAAATTTTACATGATCTGAGTTTAAACCGGTGTGAGCCAGGTTGGTTTCTATCTT--TAAATTTTTAATATATTTTAGTACGAAAGGACCAAGTATTTAATAAATTATTTT-AAATTGAATATTATTGTTACTTTGGCAGAATAGTGCAATGGATTTAGAATCTTTAAATGTA-TATAATACAGGTAA---------------ATAACAAACTTATTTTCCAGATTTGATCCATCAACAAGAATAAATTTGTCACTTAATTGATTAAGAATCATATTAGGATTAATTGTATTACCTTCAATATTTTGGATTATCCCATCTCGAATTAATTTCCTATGAATTAAATTTACTCTTATTTTAAGAAATGAATTTAAGGTAATATTAAAAATTAAAAAAATAAAAAAAATCACTTTAATTTTTGTATCTTTATTTTCATTGATTATATTCAACAATGTATTAAGATTATTTCCATATATTTTTTCTAGAACTAGACATTTAGTCTTAACATTAACTTTAGCTTTACCTATATGAATAAGATTAATAATTTATGGATGAATTAATAACACAATTCATATATTTGCCCATTTAGTTCCACAAGGAACACCTTCAATTCTTATACCTTTTATAGTATGTATTGAAACTATTAGAAATATTATCCGACCTGGAACTTTAGCTATTCGATTAACTGCTAATATAATTGCAGGACATTTACTCCTTACACTTATAGGAAGAATAGGTAATAAATTATCTATTCTAATAATTAATATTTTGATCTTATCACAATTAATGTTACTATTACTAGAATCAGCAGTTGCTATTATTCAATCATATGTATTTTCTATTTTAAGAACATTATATTCTAGAGAAGTTAATTAAATTCCACAAATAGCCCCTTTAAGTTGACTAAATTTATTCATTTATTTTACAATAGTATTTATAATATTTAACACTATAAATTACTTTTTCCTATTTTACAAAAATAATAAAAATAAAACTACAAATAAAAGTAAAATAATTTCCTGAAAATGATAAATCTTACTTAATAAATGATTATTTTCAAC-AAACCATAAAGACATTGGAACATTATATTTTATCTTCGGAGCCTGAGCAGGAATATTAGGAACTTCCCTTAGTTTATTAATTCGTGCGGAATTAGGTAATCCTGGGTCATTAATTGGAAATGACCAAATTTACAATGTAATTGTAACTGCCCATGCTTTTATTATAATTTTTTTCATAGTTATACCTATTATAATTGGAGGATTTGGAAATTGATTAGTCCCTCTTATATTAGGTGCCCCTGATATAGCTTTTCCACGAATAAACAATATAAGATTTTGACTTCTTCCCCCATCTTTATTACTCCTCTTAATAAGAAGATTAGTTGAAAATGGAGCAGGAACAGGTTGAACTGTTTATCCCCCTCTTTCAAGAAATATTGCTCATAGAGGATCTTCTGTAGATTTAGCTATTTTTAGTTTACATTTAGCTGGAATTTCCTCAATTCTAGGAGCTGTAAACTTTATTTCAACAATTATTAATATACGACCAATTGGTATAACTTTTGATCGTTTACCTTTATTTGCTTGAGCTGTCTTAATTACAGCAATTCTTTTATTACTTTCACTACCAGTATTAGCTGGTGCTATTACAATACTACTAACTGATCGAAATCTAAATACATCCTTCTTTGACCCCGCTGGAGGAGGAGACCCAATTTTATATCAACATTTATTCTGATTTTTTGGACATCCAGAAGTTTATATTTTAATTCTTCCTGGATTTGGTATAATTTCACATATTATTAGACAAGAAAGAGGGAAAAAGGAAACATTTGGATCCATTGGAATAATTTATGCAATAATAGCAATTGGACTTTTAGGATTTGTTGTTTGAGCTCATCATATATTTACTGTTGGTATAGATGTGGATACCCGAGCTTATTTCACTTCAGCAACTATAATTATTGCTGTTCCAACTGGAATTAAAATTTTTAGTTGACTTGCTACCATTCATGGAACACAAATTAAATATTCCCCTCAAATACTTTGAGCTTTAGGATTTATTTTCTTATTTACTATTGGTGGATTAACTGGTGTAATCTTAGCTAATTCTTCTATTGATATTATTCTTCATGATACTTATTATGTTGTAGCTCATTTTCATTATGTTTTATCAATAGGTGCAGTATTTGCTATTATAGGAGGAATCGTAAACTGATTTCCTTTATTTACAGGATTTTCATTAAACGAAAAACTTTTAAAAATTCAATTTTTCTCAATATTTATTGGAGTTAATTTTACATTTTTCCCTCAGCATTTTTTAGGTTTAAGAGGGATACCTCGACGATACTCTGATTACCCAGATGCTTATTTATCATGAAATTTAGTATCTTCAGTAGGATCATTAGTTAGAACTGCAAGAATTCTATTTATAGTGTATATTATATGAGAAAGAATAAATTCAATACGAAAAAATGTATTTATATTAAATATACCAACTTCAAATGAATGAATACAAAATACCCCACCTATGGAACACACTTATTCTGAATTACCTATACTAGTTAACT---------------------------------------------ATGGCAACTTGAATAAATATAAATTCTCAAGATAGAATTTCTCCATTAATAGAACAATTAACATTTTTTCATGATCATACAATAATAATTCTAGTTATAATCACCTTAATTGTCGTTTATATTATTATTTCAGTTATAATTAATAAATATGTAAATCGTTTATTACTTGAAGGACAAATAATTGAATTAATTTGAACAATCACACCTAGAATTACATTAATCTTTATTGCACTTCCAAGACTTCAATTATTATATTTACTAGATGAAATTAATTTACCCCTTGTTACTGTTAAATCTATAGGTCATCAATGATATTGATCTTATGAACTTTCTGATTTCAAGAAAGCAGAATTTGATTCATATATAATTCCTTCTAATGAACAAAGTAATTTCTCATTTCGATTACTCGAAGTTGATAACCGATTGGTTTTACCAGTAAATACTCAGATTCGTATAATAATTTCATCATCAGACGTTATTCATTCTTGAACAATTCCATCTTCAAGAGTAAAAATTGATGCTACTCCTGGACGATTAAATCAAACAACCTTTTTTATAAATCGGATTGGTGTATTTTTTGGCCAATGTTCAGAAATTTGTGGAACAAATCATAGATTCATACCAATTGTAGTAGAAAGAATTTTACCTAAATACTTTATTGAATGACTAAAAAATCTTTCATTAGATGAC------TTAATGTTAAATAAAAATCATACATTTCACCTTGTAGAAGTTAGTCCTTGACCAATTTTTGGAGCTCTTAGAACAATAATTATATTAACTGGTGTAATTAAATGATTCCATTTATATGATATAAACTTATTTATAATTGGAGCTCTATCCACCATTTTAGTAATAATTCAATGATGACGAGATACAACTCGTGAAGGAACATTTCAAGGTTTACACACCTTTAAAGTAGTAAAAGGTTTACGATGAGGAATAATTATATTTATTACATCAGAAATCCTATTTTTTATATCATTCTTTTGAAGATTTTTCCATAGAAGACTTGCACCATCAATTGAAATTGGAATAATTTGACCACCAAAAAGTATTATCCCATTTAATCCAATTCAAATTCCATTATTAAATACAACAATCTTAATTTCTTCAGGTATTACTGTAACTTGAGCTCATCATAGTTTAATAGAAAATGATTACAAACAAGCAATTTATAGATTAAGATTAACTATTCTATTAGGAATTTACTTTTCCATTTTACAAGCATATGAATATATAGAGTCAACTTTTACTATTGCAGACTCAGTTTATGGCTCAAGATTTTTTATAGCAACAGGATTTCATGGAATTCATGTAATAATTGGAACTACATTTCTCGCAGTATGTTTATTACGACAATTTAAAAATCATTTTTCAACAACTCACCATTTTGGATTTGAAGCAGCAGCATGATATTGACATTTTGTTGATGTAGTATGATTATTCCTTTATATTTCAATTTATTGATGAGGTAGATAT---ATGAAAATTATAAAAAAAAATCCTTTATTAAAAATTATAAATAACTTAATTATTGATCTACCATCACCTTCTAATATTTCAACATGATGAAATTTTGGATCACTATTAGGAATATGCCTAATTATTCAAGTATTAACAGGATTATTCTTAGCAATACATTACTGCTCAGATATTTCATTAGCATTTAATAGAATCATCCATATTTGTCGAGATGTAAACTATGGTTGATTAATACGAATTATCCATATAAACGGAGCTTCTCTTTTCTTTTTATGTTTATATCTTCATATTGGACGAGGAATTTATTATAGATCATTTATACAAACAATAACATGAACAATTGGAGTAATTATATTCTTCATAATTATAGGTACAGCATTTCTTGGGTATGTACTACCATGAGGACAAATATCATTTTGAGGAGCTACAGTAATTACTAATCTTTTATCAGCAATTCCATATTTAGGAAACAATATTGTTCAATGAATTTGAGGAGGTTTTGCTGTAGACAATGCTACTTTAACACGATTTTTTGCTCTTCATTTTATCTTACCATTTGTAATTATTGGTTTAGTAACAATTCATTTATTATTTCTTCATCAAACAGGTTCATTTAATCCTCTAGGAACAACAAATAATATTGATAAAATTCAATTTCACCCATATTTTTCATCTAAAGATTTAATAGGATTTATTTTCACATTAATAATCTTCACATTATTCATCCTTAAATTTCCTTATTTAATAGGAGACCCTGATAATTTTATACCTGCAGATCCATTAGTAACTCCAGCTCACATTAAACCAGAATGATACTTCTTATTTGCATATGCAATTCTTCGTTCAATTCCTAATAAACTTGGAGGAGTAATTGCTCTTTTTTGTTCAATTTTAATTTTAATAATTATACCTATATTTAAAAAAAAAATAAAAAGAAATTCATTCTACCCAATTAATAAAATTCTATTTTGAACATTCACTATAACTAGATACCTTTTAACATGAATCGGAGCTAAACCAGTAGAAGAACCTTATATTTTAACAGGACAATTACTAACAATTATATACTTCATATTTTTTCCTATATTATTTATTTCATCAAAAATATGAGACAATTTAATATTTAAA------TTGTATATTTTTGATTATTTT-TTATTATTTATTTCTTATATTATTCTTATTTTGTGTGTTTTAATTGGTGTAGCTTTTTTAACTTTATTTGAGCGTAAAATTTTAGGGTATATTCAGATTCGTAAGGGTCCAAATAAAGTTGGTTTTATAGGTTTAGTTCAGCCTTTTAGTGATGCTATTAAATTATTTTGTAAGGAGCAATCTAATCCTATTATATCTAATTTTTTTTCATATTATTTTTCACCAGTTTTTAATTTATTTTTATCTTTACTTTTATGATTTTGTTTACCTTTTTTTTCTGGATTTCTTCATTTTACTTTAGGATTTTTATTTTTTATATGTTGTTCTAGTCTTTCTGTATATACAATTATGATTGCAGGTTGATCTTCTAATTCTAATTATTCATTATTAGGAGGTTTACGTTGTGTAGCACAAACTATTTCTTATGAGGTAAGTCTTGCTATTATTTTATTATCTTTTTTGTTTTTAATTATAAGAGTAAGAATTTTTAATTTAATGGTTTATCAGGAATATATTTGATTTTTTTTTATTTCTATTCCTTTAGCAATAATTTGGTTTACTTCAAGATTAGCAGAAACTAATCGAACTCCATTTGATTTTGCTGAAGGGGAATCTGAATTAGTTTCTGGATTTAATGTTGAATATAGAGGTGGGGGATTTGCATTAATTTTTATGGCTGAATATTCAAGAATTCTATTTATAAGAATGATTTTTGTATTCATTTTTCTTAGTGGATGTTTAACTAATTTATTATTTTTTTTCTTGTCAGTTTTTATATCTTTTATATTTATTTGAGTTCGAGGAACTTTACCTCGATATCGTTATGATAAGTTAATATATTTAGCTTGGAAGAGTTTTCTTCCTCTTTCTTTAAATTTTTTAATATTTTTTTTTGGTTTAAAAATATTTATTTTTTCTCTAATTTTTTAG------ATAGCAAAAATATATAAATTAATATTCATATCAACTTTAATTATAAGAACTTTAATTTCAATCTCAGCATACAGATGATTAGGAATATGAATTGGACTAGAAATTAATTTACTTTCTATTATCCCCATT---ATTAGAAGTAAAAATATAGTATCTTCAGAATCCTCAATCAAATATTTTATTACACAAGCAATTGCTTCAACAGTAATCCTTATAACAATTATCATAATAATATGAAAATTTAATTTTTATTCTAAAATTGAT---AATTCAAATCTCATTTTAATTATAAATTCAGGACTTTTATTAAAAATAGGAATAGCCCCACTCCATTTTTGATTTCCAGAAGTACTTGAAGGATTAAATTGAAATAACTGTATATTAATATTAACATGACAAAAAATTACCCCTATAATGTTATTAATATATAATACAGAGTCAACCTTATTCTATTCCACAGTTATTATTTCAGGAATAATTATTAGAAGAATTTTAAGAATAAACCAAATTAGAATACGAAAACTAATAGCATTTTCATCAATTAATCATATAGGATGAATAATAGCAGCTATAATTATAGAAAAATCCATTTGAATAATTTATTTCCTAATTTATTCATTTATCACAATTAACATTACTTATATA------ATAAAAAATACATTTTATCTTAATCAGTTATTTCCATATTTAAATTCATCCCCGACAATAAAAATATTTTTTATATTAAATTTCCTATCATTAAGAGGAATTCCCCCTTTTCTTGGATTCTTACCAAAATGAATAGTTATCCAAATACTAATTGAAAATAGTATATTTTTATTAAGAATTATTATAATTGCCTTTACTTTAATTATAATTTATGTCTAC---ATACGAATCATAATATCAAGTCTAATCATAAAAATCAATCAAAGAAACTGAAATTTAA-------AATTAAACACGAAAATCAAT-------TCCTTAACAATTGGTATCTTAAACTTCTTTTTAATAAGAAGATTAGTCCTTGTAACAATTATGTTAAATATAATATAA---ATTATTATAAAAAATTTTGCTTTAATTACATTCATATTATCTTTTATTATCATAATACTAGCAAGTCTACTTTCAAAAAAAACATTAATTGACCGAGAAAAAAGATCACCATTTGAATGTGGATTTGACCCTAAATCTTCTGCACGAATACCTTTCTCATTACAATTTTTTTTAATTGCAATAATCTTCTTAATTTTTGATGTAGAAATTACATTACTTTTACCTTTAATTATTACAATAAAAATCACAAGAATTATTACATTTTCATCAATTACATTCATATTTATTATAATTTTATTGTTAGGATTATATTATGAATGAATACAAGGTGCATTAAATTGAGCAATTTAG-----------ATGTTAATTTATAGATATAGAGTTTTTAT-TTTTATATATTTTGTGGGTTTAATAGTTTTATGTTTAAAATGTAATCATCTACTTTTAATGCTTTTAAGATTAGAATTTATTATTTTATCTTTATTTTTAGGATTAGGAGTTTATATTGTAGGTTTATCATATGAAAGTTATTTTATAATAATTTTTTTGTCTTTAAGAGTTTGTGAAGGGGCTTTAGGTTTATCAATCTTAGTTTCTTTAGTTCGTATATATGGTAATGATTATTTCAATTCTTTTAATGTTTTATGGTAAATGGTAAAGTTTATTTTATTTATATTTTTTATGATTCCTTTATGTTTTTCATATAGTAATTTTTGAATTCTTCAGTTTATATTTTTTATTATATTTTTTATTTTTTTTTTTAGTTTTAAATATAATATATACATATCTTCAATTAGTTATTTTTTTGGATGTGATTATTTAACTTTTTATATAATTCTTTTAAAAATTTGAATTTGTTTATTAATATTGATAGCAAGAGAAAAGATTTATTTTTATAATAATTTTTCTT---TATTATTTGGATTTATAATTTTATTTCTTTTAATTTTTTTATTTTTAACTTTTTGTTCAATAAATATATTTGTGTTTTATTTATTTTTTGAAATAAGATTAATTCCTACATTGTTATTAATTTTAGGTTGAGGATATCAACCTGAACGTATCCAAGCTGGTTTATATATATTTATTTATACATTATTTGGATCTTTTCCTATAATAGTATCTTTATTTTATTTATATAATAATAATAATAGATTGGATTTTTTTTTTACTTTAAATATTAATTCTCTATATTTATATATTTGTATAATTTTGGTTTTTTTAATTAAAATTCCTATATATTTTGTTCATTTATGATTACCAAAAGCTCATGTAAAAGCTCCAGTTTCAGGTTCAATAATTTTGGCTGGTGTAATATTAAAGTTAGGAGGTTATGGATTTTTACGTTTTATAAAAATTTTTATTGAAATTGGAATAAAAATTAACTTTGTTTTTATTACTATTAGTTTAATTGGAGGTTTTTTTATTTCTTTGATTTGTCTTCGTCAAATAGACATTAAATCTTTAATTGCATATTCTTCAGTTTCTCATATGGGTTTAGTTTTATCAGGACTTATAACTTTAAATTTATGAGGATTTTATGGTTCATTTTTAATAATAATTGCTCATGGATTATGTTCTTCAGGGCTTTTTTGTTTAGCTAATATTTCTTATGAACGTTTATCAAGTCGAAGTTTATTTATAAATAAGGGATTAATTAATTTAATACCTAGGATATCATTATGGTGATTTTTGCTTTGTTCTTCTAATATAGGAGCTCCATTTTCTTTAAATCTTTTTGGAGAAATTATATTGATTAATTCTATTGTTTCTTGAAGATGAATAACATTTGTATTTCTTTGTTTGATTTCATTTTTTGGGGCAGCTTATTCTTTATATTTATATTCTCATACTCAACATGGAATTTTATCTCAAGGATTTTATTCTTTTTCTTTAGGTAGATTACGTGAATATTTATTACTATTTTTACATTGGATTCCTTTAAATTTAATTTTTATAGCTGGTGATATTTTTATATTTTATTTA--------------ATAATTTCAATTTGTTTTTTAATATTTATTTTATTATTTATTTTTAGTTTATCTTTTTTTTGGTTGAGTCTTTATTTTATAATAATAGATTTAATAATTATTTTTGAATATGAATTGATAACTTTAAATTCAAATATTATTTTTATATCTATTTTATTAGACTGAATATCTTTACTTTTTATAAGATTTGTATTATTTATTTCTAGAATAGTAATTTATTATAGAGAGGAGTATATATCTGGGGATTTAAACATTAATCGGTTTATTTATTTAGTATTTTTATTTGTAATGTCTATAATGTTTTTAATTATTAGTCCTAATTTAATTAGAATTTTATTAGGTTGGGATGGTTTAGGATTAGTTTCTTATTGTTTAGTTATTTATTATCAAAATAATAAGTCTTTAAATGCTGGAATATTAACTGCTTTATCTAATCGAATTGGGGATGTAGGTATTCTTATATCTATTGCTTGAATAATAAATTATGGTAGTTGAAATTTTATTTTTTATTTAGATTTTATAAAGGAAGATTTTGATATAAAAATTATTAGTTATTTTATTATTCTATCTGCTTTAACTAAAAGAGCCCAAATTCCTTTTTCTTCATGATTGCCTGCAGCAATATCTGCACCTACACCCGTTTCTTCATTAGTTCATTCTTCTACATTAGTAACTGCCGGAGTTTATTTACTTATTCGTTTTAATTTTTGTTTTAGAACAAATTTAATGTTTTTAATATTATTTATTTCTAGAATAACTATGTTTATATCTGGTTTAGGAGCAAATTTTGAATATGATTTAAAAAAAATTATTGCATTATCTACATTAAGACAACTTGGTTTAATAATAAGAATTTTATTTTTAGGTGATTATAAACTTGCTTTTTTTCATTTACTTTCTCATGCTTTATTTAAAGCTTTACTTTTTATATGTGCTGGGTGTATAATTCATAATTTAATAAATTGTCAAGATATTCGTTATATAGGTTCATTAATTAATTTTATACCTTTAACTTGTACATTTTTTAATATTTCTAATTTTTCATTATGTGGATTGCCTTTTTTATCAGGATTTTATTCAAAGGATTTAATTTTAGAGGTTTTTTCTATAAATTGTATTAATATATTTATATATATAATTTTTTATATTTCAATTGGATTAACAGTTAGATACTCTTTTCGTTTATGTTATTATTCTTTATTTAGAATATATAATTTTTATATTCTAAATAATTTAAATGATCAAGGTTTAATTATATTAAAGGGAATAAGTGGTTTAATTTTTTTGGTAATTTTTGGAGGAAGAATTCTTTCATGATTAATTTTCCCTACTCCTTATTTTATTTGTTTACCTTTTATAATAAAAATAATAGTTATTATTTGTATTCTTTTAGGTATTTGATTAGGATATGAGTTTTCTAAATTTGGTTATAATTATAATCTTAAATCTATGACTTGGTTGACTATTAGTTATTTTTTTTTTTCTATATTAAATATATCTATATTATCAACTTATTTTGTAAATTATTATTTTTTAAAATTTAAAACTTTTTACTATAAAAATGTTGATTTAGGTTGATTAGAATATTTTGGGTCTCAAAATTTATATAATAATATTATTAAGAGGTCTAAGGTTAGACAGTTATTATTTAATAATAGTTTAAAGGTTTACTTTATTTTATTAATGATTTTTATTTTATTATTAATTATTTATTTTAATAGCTTATTT------------------------ATTTTCTGTATAACAATTTTAATTTTAATAATAACAGCAAGAATTCTATTTATAATAATTTCTCACCCACTATCTATAGGAATAATCTTATTAATTCAAACTCTTCTTATTGCTATATGAATTGGTACCTTATCAATTAATTTTTGATATTCATACATCTTATTCATCATTATAGTTGGAGGAATATTAATTCTATTTATTTATATAACAAGAGTAGCATCTAATGAAAAATTCAGATTAAATAAATTTTCACTTATTCTAATTTTTCCACTAATTATA---------------ATTTATATATTTAAAGACAAACTATTC--CCTAATATAAACTCT-ATAAATATAGACATCTCAAC------AAATAAATTTTTATTTACAATATCTTTAAATAAATTCCTTATATATCCAATAATATTTATATCAATAACAATTATTATTTATTTATTAATTACTTTAATTGCAGTAAGAAAAATTACGAATATTATTAAAGGACCTCTACGAAAAAACATTTAA
NC036353.1_Pteroptyx_maipo                    --TAAAAATTTGTATGTTAATTTATTTGTTTTTAATT--TTTATTTTTTTATA---AGAAAGTTTTATTTTGGCTTGAAATTTGGATTTATTTTTAATTAATATGTAAATTT--TTATTTAAA-AA--ATTATTTATGCAGTTTTTAATATTAAAAAATTATTAATGTAAGTTTTAGTAATTAATTA--AAAAATTAATAAAATTTGTGCCAGCAATTGCGGTTATACAAAT-AATTTAATTTAAATATATTGGTTAATAATTAATTGTTAAGT--TTGAATTTATTATTAAAATTTTTAGGTGAAATTTAAATTTTAATATAATTTTATT-TTTTTATATGAAGTTAT----TAAAATTAAAAT-TAAACTAGGATTAGATACCCTACTATTATAATTGTAAA-TTTATTATACCAGATTAGTATTAGTTATTTTCTTAAAAATTAAAAAATTTGGCGGTATTTTAGTCTATTCAGAGGAACCTGTTCTGTAATTGATAATCCACGATTAGTTTTACTTTTTCTT--TACTTGTATATCGTTGTTTTTGAAAAT-TTTATAAGAATTAGAATTTTCAATAAGTAG-TTTATAGTTAATTTCAAATCAAGGTGCAGATTATGAAAAAG-AAGAAATGGGTTACATTAGATTTATTTTTGGTTTATTATTTTAAATAATATTATTAAATTGGATTTGATAGTAATATTTTATATATTTTTAATATGATT-TTAGCTCTAAAATATGTACATATTGCCCGTCGCTCTCATAAA-ATTGAGATAAGTCGTAACAAAGTAGATTTACTGGAAAGTGAATCTAGAATGA------------------------------------------------------------------------GTTTGATTCAGTATAATTTGATTATGAATTAATTTATTTATTT--TTTTTATTAAAATTATTTTTGTTTTTATTATTTAAATAGAAAAATTTATTTTTATTATAGTTTATTAGTAAAGTGATTGAA-TATTT-TTATATTTTATAAAGAAAAATTTATTTTTTGTACCTTGTGTATCAGGGTTGATTAATTATATAATTATTA--TTAATTTTTCTCGAATTAAAAAGTTCTAATTAAATAT-TATATAATTGTTTCATAAATTTTTATAATTTTTAGTTAGTAATGAAACGTTATTCGTTTTTTAATATATCTAGTTTTTTAAGAAAAGAATTTAATTCTTTTATTATTTATTTATTAATTAATTTTTTAATTAATAATTTTTATTAAAAAATATTTAAAGGGATGATCTTTTATTTATAATATTAAAAATTTATTTT---TTTATAATTATCGTATAATTTGAATTGTTAATCATATGAATAATTTAATAATTAATTTTA-TTTAATT-TAATATTTATATTT-ATTTTAGTTTTTATATTAAAAAAAAAAGTTTAATTTT-ATTTCTTTTGTTATAATGATTAAATTAGTAGATATT-TTTGTATAAAGTTTAATG-TTTTTTAGGTAATAAAAAGGAACTCGGCAAAT-TTATTTTTCGCCTGTTTATTAAAAACATGTCTTTTTGATTATAATTTAAGGTTT-AATCTGCTCAATGATTATTTAAATTGCCGCAGTATTTTGACTGTGCAAAGGTAGCATAATAATTAGTTTTTTAATTGGGAACTGGAATGAATGATTGGACGAGAAAATTTCTGTCTCTTTATTA-TTTTAATTGAATTTTACTTTTAAGTTAAAAGGCTTAAATTTATTTAAAGGACGAGAAGACCCTATAGAGTTTAATTTTT----ATTTGGTTAATT--ATTTTTAGTATTTATAT-ATATTAT-TTGAGTAAAAATTTAGTTGGGGTGACTAAAAGATAAAAATAACTCTTTTAATTTTTTATCAATTATTTTTGATTATAAAATCTTTATTTTTAATTTTAAAATAAATTACCTTAGGGATAACAGCGTAATTTTTTTTTAAAGTTCTTATTGAAAAAAAAAGTTTGCGACCTCGATGTTGGATTAAAATTTATTTTGGGTGTAGAAGCTTGA-ATATTAAGTCTGTTCGACTTTTAAAATTTTACATGATCTGAGTTTAAACCGGTGTGAGCCAGGTTGGTTTCTATCCT--TAATTATTTATTATACTTTAGTACGAAAGGACCAAGTATATAATTTATAATTTT-TATTTGAATATTATTATTACTTTGGCAGAATAGTGCAATAGATTTAGAATCTTTATATGTA-TATAATACAAGTAA------------ATGATAACAAATTTATTTTCAAGATTTGATCCTTCTACTAGAATAAACTTATCATTAAATTGATTAAGAATCACATTAGGATTAATTGTTCTACCTTCAATATATTGAATTATTCCATCACGAATCAATTATTTATGATATAAAATTTGCTTAACATTAAGAAATGAATTTAAAATTATTTTAAAAATTAAAAAAATAAAAATTAGAGTTCTAATATTTGTATCCTTGTTTTCATTAATTTTATTTAATAATTTTTTAAGATTATTTCCTTATATTTTCTCAAGAACTAGACATTTAATTTTAACATTAACCTTATCTTTACCTTTATGACTAAGATTCATAATTTTCGGATGAATTAATAATACAACAAGAATATTAGCTCATTTAGTTCCACAAGGAACCCCCGCAATTCTTATACCTTTTATAGTATGTATTGAAACTATTAGAAATATTATTCGACCAGGAACGTTAGCAATTCGACTTACAGCAAATATAATTGCTGGTCATTTATTATTAACTTTAATAGGAAGAACAGGTAATAAATTATCATTTATCATAATTAATATTTTAGTATTATCACAACTACTTTTATTACTTTTAGAATCTGCTGTTGCAATTATTCAATCATATGTATTTTCCATTTTAAGAACTCTATATTCTAGAGAAGTAAATTAAATTCCACAAATAGCTCCACTTAGCTGATTAAATTTATTTATTTTCTTCATTATTGTTTTTTTAATATTTAATATTATAAATTATTTTTCACTAATTTATAAAAATAATATTATTAAAAAAAATAATGAAAAAAAAAACATTATATGAAAATGATAAATTTTACTTAATAAATGATTATTTTCAAC-AAATCATAAAGATATTGGAACTTTATATTTTATTTTTGGAGTATGAGCTGGGATATTAGGCACATCATTAAGATTACTAATTCGAGCTGAATTAGGAAATCCAGGATCACTAATTGGAAATGACCAAATTTATAATGTGATTGTAACTGCTCATGCTTTCATTATAATTTTTTTTATAGTTATACCAATTATAATTGGTGGATTTGGAAATTGGTTAGTCCCTTTAATACTAGGAGCCCCAGATATAGCTTTTCCTCGAATAAATAATATAAGATTTTGATTATTACCCCCATCATTATCTTTATTATTAATAAGAAGAATTGTTGAAAATGGGGCAGGAACAGGATGAACTGTGTATCCTCCATTATCAGCAAATATTGCTCATAGAGGATCTTCTGTAGATTTAGCAATTTTTAGATTACATTTAGCTGGTATTTCTTCAATTTTAGGAGCTATTAATTTTATTAGTACAATTATTAATATACGATTAATAGGAATAACATTTGATCGTCTACCATTATTTGTATGAGCTGTATTAATTACAGCAGTTTTATTATTATTATCATTACCTGTTCTTGCTGGTGCAATTACTATACTATTAACTGATCGAAATTTAAATACATCATTTTTTGACCCTGCGGGAGGAGGTGATCCAATTTTATATCAACATCTATTTTGATTTTTTGGTCATCCAGAAGTATATATTTTAATTTTACCTGGGTTTGGAATAATTTCTCATATTGTAACTCAAGAAAGAGGAAAAAAGGAAACCTTTGGATCTATTGGAATAATTTATGCAATAATAGCAATTGGATTATTAGGATTTGTTGTATGAGCACATCATATATTTACAGTTGGTATAGATGTTGATACACGAGCTTATTTCACATTTGCTACAATAATTATTGCAGTTCCAACAGGAATTAAAATTTTTAGATGACTAGCAACAATTCATGGAACTCAAATAAATTATTCTCCCCAAATAATATGAGCATTAGGATTTATTTTCTTATTTACTATTGGTGGTTTAACAGGAGTAATTCTTGCTAATTCATCAATTGATATTATTTTACATGATACATATTATGTTGTTGCTCATTTTCATTATGTTTTATCTATAGGAGCAGTATTTGCAATTATAGCAGGAATTGTAAATTGATTCCCATTATTTACAGGTTTTTCAATAAATGAAAAACTTCTTAAAATTCAATTCTTCTCAATATTTATTGGAGTAAATCTAACATTTTTTCCTCAACACTTTTTAGGATTAAGAGGTATACCTCGACGATATTCTGATTATCCAGATGCTTATTTATCATGAAATCTTTTATCCTCTGTAGGATCATTAATTAGAACAGCTAGAATTTTATTCATAATCTACATTATATGAGATAGAATAAATTCAATACGAAAAAATTCATATGCCATTAATATACCTACATTTAATGAATGAATTCAAAATATACCACCTATGGAACATACTTATTCTGAACTTCCAATATTAGTAAATT------------------------------------------ATAATGGCAACATGAATAAATTTAAATTCTCAAGATAGAATTTCACCTTTAATAGAACAATTAATTTTTTTTCATGATCATACAATAATAATTCTAATTATAATCACTTTAATTGTTATATATATTATTATTATAATTATAAAAAATATATATATTAATCGATTCCTTCTTGAAGGACAAATAATTGAATTAATCTGAACAATTTCCCCTGCAATTACATTAATTTTTATTGCATTACCTAGATTACAACTTTTATATTTACTCGATGAAATTAATTCTCCTCAAATTTCAGTAAAAACTATAGGTCATCAATGATATTGATCATATGAACTTTCAGATTTTAAAAATGCTGAATTTGATTCATATATAATTCCTTCTAATGAACAAAATAATTTTTCATTTCGATTATTAGAAGTTGATAATCGTTTAACATTACCAATTTACACACAAATTCGAATAATAGTTTCATCATCAGATGTAATTCACTCTTGAACAATTCCTTCTTCAAGAGTAAAAATTGATGCTACTCCAGGACGACTAAATCAAACAACTTTTTACATAAATCGAATTGGATTATTTTTTGGACAATGCTCAGAAATTTGTGGAACAAATCATAGATTTATACCAATTGTAGTTGAAAGAATTTCTCCAAAATATTTTATTGAATGAATTAAAAATTTAT-----------------TTAATGTTAAATAAAAATCATACTTTTCACTTAGTAGAAGTTAGACCATGACCAATTCTTGGTGCTTTTAGATCAATAACATTATTAGTAGGAATTATTAAATGATTTCATTTATATGAAATAAATTTATTCATACTAGGAAGAATTTGTACTCTATTAGTTATATATCAATGATGACGAGATACCTCACGAGAAGGATCATTTCAAGGATTACACACTTTTACTGTAGTAAAAGGACTTCGATGAGGAATAATTTTATTTATTACTTCTGAAGTATTATTTTTTGTATCATTTTTTTGAAGATTCTTTCATGGAAGACTTTCACCAAGAATTGAAATTGGAATAATATGACCACCTAAAAGAATTATTCCATTTAATCCAATTCAAATTCCATTATTAAATACTCTTATTTTAATTTCTTCAGGAATTACTGTTACATGAGCTCATCATAGACTAATAGAAAATAATTATAAACAAACTATTTATAGACTAACATTAACAATTATCTTAGGAATTTATTTTTCAATCTTACAAGGATATGAATATTTTGAATCAACTTTTACTATGGCTGATTCAGTTTATGGTTCAAGATTTTTTATAGCAACAGGATTTCATGGAATTCATGTAATTATTGGGACAACATTTTTAACAGTCTGTTTATTTCGACAATTAAAAAATCATTTCTCAGCAAATCACCATTTTGGTTTTGAAGCTGCAGCTTGATATTGACATTTTGTAGACGTAGTATGATTATTCCTTTATATCTCAATTTATTGATGAGGTAGAT--TTAATGAAAATTATAAAAAAAAATCCATTATTAAAAACAATAAATAATTTAATTATTGATCTCCCCTCACCATCAAATATTTCAACCTGATGAAATTTTGGATCTTTACTAGGAATATGCCTAGTAATTCAAATCTTAACAGGATTATTTTTAGCAATACATTATTGTTCAGATATTTCAATAGCATTCAATAGAGTAGTTCATATTTGTCGAAATGTAAATTATGGATGATTAATACGAATTATTCATATAAATGGAGCCTCAATATTTTTTGTATGCTTATACTTACATATTGGACGAGGATTATATTATAGATCATATTTACAAACTATAACATGAACAATTGGAGTAATTATATTTCTTGCTATTATAGGAACTGCATTTTTAGGATACGTATTACCCTGAGGACAAATATCATTCTGAGGAGCTACTGTTATTACAAATTTACTTTCAGCTATTCCTTATTTAGGAACAAGAATTGTTCAATGAATTTGAGGAGGATTTGCAGTTGATAATGCAACTTTAACACGATTTTTTGCATTACATTTCATTTTACCATTTATTATTTCAGGAATAGTTATAATTCATTTAATATTTCTTCACCAAAATGGATCATTAAATCCAATAGGAACAACTAATAATATTGATAAAATTCAATTTCACCCTTATTTTACATCAAAAGATTTATTCGGATTTACTATTATATTAATAATATTTACATTATTTATCCTAATATATCCCTATTTAATAGGAGACCCAGACAATTTTAGACCAGCTGACCCCTTAGTTACACCAGCACATATTAAACCAGAATGATATTTTTTATTTGCATATGCTATTTTACGTTCAATTCCTAATAAATTAGGAGGAGTTATTGCTCTATTTATATCAATTCTAATTTTAATTATTATACCATTATACAAAAAAAATATAAAAAGAATTACATTTTATCCAATCAATAAAATTTTATTTTGAACATTTACTATAACTACAACATTATTAACTTGAATTGGAGCTAAACCAGTTGAAGAACCATTTATTTTAACAGGACAAATCTTAACAATTTCATATTTTATATTCTTTCCATTATATTATTTAATATTTAAATGATGAGATTCAATTCTATATAACTAG---TTGTTTATTAATGATTTTTTT-TTATTATTTATTTCTTATTTAATTTTGGTATTATGTGTGTTGATTGGTGTTGCTTTTTTGACTTTGTTTGAACGTAAAGTTTTAGGTTATATTCAGATTCGAAAAGGTCCAAATAAGGTTGGATTATTAGGATTGGTTCAGCCTTTTGGTGATGCAATTAAACTATTTTGTAAGGAACAAGCAAGTCCTATTATATTTAATTTTTTTCTGTATTATTTTTCTCCTGTTTTTAATTTATTTTTGGCTTTATTATTATGAATATGTTTACCTTTTTTTTCTGGGTTTTTGCATTTTACATTAGGGTTTATATTTTTTTTTTGTTGTTCTAGACTTTCTGTTTATACTATTATAATAGCTGGTTGATCTTCGAATTCAAATTATTCTTTATTAGGAGCACTTCGTTGTATTGCTCAAACTATTTCATATGAAGTTAGATTAGCTATTATTTTATTATCATTTTTATTTTTAATTTCAAGATTAAGAATTTTTGATTTAATAATTTATCAGCGATATATTTGATTTGTTTTTATATCTTTACCTTTGGCATTAATCTGATTTGCTTCTAGTCTTGCTGAGACTAATCGTACTCCTTTTGATTTTGCAGAAGGTGAATCTGAATTAGTATCTGGTTTTAATGTTGAATATAGAGGAGGAGGATTTGCATTAATTTTTATATCAGAGTATGCTAGAATTTTATTTATGAGAATATTATTTATTTTTCTTTTTTTCAGTGGTTCATTAGTTAATTATTTATTTTTTTTTATGGTTCTTTTTATTACTTTTTTATTTATTTGAGTTCGTGGGACTTTACCTCGTTATCGTTATGATAAGTTGATATATTTAGCTTGAAAGGGATTTTTACCAATTTCTTTAAATTTTATAATATTTTTTTTTGGTTTAAAAATTTATATTTTTTCTTTAATTTTTTAGTTTTTAATAACTAAGATATACAAATTGATATTTATAACCATTTTAATAATAAGTACAATAATTTCAATTTCAGCATACACATGACTAGGAATATGAGTAGGATTAGAAATCAATTTACTTTCCATTATTCCAATT---ATTATAAATAAAAATATTTTATCATCAGAAGCAGCAATTAAATATTTTATTACTCAAGCTCTAGCTTCAACTATAATTATAATATCAATTATTATAATAATATGAAAAATAAATTTTACATCAA---CAATTCTTAATTCAGAAATTATATTAATTATAAATTCAGGACTTTTATTAAAAATAGGAATAGCCCCACTCCATTTTTGATTTCCAGAAGTTCTTGAAGGATTAAATTGAAATAATTGTATAATTATATTAACTTGACAAAAAATTGCACCAATAATATTATATATATATAATATAGAATCAAATATATTTAATTATACAATTATTATCACAAGAATAATTATTAGAAGAGTAATAAGATTTAATCAAATTAGAATACGAAAACTAATAGCATTTTCATCAATTAATCATATAGGATGAATAATAGCAGCTATAATAACCGAAAAAACAATTTGAATATTATATTTTTTAATTTATGCAATAATTACTATTAATATTTCATTAACA------ATAAAAAACATATATTATTTAAATCAATTATTTATAATAATAAATGAATCATTTTCAACTAAAATTATATTTATACTAAATTTTATATCCTTAAGAGGAATTCCTCCATTTTTAGGATTTTTACCAAAATGATTAGTAATTCAAACTATAATTGAATATAAAATAATATTTTTATCAATTATTATAATTTTATTTACATTAATTATAATCTTCGTTTAT---ATACGAATTTCTATATCAACATTAATTATAAAAACAAATCAAATTAACTGAAAAATTT-------ATTTAAATAATAAAACCAAT-------ATTATATTAACAAGAATATTAAATTTTTTTATAATTTTTAGACTAATCCTTATAACTATCGCTTTAAACGAGATTTAA---TACATTATACAAATTCTAAGATTAATTACACTTATACTAACTTTTGTAGTAATAATAATCTCAAGATTTTTATCAAAAAAATCTATTATTGATCGAGAAAAAAGATCACCTTTTGAGTGTGGATTTGATCCAAAAAGTTCTGCCCGAATACCATTTTCATTACAATTTTTTTTAATTGCTATAATCTTTTTAATTTTCGATGTAGAAATTACTCTTCTATTTCCATTAGTTGTTACAATAAAAATTACTAGAATAATAGCTTTTTCCACAGTAACAATTTTATTTATTTTAATTTTACTTCTAGGATTATATCATGAATGAATTCAAGGTGCTTTAAATTGAGTAAAATAG-----------ATGTTAATTTATAGATTTAGAATTTTTAT-TTTTATATATTTAGTGGGTTTAACAGTTTTATGCTTTAAATGTAAACATTTACTTTTAATATTACTTAGTCTTGAATTTATTGTTTTATCTTTATTTTTAGGGTTGGTAGTTTTTATGATAAATTTTTATTATGAAAATTATTTTTTAATAATTTTTTTATCATTGAGAGTTTGTGAGGGTTCATTGGGTTTATCAATTTTAGTTTCAATAGTTCGTTCTTATGGAAATGATTATTTTCATATATTTAATTTTTTATGATAAATGATAAAATTTATTTTTATATTATTATTTATGATTCCTTTAAGTTTTTTTTTTAATTATTTTTGGTTCTTTCAATTATTATATTTTTTTTTATTTGGAATTTTTTTTTATACTTTTTCTTATAATTTTTATTTTTCTATGATTAAATATATGTTTGGTTGGGATTATTTGAGATTTTTTATAATTTTACTTAGTATTTGAATTTGTTTATTAATATTAATATCGAGAGAAAAAATTTATTTTTATAATAATTTTTCTT---GTTATTTTAATTTAGTAATTTTATTTTTATTAATTTTTTTAATTTTAACTTTTTGTTCTATGAATATATTTGTTTTTTATTTATTTTTTGAAATAAGATTAATTCCTACATTATTTTTAATTTTGGGTTGAGGTTATCAACCTGAACGTATTCAAGCTGGTATATATATATTTATATATACATTATTTGGTTCATTACCTATAATAATTTCACTTTTTTATATTTATAAAAAAATTAATAGATTAGATTTATTTTTTTTTTATGATATTAATTTATTTTATTTATATATTTGTACAATTGTTGTATTTTTAGTAAAAATACCTATATATATTGTTCATTTATGATTACCTAAAGCTCATGTTGAAGCTCCAGTTTCTGGTTCAATAATTTTGGCTGGAATTATATTAAAATTAGGAGGTTATGGTTTATTACGTTTTATAAAGATTTTTTTATCTATTGGTATAAAAATTAATTTTATTTTTATTAGAATTAGATTAATTGGTGGTTTTTATATTTCTTTAATTTGTCTTCGTCAAATAGATATAAAATCTTTAATTGCTTATTCATCTGTATCTCATATAAGATTGGTTTTAGCTGGATTAATAACTATAAGAATTTGAGGATTTTATGGTTCTTTTTTGATAATAATTGCTCATGGATTATGTTCTTCTGGTTTATTTTGTTTATCAAATATTTCATATGAACGTATATCAAGACGTAGATTATTTTTAAATAAGGGTTTAATTAATTTAATACCTAGAATATCTTTATGATGATTTCTCTTATGTTCATCAAATATAGGAGCACCATTTTCTTTAAATCTTTTTGGAGAAATTATGTTAATTAATTCAATTATTTCTTGGAGTTGATTAACATTTATTTTTTTATGTTTAATATCTTTTTTTGGTGCTGCATATTCATTATATTTATATTCTCATAGTCAGCATGGTATATTTTATCAAGGTATATATTCATTTTCATTGGGAAGAATTCGTGAATATTTATTATTATTTTTGCACTGAGTTCCATTAAATTTGATTTTTATATCTGGAGGTATTTTTATAT-------------------------ATTACATTTTGTTTTTTAGTATCTTTTTTTTTATTATTAATATCTATTTTTTCTTTTTCAATAAGTTTATATTTTATAATAATAGATTTAGTTGTAATTCTTGAATATGAATTTATGACTTTAAATTCTAATACTATTTGTATATCTATTTTATTAGATTGAATGTCATTATTATTTATAAGATTTGTTTTATTTATTTCTTCAATAGTTATTTTTTATAGAGATGAATATATACATGGGGATTTAAATATTCATCGTTTTATTATATTAGTATTTTTATTTGTTATGTCCATAATATTTTTAATTATTAGACCTAATTTAATTAGAATTTTATTGGGTTGAGATGGTTTAGGCCTTGTTTCTTATTGTTTGGTTATTTATTATCAGAATAATAAATCTTTAAATGCTGGAATATTAACTGCTTTATCTAATCGTATTGGTGATGTAGGTATTTTAATATCAATTGCTTGAATAATAAATTATGGTAGATGAAATTTTATTTTTTATTTAGATTTTATGAAAAATGATTATACAATAATAATTATTAGTTGTTTTGTTGTTTTATCTGCTTTTACTAAAAGAGCTCAAATTCCATTTTCATCTTGGTTACCAGCAGCTATAGCTGCTCCTACTCCAGTATCGTCTTTGGTTCATTCATCAACTTTAGTTACTGCTGGAGTTTATTTATTAATTCGTTTTAATTTTTGTTTAACAGAAGGTTTAATAAATTTTATATTATTTTTTTCTATAATAACTATGTTTATGTCTGGATTAGGTGCTAATTTTGAATATGATTTAAAAAAAATTATTGCTTTATCAACTTTAAGACAATTGGGTTTAATAATAAGAATTTTATTTTTAGGTGATTATAATTTAGCTTTTTTTCATTTATTATCTCATGCTTTATTTAAGGCTTTATTATTTATATGTGCTGGTTGTATAATTCATAATTTAATAAATTGTCAAGATATTCGTTATATAGGGTCATTAATTAATCTTATACCTTTAACTTGTACTTTTTTTAATATTAGAAATTTTTCTTTATGTGGATTACCTTTTTTATCTGGGTTTTATTCAAAGGATTTAATTTTAGAAGTCTTTTCTATAAATTATTTAAATTTATTTGTATATTTAATTTTTTATGTTTCTATTGGATTGACAGTTAGATATTCTTTTCGTTTAAGTTATTATACATTATTTAATCCTTATAATTTTTATTCTTTGAATAGATTAAATGATCAAGGATTAATTATGTTAAAGGGAATAGGAGGATTAATCTTATTTGTTATTTTTGGTGGATGTATATTATCTTGATTAATATTTCCTACTCCTTATTTTATTTGTTTATCTTTTAATTTAAAAATAATAGTTATTTTTTTTATCATAATTGGTTTATTTATAGGTTATGAATTTTCTAAATTTAATTTTAATTATAGATTGAAATCTAATAATTTATTA------AGGTTATTTTTAGCTTCAATATGAAATATACCTGTTTTATCAACTTATTTAGTAAATTTCTATTTTTTAAGATTTAGAGATTTTTATTATAAAAATGTTGATTTAGGTTGATTTGAATATTTTGGTTCACAGAATTTATATCAAAATATTAAATATAATTCTAATTTTTTTCAATTATTGTTTAATAATAATTTAAAAATTTATTTTATTTTTTTAATTGTTTTTATTTTATTATTAATTATTTATTTTAATAGCTTATATTAG------------------ACTATTCTCTGTATTATATTAACATCAATTATATTAACAATAACAATCATATTTATATTCATTTCACACCCTTTATCAATAGGAATAATTTTATTAATTCAAACATTATTAATTTCAATGTGAACTGGATTTATATCAATAAACTTTTGATATTCATATATTTTATTTATTGTAATAGTAGGAGGAATATTAATTTTATTTATTTATATAACAAGAGTAGCTTCTAATGAAAAATTTTCATTTAGAAA------AATTAATATATTTATTATTATATTAATAAGAAGAATTATTATTATATCAATATTAACAGATCAAATTTAT--AATATGATAAGATCA-ATAAATTCAGACTTAATAATATATAAAAATATAATCTCATTTAAAATATCTTTAAATAAATTTATTATATATCCAATAATAATAATATCATTAACTTTAATTATCTATTTATTAATTACATTAATCGCAGTAAGAAAAATTACAAATATTCAAAGTGGACCTTTACGAAAATACAATTAA
NC038225.1_Luciola_curtithorax                ------------------------TTTTATTTTAATT--TTTTTTTCTTTTTTCTAAAAAAGTTTTATTTTAACTTAAAATTTTAGTTTATTTTTATTT-ATATGTAAATTTTATTTGTTAAA-AA----TTTTGTTGCAGTTTAGAGTATTAAAAAATTATTTAAGTAAGTTTTAGTAATTAATTA--AAGATTTAATAAAATTTGTGCCAGCAATTGCGGTTATACAAATAAATTCAATTAAAATTTATTGATTAGTAATTAATTTTTTATT--GAAAATTTGTTTTTAATATTTTAAAGTGAAATTTAAATTTTAATTTAGGTTTTTTATTTTTATATGAAGTTAC----TAAAATTAATAT-TAAACTAGGATTAGATACCCTATTATTATAATAGTAAA-TTTA-AATATCAAATTAGTATTAGTTATATTCTTAAAAATTAAAAGATTTGGCGGTATTTTAGTCTATTCAGAGGAACCTGTCCTGTAATTGATAATCCACAATTATAATTACTTTTCTTG--TACTTGTATATCGTTGTTTTTGAATAT-TTTATAAGAATTTAAATTTTCAATAAGTAT-ATAATAGTTTATTTCAGATCAAGGTGCAGTTT-TAGGAAAG-AAGAGGTGGGTTACATTAAATTTATTTTTGGTTTATAATTTTAAATAATTTTATTAAATTGGATTTGATAGTAATATTTTATATATTTGAAATATGATT-TTAGCTCTAAAATGTGTACATATTGCCCGTCGCTCTCATTAT-TTTGAGATAAGTCGTAACAAAGTAGATTTACTGGAAAGTGAATCTAGAATTA------------------------------------------------------------------------------------ATAATTTGATTATAAATTTGATTATTATTAT--TATTTTTTTAAAGTATTATTTTATTTATTATTTAAGTAGAAAAATTATTTTTTATTATAGTTTATTATTAAAGTGATTGAATTTTTT-TTATATTTTAAAAAGGAAAATTTATTTTTTGTACCTTGTGTATCAGGGTTAATAAATTAAATATTTTTTA--TTAAATTTTCTCGAATTAAAAAGATCTAATTAATTATATGTTTAATTTTTTTATAAATTTTCATAATTTTTAATTTGAAATGAAATGTTATTCGTTTTTTAGTATATCTGGTTTTTTAAGAAAAGAATTTAATTCTCTTATTATTTATTTATTTTCTTA-TTTTTAGTTAATATTTTTTAGTATGAAATATTTGAGGGGATGAGCTTTTAATTATATTATTAAAAATTT--TTATTTTTTAT-TATTTTGTATAATTTATATTGTTAATCATATTAATAATTTAATATTTAATTTAT-TTTTATT-TATTATTTATATTT-ATTTTAATTTTTATATTAAAAAATTTTGTTTAATATT-TTTTCTTAGGTTATAATGATTAAATTAGTATATAAT-TTTTTAATTGTCTTTATT--TTTTTAGGTAATAAAAAGGAACTCGGCAAAT-TAATTTTTCGCTTGTTTATTAAAAACATGTCTTTTTGATTATAATTTAAGGTTT-AATCTGCTCAATGATTATTTAAATTGCCGCAGTATTTTGACTGTGCAAAGGTAGCATAATAATTAGCTTTTTTATTGATAGCTGGAATGAATGATTGGACGAAAGAATTTCTGTCTCTTTATTAATTTTTATTTAATTTTACTTTTAAGTTAAAAGGCTTAAATTTTATTAAAAGACGAGAAGACCCTATAGAGTTTAATTTAT------TTATATATATCTTTTTTTAGAATTTTTGA-AATTTAT-TTTATAGTAAATTTAGTTGGGGTGATTTAAAGATTAATTAAACTCTTTTAA-TTTTTATCAATTATATTTGAATATTAAATCTATATTTTTAAGTTTAAAATAAATTACCTTAGGGATAACAGCGTAATTTTTTTTAAAAGTTCATATT-AAAAGAAAAGTTTGCGACCTCGATGTTGGATTAAAATTTATTTTAGGTGTAGAAGCTTGA-ATATTAAGTCTGTTCGACTTTTAAAATTTTACATGATCTGAGTTTAAACCGGTGTAAGCCAGGTTGGTTTCTATCTT--TAATTTATTAATTTATTTTAGTACGAAAGGACCAGATATATAATATAATATTTT-ATTTTGAACATTATTGTTACTTTGGCAGAATAGTGCAATTGATTTAGAATCTTTATATGTA-TATAATACAGGTAATAT---------ATGATAACTAACCTTTTTTCAAGATTTGACCCCTCAACAAAAATAAACTTAGCATTAAATTGAATAAGAATTATAATAGGACTTTTAGTTTTACCTACAATATTTTGAATAATTCCTTCACGAATTAATTTTATTTGAATTAAAATTTGTACAATACTTAGTAATGAATTCAAAATAATTTTAAAAATAAAAATCATAAAAAAAAGATCTTTAATTTTTGTTTCATTATTCTCATTAATTTTATTCAATAATTTTTTAAGATTATTCCCATATATTTTTTCTAGAACAAGACACTTAGTATTAACATTAACTCTTTCCTTACCATTATGGATAAGATTTATAATTTATGGATGAATAAATAATACTATACATATATTAACTCATTTAGTTCCTCAAGGAACCCCATCTGTTTTAATACCTTTCATGGTATGTATTGAAACAATTAGAAACATTATTCGACCAGGAACATTAGCTATTCGATTAACAGCTAATATAATTGCTGGCCATTTACTATTAACATTAATAGGAAGAACAGGAAATAAACTTTCATTAATTATAATTAATGTTCTTATTATTGCACAATTTATACTTTTATTATTAGAATCAGCAGTAGCTATAATTCAATCATATGTATTCTCAATTCTAAGAACTTTATATTCAAGAGAAGTTAATTAAATTCCACAAATAGCCCCATTAAGTTGATTATATTTATTTATATTCTTTATTATAATTTTTATAATATTTAATTTAATAAATTATTTCTCTTTTATATATAAAAGAAAAGAATTAGAACAAAAAAAAAACATAAAATTATATACCTGAAAA------ATTTTACTTAATAAATGATTGTTTTCAAC-AAACCATAAAGACATTGGAACTTTATACTTTATTTTCGGTGTATGAGCAGGAATATTAGGAACTTCCCTTAGACTTTTAATTCGAGCAGAATTAGGTAACCCTGGGTCATTAATCGGAAATGATCAAATTTATAATGTAATTGTAACTGCTCATGCTTTTATTATAATTTTTTTCATAGTAATACCAATTATAATTGGAGGATTTGGCAATTGACTTATTCCTATAATATTAGGAGCTCCAGATATAGCATTCCCTCGAATAAACAATATAAGATTTTGACTTTTACCCCCTTCACTTTCTTTATTGTTAATAAGAAGAATAGTTGAAAATGGTGCAGGAACAGGATGAACAGTTTACCCCCCTTTATCAGCAAATATTGCTCACAGAGGTTCATCAGTTGATTTAGCCATTTTCAGTCTCCATCTAGCAGGAATTTCATCCATTTTAGGAGCAGTAAATTTTATTTCTACAATTATTAATATACGATTAATTGGAATAACATTAGATCGGATACCTTTATTTGTATGAGCTGTTATAATTACAGCTATTCTATTATTATTATCCTTACCTGTATTAGCTGGAGCTATTACTATATTATTAACAGATCGAAATTTAAATACTTCATTTTTTGACCCTGCAGGAGGTGGTGACCCAATTCTTTACCAACATTTATTTTGATTTTTTGGACATCCAGAAGTTTATATTTTAATTTTACCAGGATTTGGAATGATTTCTCATATTGTAAGTCAAGAAAGAGGAAAAAAAGAAACTTTCGGTACAATTGGAATAATTTATGCTATACTAGCAATTGGAATATTAGGTTTCGTAGTTTGAGCTCATCATATATTTACTGTAGGAATAGATGTTGATACACGAGCTTATTTTACTTCAGCTACAATAATTATTGCAGTCCCAACAGGAATTAAAATTTTCAGATGATTAGCTACAATTCATGGAACACAAATAAATTATTCACCTCAAATATTATGATCCTTAGGATTTATTTTTCTATTTACAATTGGAGGATTAACAGGTGTAATTTTAGCTAATTCATCAATTGATATTATTTTACATGACACATATTATGTTGTTGCTCATTTTCATTATGTTTTATCTATAGGAGCAGTATTTGCAATTATAGGTGGTATTATAAATTGATTCCCATTATTTACTGGATTTTCATTTAATGAAAAACTTCTTAAAATTCAATTTTTTTCTATATTTTTAGGAGTAAATTTAACATTTTTTCCACAACATTTTTTAGGATTAAGAGGTATACCTCGACGTTACTCTGATTATCCCGACATTTACTTATCATGAAATTTAGTTTCTTCTGTAGGATCATTAATCAGAACAGCAAGAATTTTATTTATAATTTATATTATATGAGAAAGAATAAATTCTCTACGAAAAAATGTATTACCAATTAATATACCTACATCAAATGAATGAATACAAAAAACACCTCCTATAGAGCATACTTATTGTGAATTGCCAATACTAGTTAATT---------------------------------------------ATGGCAACATGAATAAATTTAAATTTGCAAGACAGAATTTCTCCTTTAATAGAACAATTAACATTCTTTCATGATCATACAATAATAATCTTAACAATAATTACACTAATAATCATATATATTATAGTATCTATTATAACAAATAAATATATTAATCGATTTCTATTAGAAGGTCAAATAATTGAATTAATTTGAACAATTACCCCAACAATTACATTAATTTTCATTGCACTACCTAGACTTCAATTATTATACTTATTAGATGAAATTAATTCTCCATTAGTATCAATTAAATCTCTTGGCCATCAATGATATTGATCATATGAATTTTCCGACTTTAAAAAAGAAGAATTTGATTCTTATATAATTCCTATAAACGAACAAAAAAATTTTTCTTTTCGATTATTAGAAGTAGATAATCGATTAATTTTACCTGTTAATACACAGATTCGTATAATAATTTCATCAACTGATGTAATTCACTCATGAACAATCCCATCATCTAGAGTAAAAGTTGATGCTACACCAGGACGATTAAATCAAACCACTTTATTTATAAACCGAATTGGAGTATTTTTTGGACAATGTTCTGAAATTTGTGGAACAAATCACAGATTTATACCAATTATAGTAGAAAGAATTTTACCTAAATATTTTATCAATTGAGTAAAAAATTTATCATTAGATGAC------TTAATGTTAAATAAAAATCATTCATATCATTTAGTTGAAATTAGACCTTGGCCAATTATTGGAGCCTTTAGAGTAATAATTATACTTTCTGGTACAATTAAATGATTCCATTTATACGAAACTAATTTAATTTTTATTGGTATAACATGCACCCTGCTTGTTATATGTCAATGATGACGAGATGTATCCCGAGAAGGAACCTTTCAGGGTCTTCATACTTCCAATGTTGTAAAAGGACTTCGATGAGGAATAATTTTATTTATTACATCAGAAGTTTTATTTTTTGTATCATTTTTTTGAAGATTTTTTCATAGAAGATTATCACCATCAATTGAAATTGGAATAATTTGACCACCAATAAGAATTTTACCTTTTAATCCAATTCAAATTCCATTATTAAATACAGTAATCCTAATTTCTTCAGGTATTACTGTTACATGAGCTCATCATAGACTTATAGAAAATAACTACAAACAAACAATTTATAGATTAATATTAACAATCTTATTAGGTGTATATTTTTCTATTCTTCAAGCATATGAATATATAGAATCACCATTTACTATTGCAGATTCAGCTTATGGGTCAACTTTTTTTATAGCAACAGGATTTCATGGAATTCATGTAATAATTGGATCTACATTTTTAGCTGTATGCTTAATTCGACAAATAAATAATAACTTTTCATCAATTCATCATTTTGGATTTGAAGCAGCAGCTTGATATTGACACTTTGTTGATGTAGTATGATTATTCCTTTATATTTCAATTTATTGATGAGGTAGAT-----ATGAAAATTATAAAAAAAAATCCTTTATTAAAAATTTTTAATAAAAGATTAATTGATCTTCCATCTCCATCAAATATTTCAACATGATGAAATTTCGGATCACTACTAGGAATATGTTTAATAATTCAAATTTTAACTGGATTATTTCTTTCTATACACTATTGTTCAGATATCTCACTAGCATTCAATAGAATTATCCATATTTGTCGAGATGTAAATAATGGATGATTAATTCGAATTATTCACATAAATGGAGCATCATTATTCTTTGTATGTTTATATATACATATTGGACGAGGAATATATTATAGATCATTTTTACAAACAAAAACATGACTAATTGGAGTAATTTTATTCTTTTTTATTATAGCAACAGCATTTATAGGATATGTATTACCCTGAGGACAAATATCATTTTGAGGAGCAACAGTTATTACAAATCTTTTATCTGCAATTCCTTATATAGGAACAAGAATTGTTCAATGAATTTGAGGAGGATTTGCAGTAGAAAATGCAACTTTAACACGATTTTTTGCTCTACATTTTATTATACCATTTATTATTGCAGCAATTGTTATAATTCACTTATTATTTCTTCATCAAACAGGATCATTTAATCCATTAGGAACAATAAATAATATTGATAAAGTTCAATTCCATCCATATTTCACTTCTAAAGATCTAGTAGGATTTATAATTACATTAATAATTTTTACTACATTTATTTTACTATATCCATATATAATAGGAGACCCAGATAATTTTATACCAGCTGATCCACTAGTAACCCCAACTCCCATTAAACCAGAATGATACTTTTTATTTGCTTACGCAATTTTACGATCAATTCCTAATAAACTAGGAGGAGTAATTGCTCTACTTATATCAATTTTAATTTTAATTATTATACCAACATTTAAAAAAAAAATAAAAAGATACTCATTCTATCCAATAAATAAATTATTATTCTGAACATTCACAATAACAAGATTAATATTAACATGAATTGGAAGAAAACCAGTAGAAGAACCATTTATTTTAACAGGTCAATTATTAACAATTATATATTTTATATTCTTTCCTTTATACTTTATTTCAGCAAAAATATGAGATAATTTAATACTAAAAAATTAGTTGTATATTTTTGATTTATTT-TTATTATTTATTTCTTATTTAATTTTAGTTTTATGTATTTTAATTGGAGTTGCATTTTTAACTTTATTTGAACGAAAAATTTTAGGTTATATTCAAATTCGTAAAGGTCCTAATAAAGTTGGTTTTATAGGTTTGGTTCAGCCTTTTAGAGATGCTTTAAAATTATTTTTTAAGGAGCAGGCTAGTCCTTTAATATCTAATTTTTTATCTTATTATTTTTCTCCTATCTTTAATTTGTTTTTAGCTTTATTTTTATGATTTTGTTTACCTTTTTTTACTGGTTTTATTCATTTTTCTTTTGGATTTTTATTTTTTTTATGTTGTTCAAGTCTTTCTGTTTATACAATTATGATTGCTGGTTGATCATCTAATTCTAATTATTCTTTATTAGGAGGTTTACGTTCTGTTGCTCAAACTATTTCTTATGAAGTAAGATTGGCAATAATTTTACTTTCTTTTTTGTTTTTGATTTCTGGTATTAGAATTTTTGATTTAATTATTTATCAGCAATATGTTTGATTTATTTTTATTTCTTTTCCTTTAAGTATAATTTGATTTACTTCAAGGTTAGCAGAAACTAATCGTACTCCTTTTGATTTTGCTGAAGGTGAATCTGAATTAGTTTCTGGATTTAATGTTGAATATAGAGGAGGAGGATTTTCTTTAATTTTTATAGCTGAATATTCTAGAATTTTGTTTATAAGAATTTTATTTGTTTTTATTTTTTTAAGTGGTTCATTAGTTAGTATTATATTTTTTTTTATAGTTCTTTTTCTTTCTTTTTCTTTTATTTGAGTTCGTGGTACTCTACCACGTTATCGTTATGATAAATTAATATATCTGGCTTGGAAAAGATTTCTTCCTGTTTCTTTAAATTTTTTAATGTTTTTTTTTGGTTTAAAGATATTTTTTATTTCTTTAATTTTTTAGTTTTTAATAACAAAAATTTATAAATTAACATTTATATTAATTCTAATCATAAGAACATTTATCTCAATCTCAGCCTATACATGACTAGGAATATGAATTGGTTTAGAAATAAATTTACTAGCAATTATTCCAATT---ATTCAAAATAAAAATATCTTATCTTCAGAATCATCAATTAAATATTTTATTACTCAAGCTTTAGCCTCAACAATTATTATAATGAGAATCATTATAATAATATGAAAATTTAAATTAAATTCAAACTTAAATATAAATTCTAATTTTATAATAATTATAAATTCTAGACTTCTTTTAAAAATAGGGATAGCCCCAGCCCATTTTTGATTCCCAGAAGTACTTGAAGGATTAAATTGAAATAACTGCTTATTAATATTAACATGACAAAAAATTACCCCAATAGTTCTATTAATATATAATACAGAATTTAATATATTTTTTTCAATAATTATTATCTCAGGAGTAACAATTAGAAGAATTATAAGAATAAATCAAATCAGAATTCGTAAAATTATAGCATTTTCATCAATTAATCATATAAGATGAATATTAATAAGAATAATTTTAGAAAAAACAATTTGAGCTTTATACTTTATTATCTATACAATTATAACAATAAATATTTGCTTTATA------ATAAAAAATATTTTTTATTTAAATCAATTATTTCCAATATTAAATATATCAACATCAATAAAAATATTTTTTATATTAAATTTTATATCACTAAGAGGAATTCCCCCGTTTCTTGGATTTTTACCAAAATGAATAGTAATTCAATCTATAATTAAAAATAATCTATTTAGAATATCAATTATTATAATTATATTCACATTAATTATAATTTATGTATAT---ATACGAATTACAATATCAACTCTAATTTTAAAAGTAAACCAAAGAAACTGAAGAATTA-------AATTAAGAATTAAAATTAAC-------ATAATTTCAATTAGTTTAATAAATTTCGTTTCAATAATAAGACTTATCCTTGTAACAATTATATTCAATATAATTTAA---ATAATTATACAAAAATTTGCTATAACTACATTTATTTTATCTTTAATTGTAATAATATTAACAACACTTTTATCAATAAAAACTATTATTGATCGAGAAAAAAGATCACCTTTTGAATGCGGATTTGATCCTAAATTCTCAGCTCGAATTCCATTTTCACTCCAATTTTTTTTAATTGCAATAATTTTTTTAATTTTTGATGTAGAAATCACCCTACTACTACCTTTAGTAATTACAATAAAAATTACAAGAATTGTAACTTTTTCAATTGTAACATCGATTTTTATTATTATTTTATTAATTGGTTTATATCACGAATGAAATCAAGGAGCATTAAATTGAGCTTTATAG-----------ATGTTAATTTATGGATTTAAATTATTTAT-TTTTATGTATTTTATTGGTTTAATTGTTATGTGTCTAAAGTGTAGTCATTTACTTTTAATGTTATTAAGTTTAGAATTTATTGTTTTATCATTATTTTTTGGTTTATTAATTTGTATTTTAACTTATATATATGAAGGTTATTTTTTAATAGTTTTTTTATCTTTTAGAGTATGTGAGGGTGCAGTTGGGTTATCAATTTTAGTTTCTATGGTTCGTAATTATGGTAAGGATTATTTTAATTCTTTTAATATTTTATGATAAATGATAAAATTTATTATATATATATTATTTATGATTCCCTTATGTTTTTTATTTAATTATTTTTGAATAATTCAGTTTCTTCTCTTTTTTTTCTTTTTTCTTTTTTTCCTTAGTTATAGTTATAATATATTTTTTTCTTCAGTTTTTTATTTTTTTGGATGTGATTATTTAACTTTTTTTATGATTTTACTTAGAATTTGAATTTGTGTTTTAATATTAATAGCAAGTGAAAAGATTTATTTTTATAATAGTTTTTCTA---TATTCTTTAGTGTTGTAGTTTTGTTTTTGTTATTATTTTTGTTTTTAACTTTTTGTTCAATAAACATATTTGTGTTTTATTTATTTTTTGAGATAAGTTTAATTCCTACATTATTTTTGATTTTAGGCTGAGGTTATCAACCTGAACGAATTCAAGCTGGTATATATATATTTATGTATACATTATTTGGTTCATTTCCTATAATAGTTTCTTTATTTTATTTATATAGTTATAATAATTGTTTGGATTTTTTTTTTATATTTAATATTGATTCTTTATATTTATATATTTGTACTATTTTAGTTTTTTTAATTAAAATACCTATATATTTTGTTCATTTATGATTACCTAAAGCTCATGTTGAGGCTCCTGTTTCTGGATCAATAATTTTGGCTGGGGTAATATTAAAATTAGGAGGATATGGATTTCTTCGTTTTATAAAGATTTTTTTATCAGTAGGTTTAAAATATAATTTTATTTTTATTACTATTAGTTTAATTGGAGGATTTTTTATTTCTTTAGTTTGTCTTCGTCAAATGGATATAAAGTCTTTAATTGCTTATTCTTCAGTTTCTCATATAGGTTTAGTTTTAGCTGGATTAATAACTTTAAATTTATGAGGGTTTTATGGTTCTTTTTTAATAATAATTGCTCATGGTTTATGTTCCTCTGGTTTATTTTGTTTAGCTAATATTTCTTATGAACGATTGTCTAGACGTAGATTATTTTTGAATAAGGGATTAATCAATATTATACCAAGAATATCTTTATTGTGATTTTTATTATGTTCATCTAATATAGGTGCTCCTTTTTCATTAAATCTTTTTGGTGAGATTATACTTATTAATAGAGTTATTTCTTGAAGACCATTAAGTTTTATTTTTCTTTCTTTAATGTCTTTTTTTGGGGCTGCTTATTCATTGTTTCTTTATTCTCATAGTCAACATGGAATTATTTATCAAGGTTTATTTTCTTTTTCTTTAGGGAATATTCGTGAATATTTATTATTATTTTTACATTGAGTTCCACTAAATTTATTATTTGTTTGCATTGATATTTTTATATTTTAA-----------------ATAATTTCAATTTGTTTTTATATATTTGTTTTTTTGTTAATTTTTAGTTTATCATTTTTTTGGTTAAGTTTATATTTTTTAATAATAGATTTAATAATTATTTTAGAATATGAACTTATAACTTTAAATTCTAATATTATTTATATATCAATTCTTTTTGATTGAATATCTTTACTTTTTATAAGTTTTGTTTTATTTATTTCTTCAATAGTTATTTATTATAGAGAAGAATATATATTTGGAGATTTAAATATCAATCGATTTATTATACTAGTTTTTTTATTTGTTATATCAATAATGTTTTTAATTATTAGACCTAATTTAATTAGAATTCTTTTAGGTTGAGATGGTCTTGGTTTAGTATCTTATTGTTTAGTTATTTATTATCAGAATAATAAATCTTTAAATGCAGGTATAGTTACTGCTTTATCAAATCGAATTGGAGATGTAGGGATTTTAATATCAATTGCTTGAATAATAAATTATGGAAGATGAAATTTTATTTTTTATTTGGATTTTATAAAGGAAGATTTTAGTATAAAAATTATTAGTTATTTTATTGTTCTTTCTGCTTTAACTAAAAGAGCTCAAATTCCTTTTTCTTCTTGATTACCTGCTGCTATAGCTGCTCCTACCCCAGTTTCTTCTTTAGTTCATTCTTCTACTTTAGTAACTGCTGGTGTTTATTTATTAATTCGTTTTAATTTTTGTTTTAGTTCTAGTTTAATATTTTTTATATTGTTTATTTCTATAATAACTATATTTATATCTGGATTAGGTGCTAATTTTGAATTTGATTTAAAGAAAATTATTGCTTTATCAACTTTAAGTCAATTAGGTTTAATAATAAGAATTTTATTTTTGGGTGATTATAAACTTGCTTTTTTTCATCTTTTATCTCATGCTTTATTTAAGGCTTTATTATTTATGTGTGCAGGATGTATAATTCATAATTTAATAAATTGTCAGGATATTCGTTATATGGGTTCATTAATTAATTTAATACCTTTAACTTGTACATTTTTTAATGTTTCTAATTTTTCTTTATGTGGTTTACCTTTTTTATCTGGTTTTTATTCAAAAGATTTAATTTTGGAGGTTTTTTCTATAAGATATTTAAATATATTTATTTATTTAATTTTTTATATTTCTATTGGGTTAACAGTTAGATATTCTTATCGTTTATGTTATTATTCATTATTTTCAATATATAATTTTTATTCTTATAATAATTTGAATGATCAAGGTTTAATTATATTAAAGGGTATAGGAGGATTAATTTTACTGGTTATTTTTGGGGGAAAAATACTTTCTTGAATAATTTTTCCTACACCTTATTTTATTTGTTTACCTTTAAATTTAAAATTAATAGTGTTATTTTGTATTTTATTTGGTTTTTGGGTAGGTTATGAATTTTTTAATTTTTGTTATAATTATGAATTGAAGTCAATAATATTTTTAGGTTTAAGTTTATTTTTTTTTTCTATATTAAATATATCTTTTTTATCAACTTATTTTGTTAATTATTATTTTTTAAAATTAAGAGATATTTATTATAAAAATGTTGATTTAGGATGAATTGAATATTTTGGTTCACAAAATTTATACAAAAATATTGTTTATAATTCAAAATTTAATCAAATTTTATTTAATAATAGTTTAAAAATTTATTTTATTTTATTATTAATTTTTATTTTATTATTAATTATTTATTTTAATAGCTTATTTAGAGTATAA------------ACTATTCTCTGCATAACTATAATTATTTTAATAATAACAACAACACTAACACTTATATTTATTACACATCCCTTATCAATAGGAATAATTCTATTAATCCAAACATTATTAATTGCAATATGAACAGGATTCTTATCAATAAATTTTTGATATTCATATATTTTATTTATTGTAATAGTTGGAGGAATACTAATTTTATTTATTTATATAACAAGAGTAGCTTCTAATGAAAAATTCTCATACAGTAAAATTTTATTAATATTTATAATAATTATATTAATAATAAGAATT------ATATTAATAATTAAAGACCAATTCTTT-TCAT-CATTAAATTCT-TCTAATTTAGAAATAATAAATATAAAAAATAAATATTTATTTAAATTATCATTAAATAAATTTTATATATTCCCAATAATATTGATTTCATTAAGAGTAATTATTTATCTTTTAATTACCTTAATCGCAGTAGTAAAAATTACTAACCTAAAAAGAGGACCATTACGAAAAAATATTTAA
NC039706.1_Abscondita_anceyi                  -----------------TAAATTAATTATTTTTTATT--ATTAATTTTTATTTTAATCAAAGTTTTATTTTAACTTGAAATTTTAATTTATTATTATATAATATGTAAATTT--TATATTAAA-AA----TTAATTTGCAGTTTTTAGCTTTAAAAAATTATTAAAGTAAGTTTTAGTAATTAATTA--TAGATTTAATAAAATTTGTGCCAGCAATTGCGGTTATACAAAT-AATTCAATTGAAATTTATTGGTTAATAATTAATTTATTTTA--ATTAATTTATTATTAGAATTTTTAGGTGAAATTTAAATTTTAATATAATTTTTTTATTTATATTTGAAGTTAT----TAAAATTAAGAT-TAAACTAGGATTAGATACCCTATTATTATAATTGTAAAATTTA-AATACCAGATTAGTATTAGTTATTTTCTTAAAAATTAAAAAATTTGGCGGTATTTTAGTCTATTCAGAGGAACCTGTCCTGTAATCGATAATCCACGATTAGAATAACTTTTTTT---TTCTTGTATATCGTTGTTTTTGAATAT-TTTAGAAGAATTATAATTTTCAATAAGTAT-ATTTTAGTTAATTTCAGATCAAGGTGCAGTTTATAGAAAAG-AAGAGATGGGTTACATTAAATTTATTTTTGGTTTATTATTTTAAATAATATTATTAAATTGGATTTGATAGTAATTATATATATATATATATTATGATT-TTAGCTCTAAAATGTGTACATATTGCCCGTCGCTCTCATTTA-TTTGAGATAAGTCGTAACAAAGTAGATTTACTGGAAAGTGAATCTAGTATTA------------------------------------------------------------------------GTTCAATTCAGTACAATTTGATTATAAATTTAATTATTATTATT-ATTATTATTAAAATATTATTTAATTTATTATTATAAAAGAAAAATTCTTTTTTATTATAGTTTACTAGTAAAGTGATTGAA-TTTTT-TTATATTTTTAAAAGAAAAATTTATTTTTTGTACCTTGTGTATCAGGGTTTATTAATTTTATTATTATTATATTAATTTTTCTTGAATTAAGAAGAGCTAATCATATATTTGTTTAATTTTTTCATAAATTTTCATAATATTTGGTTTGAAATGAAATGTTATTCGTTTCTTAATATATCTAGTTTTTTAAGAAAAGAATTTAATTCTCTTATTATTTGTT-ATTAGTTAA-TTTTTAGTTAATAATTTTTAGTATGAAATAAATAAAGGGATAAGCTTTTATTTATATAATTAAAAATTTTATTTTATTATAT--TTTTTGTATAATTTAAATTGTTAGTCATTTTTATAATATAATAGTTAATTTTA-TTTAATT-GATAATTTATATTT-ATTTTAATTTTTATATTAAAAATTTATGTTTAATTTT--TTAACTTTTTTATAATGATTAAATTAGTAGATAAT-TTTGTATTTTATTATTTA-TTTTTTAGATAATAAAAAGGAACTCGGCAAAT-ATATTTTTCGCCTGTTTATTAAAAACATGTTTTTTTGATTATAATTTAAGATTT-AATCTGCTCAATGATTTATTAAATTGCCGCAGTATTCTGACTGTGCAAAGGTAGCATAATAATTAGCTTTTTAATTGGGAGCTTGAATGAATGATTGAACGAGAAAATTTCTGTCTCTTTATTATTTATTATTTAATTTAACTTTTAAGTTAAAAGGCTTAAATTTTTTTAAAAGACGAGAAGACCCTATAGAGTTTTATTTTT----ATTTTTTTAATT-TATTTTTGGAATTTTAAATGTTTTAT-TAAATAAAAAATTTAGTTGGGGTGACTGAAAGATTAATTTAACTCTTTTAA-TTATAATCATTTATTTGTGAATAATAAAATTATTTTTATAAATTTAAAATAAATTACCTTAGGGATAACAGCGTTATTTTTCTTTATAGTTCTTATA-GAAAGGAAAGATTGCGACCTCGATGTTGGATTAAAATTTATTTTAGGTGTAGAAGCTTAA-ATATTAAGTCTGTTCGACTTTTAAAATTTTACATGATCTGAGTTTAAACCGGTGTGAGCCAGGTTGGTTTCTATCTT--TAAATTTTTAATATATTTTAGTACGAAAGGACCAAATATATAATATATTATTTT-ATTTTGAATAATATTGTTACTTTGGCAGATTAGTGCAATTGATTTAGAATCTTTATATGTA-TTTTATACAGGTAATAA------------ATAACTAATTTATTTTCAAGATTTGATCCTTCAACTAGACTAAATTTAGCTTTAAATTGAATAAGAATTATATTAGGAATTCTTATTTTACCTTCTATATACTGAATAATTCCATCCCGAATTAATTATCTATGAATTAAAGTATGCTTAATTTTAAGAAATGAATTTAAAATTATTTTAAAAAATAAAAAAAGAAAAAAAAGAACCTTAATTTTTGTTTCTTTATTTTCATTAATTTTTTTTAATAACTTTTTAAGTTTATTTCCTTATATTTTTTCTAGAACTAGACATTTAGTTTTAACATTAACTTTATCATTACCCCTATGATTAAGTTTTATAATTTATGGATGATTAAATAATACTATTCATATATTAGCACATTTAGTTCCTCAAGGAACCCCTACTATTTTAATACCTTTTATGGTATGTATTGAAACAATTAGAAATATTATTCGACCAGGAACCTTAGCTATTCGATTAACAGCCAATATAATTGCTGGTCACTTATTATTAACACTAATAGGAAGAACAGGTAATAAACTATCTTTTATAATAATTAATATTTTAATTATAGCACAACTAATATTATTAATACTTGAATCAGCAGTTACTATCATTCAATCCTATGTATTTTCCATTTTAAGAACATTATATTCAAGAGAAGTTATTTAAATCCCACAAATAGCACCTTTAAGATGATTAAATTTATTTATTTTTTTTATTTTTATTTTTTTAATATTTAATATAATAAATTATTTTTCTTTAATGTATCAAAAAAAAAATACAAACAAAAAAGAAATACTTAAAAATATTATTTTCAAATGATAAACTTTACTTAATAAATGACTTTTTTCAAC-AAATCATAAAGACATTGGAACTTTATATTTTATTTTCGGAATTTGAGCAGGAATATTAGGAACATCATTAAGATTATTAATTCGTGTTGAATTAGGAAATCCTGGATCTTTAATTGGAAATGATCAAATCTATAATGTAATCGTAACAGCTCATGCATTTATTATAATTTTCTTCATAGTAATACCTATTATAATTGGGGGATTTGGAAATTGATTAATCCCATTAATATTAGGAGCCCCAGACATGGCATTCCCTCGAATAAATAATATAAGATTTTGACTTCTCCCACCTTCATTATCACTTTTATTGATAAGAAGAATTGTAGAAAATGGTGCAGGTACAGGATGAACAGTTTACCCTCCTCTATCAGCCAATATTGCTCATAGAGGATCCTCTGTTGATTTAGCAATTTTTAGACTTCATTTAGCAGGAATTTCGTCAATTTTAGGTGCAGTAAATTTTATCTCAACTATTATTAATATACGAACAATTGGAATATCATTTGATCGAATACCTTTATTTGTGTGGGCTGTTTTAATTACTGCTATTTTACTCCTCCTATCATTACCTGTATTAGCAGGAGCTATTACCATATTACTAACAGATCGAAATTTAAATACATCCTTTTTTGATCCAGCTGGTGGTGGTGACCCTATTTTGTATCAACATTTATTTTGATTTTTTGGACATCCAGAAGTTTATATTTTAATTCTTCCAGGATTCGGAATAATTTCTCATATTGTTAGACAAGAAAGAGGAAAAAAGGAAACTTTTGGATCAATTGGAATAATTTATGCTATAATAGCAATTGGGTTGTTAGGATTTGTAGTTTGAGCTCATCATATATTTACTGTAGGAATAGATGTTGACACACGAGCTTATTTTACTTCTGCAACAATAATTATTGCTGTTCCTACAGGAATTAAAATTTTTAGATGATTAGCTACAATTCATGGATCTCAAATTAAATATTCACCTCAAATACTTTGAGCATTAGGGTTCATTTTTTTATTTACAATTGGGGGATTAACAGGAGTAATTTTAGCTAATTCATCTATTGATATTATTTTACATGATACATATTATGTAGTAGCTCATTTTCATTATGTTTTATCTATAGGGGCTGTATTTGCAATTATAGGAGGAATTGTGAATTGATTCCCTTTATTTACAGGATTTACATTAAACGAAAAATTATTAAAAATTCAATTTACATCGATATTCATTGGTGTTAATTTAACTTTTTTTCCTCAACATTTTTTAGGATTAAGAGGTATACCACGGCGATACTCAGATTATCCTGACGCTTACTTATCTTGAAATTTAGTTTCCTCTGTAGGTTCTTTAATTAGAACAGCTAGAATTTTATTTATAATTTATATTATATGAGAAAGAATAAGATTTTTACGAAAAAGAATTTCTCCAATTAATATACCTTCATCAAATGAATGAATACAAAATACCCCTCCTATAGAACATACTTATTCTGAACTACCTATATTAGCTAATT---------------------------------------------ATGGCAACATGAATAAACTTAAATTCTCAAGATAGAATTTCTCCCCTGATAGAACAACTAACATTTTTTCATGATCATACAATAATAATTTTAACAATTATTACTTTAATTGTTATATATATTATAACATCTATAATGTTAAATAAATATATTAATCGATTGCTATTAGAAGGTCAAATAATTGAATTAATTTGAACAATTTCACCAGCCATCACTTTAATTTTTATTGCTTTACCAAGTCTTCAACTTCTTTACTTATTAGATGAAATTAATATACCTCTAGTATCAATTAAATCTATAGGACATCAATGATATTGATCATATGAATTTTCTGATTTTAAAAAGGCCGAATTTGATTCATATATAATTCCTAATAATGAACAAAAAAATTCTTCTTTTCGATTACTAGAAGTTGATAATCGATTAGCTTTACCTATTTATACTCAAATTCGAATAATAGTGTCATCTTCAGATGTTATTCACTCATGAACAATTCCATCTTCTAGAGTAAAAATTGATGCAACTCCAGGACGTTTAAATCAAACAACATTTTTTATAAACCGAATTGGTTTATTCTTTGGTCAATGTTCAGAAATCTGTGGTATAAATCACAGATTTATACCTATTGTAGTTGAAAGAATTTTACCTAAATATTTTATCGAATGAGTAAAAAATATTTCATTAGATGAC------TTAATGTTAAATAAAAATCACACTTATCATCTTGTAGAAATCAGACCATGACCAATTTTAGGTGCCTTAAGAACTATAATCTTATTAACAGGAGTGATTAAATGATTTCACTTATATGAAAGAAACCTTATATTTATTGGAATACTATGCACTATATTAGTAATATATCAATGATGACGAGACACAGCTCGAGAAGGAACTTTTCAAGGCCTGCATACACTAAAAGTAGTAAAAGGACTACGATGAGGAATAATTTTATTTATTACATCAGAAGTACTATTTTTTATATCATTTTTTTGAAGATTTTTTCACAGAAGTTTATCACCTGCAATTGAAATTGGTATAATATGACCACCTAAAAGAATTATTCCTTTTAATCCAATTCAAATTCCTCTATTAAATACAACAATTCTAATTTCATCAGGAGTAACTGTAACTTGAGCTCATCATAGATTAATAGAAAATAACTACAAACAAGCAATTTACAGATTAATTTTAACAATTTTTTTAGGATTTTATTTTTCAATTTTACAAGCATATGAATATATAGAATCATCATTCACTATCTCTGATTCAGTATATGGATCAAGATTTTTTATAGCAACAGGCTTTCATGGAATTCACGTTATTATTGGAACAACATTTTTAACAGTATGTCTATATCGACAAATAAAAAATCATTTTTCAATAAATCATCATTTTGGTTTTGAAGCAGCAGCATGATACTGACATTTTGTAGATGTAGTATGATTATTTCTTTATATTTCTATTTATTGATGAGGTAGATAT---ATGAAAATTTTTAAAAAACATCCATTAATAAAAATCATTAATAGATCATTAATTGATCTACCTTCACCATCAAATATCTCAGCATGATGAAATTTTGGATCCTTACTGGGAATATGTTTAATTATTCAAATCTTAACAGGATTATTTTTAGCTATACATTATTGTCCAGATATTTCATTAGCATTCAATAGAGTAGTCCATATTTGTCGAGATGTAAATTATGGATGAATAATACGAATTATTCATATGAATGGAGCATCATTATTTTTTGTATGTTTATATCTACATATTGGACGAGGAATATATTATAGATCATATTTACAAACAATAACATGAATAATCGGAGTAATTATATTTTTTATAATTATAGCAACAGCATTTCTAGGTTATGTCCTTCCTTGAGGACAAATATCATTTTGAGGTGCAACAGTTATTACAAATTTATTATCAGCAATTCCTTATTTAGGAACAGAAATTGTTCAATGAATTTGAGGAGGATTTGCTGTAGATAATGCAACATTAAATCGATTTTTCGCATTACATTTTATATTACCATTTATTATTGCTGCCTTAGTAATAATTCATTTATTATTTCTGCATCAAACAGGATCTTTTAATCCTTTAGGAACAACTAATAATATTGATAAAATTCAGTTTCACCCATACTATACATCAAAAGATCTAATAGGATTCTTAGTTGCACTCATAACATTTACATTATTTATATTAATATTTCCTTACATAATAAGAGATCCAGACAATTTTACACCTGCAGATCCTCTAGTAACCCCAGCTCATATTAAACCAGAATGATATTTTCTATTTGCATACGCCATTCTACGGTCAATTCCTAATAAACTAGGAGGTGTAATTGCATTATTTTGTTCAATTTTAATTTTAATAATTATACCTTTATATAAAAAGAAAATAAAAAGAAACTCATTTTATCCAATAAATAAAATTTTATTTTGAAGATTTACAACTAATAGATATTTATTAACATGAATTGGAGCAAAACCAGTTGAAGATCCATATATTCTAACAGGACAAATCTTAACAATTTCATACTTTATATTTTTTCCTTTATTATATATAATATCTAAAATTTGAGATAACTTTATCTTCAAG------TTGTTTATTTTTGATTATTTT-TTACTTTTTATTTCTTATTTAATTTTAATTTTATGTATTCTTATTGGGGTAGCTTTTTTAACATTATTTGAACGTAAAATTTTAGGTTATGTTCAGATTCGTAAAGGTCCAAATAAGGTTGGATTTATAGGTTTAATTCAGCCTTTTAGTGATGCTATTAAATTATTTTGTAAAGAGCAATCTAATCCTATAATGTCTAATTTTTTTTCTTATTATTTTTCTCCTGTTTTTAATTTATTTTTATCTTTATTTTTATGATTATGTTTACCTTTCTTTTCTGGATTTATTAATTTTTCTCTAGGATTTTTATTTTTTTTGTGTGTCTCAAGTCTTTCTGTTTATAGAATTATAATTGCTGGATGATCTTCTAATTCTAATTATTCATTATTAGGAAGTTTACGTTGTGTTGCTCAAACTATTTCTTATGAGGTAAGTTTGTCTATTATTTTATTATCTTTTTTGTTTCTTATTTCTAGAATTAGAATTTTTGATTTAATAATTTATCAAAATTATGTTTGATTTATTTTTATAGCTTTTCCTTTATCAATAATTTGGTTTGTTTCTAGTTTAGCTGAAACAAATCGAACTCCTTTTGATTTTGCTGAAGGTGAATCTGAATTGGTTTCTGGCTTTAATGTTGAGTATAGAGGAGGAGGATTTGCTTTAATTTTTATAGCTGAATATGCAAGAATTTTATTTATGAGAATATTATTTGTTTTTTTGTTTTTAAGAGGATCATTGGTAAATTTAATATTTTTTTTAATAGTTGTTTTTATTTCTTTTGGATTTATTTGAGTTCGTGGTACATTACCACGGTTTCGTTATGATAAATTAATATTTTTAGCTTGAAAGAGATTTTTACCTATTTCTTTGAATTTTTTAATATTTTTTTTTGGTTTAAAAATGTTGGTTTTTTCTCTAATTTTTTAGTTTTTAATAACAAAAATATATAAATTAATATTTACATCAATATTAATCATAAGAACCTTAATTTCAATTTCAGCATATACTTGATTAGGTATATGAATTGGATTAGAAATTAACTTATTATCTTTAATTCCTATT---ATTCAAAGAAAAAGAATTATGTCATCAGAATCTTCAATTAAATATTTTATTACACAAGCAATTGCATCAACAATCATTATATTAAGAATAATCATAATAATATGAAAATTCAATTTCTCATCTATTATAAATATGAAATCTAATCTATTAATAATTATAAATTCAGGATTAATTTTAAAAATAGGAATAGCCCCACTCCATTTTTGATTTCCTGAAGTTTTAGAAGGACTAAATTGAAACAATTGTTTAATTATATTAACATGACAAAAAATTACCCCTATAATGTTAATTATATTAAACATTGAATTTTCAATTTTTTATTCGATAATTATTATCTCAGCAATAATTATTAGAGGAATTATAAGAATTAATCAAATTAGAATACGAAAACTTATGGCATTTTCTTCCATTAATCATATAGGATGAATAATAAGAATAATAATAACAGAAAAAACAATTTGAATATTATATTTTGTAATTTATTCAATTATCACAATTAATATTACTATAATA------ATAAAAAATATCTTTTACTTAAATCAATTATTTACAAATTTAAACGTTTCACCTTCAATAAAAATATTTTTTACATTAAATTTTTTATCATTAAGAGGAATTCCACCATTTTTAGGATTCATACCAAAATGAATAGTAATTCAAACAATAATTGAAAATAATATATTTTTAATAACCTTAATCATAATTATATTTACACTTATCATGATTTATGTATAT---ATTCGAATTATCATAACATCCTTACTTATAAAAACCAATCAATTAAATTGAAATATAA-------AATTAAATATAAAAATCAAT-------AAAATATCAATTAGTATACTAAATTTTTTATCTATAATAAGACTTATTCTTGTAACAATTATATTAAACTTAATATAA---TCAATTATACAATGATTTGCAATAATTACATTTGTATTAACTTTAATTATTATAATATTAACAAGATTTTTATCTAAAAAAATAATTATTGATCGAGAAAAAAGGTCACCTTTTGAATGTGGATTTGATCCTAAATCTTCAGCTCGAATACCATTTTCACTACAATTTTTTTTAATTGCAATAATTTTTTTAATTTTTGATGTAGAAATCACTCTTCTTTTACCCTTAGTAATTACAATAAAAATTACGAGAATTTTATCATTCTCATTAATCACAATTTTCTTTATTATTATCTTATTAATTGGGCTATATCATGAATGAAATCAAGGTGCTTTAAATTGAGCCTTATAG-----------ATTTTAGTTTATGGATTTATATTTTTTAT-TTTTATATATTTTACTGGATTATTAACAATATGTTTAAAATGTAGTCATTTATTATTAATACTTTTAACTTTAGAATTTATAGTTTTGTCATTATTTTTTGGTTTAGTTATTTTTATTTTGACTTTTATATATGAATCTTATTTTTTAATAATTTTTTTGTCTTTAAGAGTTTGTGAAGGAGCATTAGGGTTATCAATTTTAGTATCTATGGTTCGTATATATGGTAATGATTATTTTAATTCTTTTAATATTTTATGATAAATGATAAAATTTATTTTTTTTATATTATTTATGATTCCTTTATGTTTTATTCCTGGGTTTTATTGAATTATTCAATTTTTTTTTATATTATTTTTTACAATGTTTTTTTATTCTTATAGTTATAATTTTTATTTTTCTTTAGTTAGATATTTTTTTGGGTGTGATTATTTAACTTTTTTTATAATTATATTAAGAATTTGAATTTGTATATTAATATTAATAGCAAGAGAAAAAATTTATTTTTACAATAATTTTACTA---TGTTTTTTAATTTTGTTATTTTGTTGTTATTATTATTTTTAGTATTAACATTTTGTTCAATAAACATATTTGTTTTTTATTTATTTTTTGAAATAAGATTAATTCCTTCATTATTTTTAATTTTGGGTTGAGGGTATCAACCTGAGCGTATTCAAGCAGGTTTGTATATATTTATATATACTTTATTTGGGTCTTTTCCTATAATAATTTCTTTGTTTTATTTATATCAATATAATTTAGGACTTGATTTTTTTTATATTTTAAATATTAATTCTTTATATTTATATATTTGTACAATTATTGTCTTTTTAGTCAAAATGCCAATATATTTTGTTCATTTGTGGTTACCAAAAGCTCATGTTGAAGCTCCTGTTTCTGGTTCAATAATTTTAGCTGGTGTAATATTAAAACTTGGGGGTTATGGATTTCTTCGTTTTATAAAAATCTTTATTGAAGTTGGATTAAAATTTAATTTTGTTTTTATTAGAATTAGGTTAGTAGGAGGATTTTTTATTTCTTTAATTTGTCTTCGTCAAATAGATATTAAATCTTTAATTGCTTATTCTTCTGTGGCTCATATAGGATTGGTTTTATCAGGTTTGATAACTTTAAATCTTTGAGGATTTTATGGTTCATTTTTAATAATGATTGCTCATGGTTTATGCTCCTCTGGTTTATTTTGTTTAGCAAATATTACATATGAACGTTTGGTTAGACGAAGATTATTTTTAAATAAAGGTTTAATTAATTTAATACCTAGAATATCTTTATGATGATTTCTATTTTGTTCTTCAAATATGGGAGCACCATTTTCTTTAAATCTAATTGGAGAAATTATATTGATTAATAGAATTATTTCTTGAAGTTGATTAACTTTTATTTTTCTTTTTTTAGTATCTTTTTTTGGTGCTGCTTATTCATTATTTTTATATTCTTATAGACAGCATGGAATTTTATATCAAGGTATATATTCTTTCTCTTTGGATAGAATTCGTGAATATTTGTTATTATTTTTGCATTGAGTACCTTTAAATTTAGTTTTTATTTGTAGAGATATTTTTATTTGTTATTTAAA------------ATAATTTCAGTTTGTTTTATTTTTTTTATTTTTTTATTTATTTTTAGATTATATTTTTTTTGAATAAGATTATATTTTATAATAATAGATTTAGTTGTAATTTTTGAATATGAATTAATAAGATTAAATTCTAATATTATTTTTATATCAATTTTATTTGATTGAATGTCTTTATTATTTATAAGATTTGTTTTATTTATTTCTTCGATAGTTATTTATTATAGAGATGAATATATATATGGGGATTTAAATATTAATCGTTTTATTTTATTAGTATTTTTATTTGTTATATCAATAATATTTTTGATTATTAGTCCTAATTTAATTAGAATTTTATTAGGATGAGATGGGTTAGGCCTTGTCTCTTATTGTTTAGTTATTTATTATCAAAATACTAAATCATTAAATTCTGGTATACTAACAGCTCTTTCTAATCGTATTGGTGATGTAGGTATTTTGATATCAATTGCTTGAATGATGAATTATGGTAGATGAAATTTTATTTTTTATTTTGATTTTATAAAAAATGATTTAAATATAAAAATTATTACATATTTTATTGTTTTATCTGCTTTTACAAAAAGTGCTCAGATTCCTTTTTCTTCTTGGTTACCTGCTGCTATATCAGCTCCTACACCCGTTTCATCCTTAGTTCATTCTTCTACTTTGGTTACTGCAGGTGTTTATCTATTAATTCGTTTTAATTTTTGTTTAAGATCAAATTTAATATATATAATATTATTTATTTCTACTTTAACTATATTTATATCTGGATTAGGGGCTAATTTTGAATATGATTTAAAAAAAATTATTGCTTTATCAACATTAAGTCAACTTGGTTTAATAATAAGAATTTTGTTATTAGGAGATTATAAACTTGCTTTTTTCCATTTGTTATCTCACGCTTTATTTAAGGCTTTACTTTTTATGTGTGCTGGATGTATAATTCATAATTTAATGAATTGTCAAGATATTCGTTTTATAGGTTCTTTAATTAATTTTATACCTTTAACATGTACTTTTTTTAATATTTCTAATTTTAGATTATGTGGATTACCTTTTCTTTCTGGATTTTATTCTAAGGATTTAATTTTGGAAGTTATATCTATAAGATATTTAAATATATATATTTACTTTATTTTTTATATTTCAATTGGTCTAACTGTTAGTTATACTTTACGTTTATGTTATTATTCTTTATTTAGAGTTTATAATTTTTATTATTTAAATAATTTAAATGATCAAGGTTATTTTATATTGAAGGGTATAATAGGATTAATTTTTATGGTTATTTTTGGAGGTAGAATACTTTCATGATTAATATTTTCTACACCTTATTTTATTTGTTTATCTTTAAATTTAAAATTAATGGTTGTTTTTATAATTATTTTAGGTTCTTGACTTGGGTATGAATTTTCTAATTTTGAATATAATTATAGATTGAAATCTATAAATTTATTGTCTTTAAGTTTATTTTTTTCATCTATATTAAATATAACGTTTTTATCTACATATTTTGTAAATTATTATTTTTTTAAGTTAAGAAATTTATATTATAAAAATGTCGATTTAGGTTGAATAGAGTATTTTGGTTCACAAAATTTATATAATAATATTATTAAAAGTTCTAAATTTAATCAATTATTGTTTAATAATATTTTAAAGATTTATTTTATTTTATTATTATTATTTATTTTTTTATTAATTATTT--------------------------------------ACTATACTCTGTATAACTTTACTAATAATTATAATTACTTTATCAATCTCATTTATACTAGTGTCTCATCCTCTATCCATAGGAATAATTTTATTAACACAAACTCTAATAATCGCAATATGAACAGGATTTATATCAATAAATTTTTGATATTCATATATTTTATTTATTGTAATGGTAGGAGGTATATTAATCCTATTTATTTACATAACAAGAGTTGCATCAAATGAAAAATTCTTATATAGAAAATTAATAACTATAATAATAATTATTATATTTATAGCATTA---------ATTATTATTAAAAAAGATCAATTATTT-ATAT-TAATAAACTCT-ATAAATTATGATTTAATCGCA---AAAAACAATTTAACATTTAAAATATCCTTAAACAAATTTATTATATACCCAATAATAATTATATCATTAACAATTATTATTTATTTATTAATTGCCTTAATTGCTGTAAGTAAAATTACTAATGTAAAAAATGGCCCTTTACGAAAAAATATTTAA
NC044776.1_Abscondita_terminalis              -------------------TAATATGGTTTTTTGTTT--ATATTATTTTTTAAATTTTAAAGTTTTATTTTAACTTAAAATTTCAGTTTATTGTTATTTAATATGTATATAT--TATATTAAA-AA----TTTATTTGCAGTTTTTAATTTTAAAAAATTATTTAAGTAAGCTTTAGTAATTAATTA--TAGATTTAATAAAATTTGTGCCAGCAATTGCGGTTATACAAAT-AATTCAATTGAAATTTATTGGTTAATAATTAATTTTTTTTA--ATTAATTTATTATTAAAATTTTTAAGTGAAATTTAAATTTTAATATAATTTTTTTATTTATATTTGAAGTTAT----TAAAATTAATAT-TAAACTAGGATTAGATACCCTATTATTATAATTGTAAATTTTA-AATACCAGATTAGTATTAGTTGTTTTCTTAAAAATTAAAAAATTTGGCGGTATTTTAGTCTATTCAGAGGAACCTGTCCTGTAATCGATAATCCACGATTAGAATTACTTTTTTT---TTCTTGTATATCGTTGTTTTTGAATAT-TTTAGAAGAATTATAATTTTCAATAAGTAT-ATTTTAGTTAATTTCAGATCAAGGTGCAGTTTATAGAAAAG-AAGAGATGGGTTACATTAAATTTATTTTTGGTTTATTATTTTGAATAATATTATTAAATTGGATTTGATAGTAATATTTTATATATTTATTATATGATT-TTAGCTCTAAAATGTGTACATATTGCCCGTCGCTCTCATTTA-TTTGAGATAAGTCGTAACAAAGTAGATTTACTGGAAAGTGAATCTAGTATTA-----------------------------------------------------------------------------ATTCAGTACGGTTTGATTTTAAATTTAATTATTATTATT-ATTATTTTTAAAATATTATTTAATTTATTATTTAAAAAGAAAAATTTATTTTTATTATAGTTTATTAGTAAAGTGATTGAA-TTTTT-TTATATTGTTAAAAGAAAAATTTATTTTTTGTACCTTGTGTATCAGGGTTGATTAATTTTATTATTATTATGTTAATTTTTCTTGAATTAAGAAGAGCTAATTATATATTTGTTTAATTTTTTCATAAATTTTCTTAATATATAATTTGAAATGAAATGTTATTCGTTTCTTAATATATCTAGTTTTTTAAGAAAAGAATTTAATTCTCTTATTATTTGTT-ATTAGTTAA-TTTTTAGTTAATAATTTTTAGTATGAAATAAATAAAGGGATAAGCTTTTATTTAAATAATTAAAAATTT-ATTTTATTATAT--TTTTAGTATAATTTAAATTGTTAATCATTTTTATAATATAATAGTTAATTTTA-TTTAGTT-AATAATTTATATTT-ATTTTAATTTTTATATTAAAAATTTATGTTTAATTTT-TTAACTTTT-TTATAATGATTAAATTAGTAGATAAT-TATGTATTTTATTATTTT-ATTTTTAGATAATAAAAAGGAACTCGGCAAAT--AATTTTTCGCCTGTTTATTAAAAACATGTCTTTTTGATTATAATTTAAGGTTT-AATCTGCTCAATGATTTATTAAATTGCCGCAGTATTTTGACTGTGCAAAGGTAGCATAATAATTAGCTTTTTAATTGGAAGCTGGAATGAATGATTGGACGAGATAATTTCTGTCTCTTTATTATTTATTATTTAATTTAACTTTTAAGTTAAAAGGCTTAAATTTTTTTAAAAGACGAGAAGACCCTATAGAGTTTTATTTTT----ATTTTTTTAATT-TATTTTTGGGATTTTAAGTATTTTAT-TAAATGATAAATTTAGTTGGGGTGACTAAAAGATTAATTTAACTCTTTTAA-TTATAATCATTTATTTATGAATAATAAAATTATTTTTATAAATTTAAAATAAATTACCTTAGGGATAACAGCGTTATTTTTCTTTATAGTTCTTATA-GAAAGGAAAGATTGCGACCTCGATGTTGGATTAAAATTTATTTTGGGTGTAGAAGCTTGA-ATATTAAGTCTGTTCGACTTTTAAAATTTTACATGATCTGAGTTTAAACCGGTGTGAGCCAGGTTGGTTTCTATCTT--TAAATTTTTAATATATTTTAGTACGAAAGGACCAAATATATAATATATTATTTT-ATTTTGAATAGTATTGTTACTTTGGCAGATTAGTGCAATTGATTTAGAATCTTTATATGTA-TATTATACAGGTAATAA---------ATGATAACTAACCTATTCTCAAGATTTGATCCTTCAACAGGACTAAATTTAGCTTTAAATTGAATAAGAATCATACTAGGAATTCTAATTTTACCTTCTATATACTGAATGATTCCTTCACGAATTAATTATTTATGAATCAAAATATGCTTAATTTTAAGAAATGAATTTAAAATTATTTTAAAAAATAAAAAAAGAAAAAAAAGAACTTTAATTTTTGTTTCTTTATTTTCATTAATTTTATTTAATAATTTCTTAAGTTTATTTCCCTATATTTTTTCTAGAACTAGACATCTAGTTTTAACATTAACTTTATCATTACCTTTATGACTAAGATTTATGATTTATGGATGATTAAATAATACTATTCATATATTAGCACATTTAGTTCCCCAAGGAACCCCTACTATTTTAATACCTTTTATAGTATGTATTGAAACTATTAGAAATATCATTCGACCAGGAACATTAGCTATTCGATTAACAGCAAACATAATTGCTGGTCATTTACTATTAACATTAATAGGAAGAACAGGTAATAAAATATCTTTAATAATAATTAATATTTTAATTATAGCACAATTTTTATTACTATTACTTGAATCTGCAGTTGCTATTATTCAATCTTATGTATTTTCCATTTTAAGAACGTTATATTCAAGAGAAGTTATTTAAATTCCACAAATAGCTCCTTTAAGATGATTAAACTTATTTATTTTCTTTATTTTTATTTTTATAATATTCAATATAATAAATTACTTTTCTTTAATATATAAAAGAAAAAATAAAAAAAATATAATATCTTTTAAAAATATTTCATTCAAATGATAAACTTTACTTAATAAATGACTTTTTTCAAC-AAATCATAAAGACATTGGAACTTTATATTTTATCTTCGGAATCTGAGCAGGAATATTAGGAACCTCATTAAGATTATTAATTCGAGTTGAATTAGGTAATCCTGGATCATTAATTGGAAATGATCAAATTTATAATGTAATTGTAACAGCTCATGCATTTATTATAATTTTTTTCATAGTAATACCTATTATAATTGGAGGCTTTGGAAACTGATTAGTCCCTCTAATACTAGGAGCTCCAGACATAGCATTTCCTCGAATAAACAATATAAGATTTTGATTACTTCCGCCTTCATTATCACTTTTACTAATAAGAAGAATTGTAGAAAATGGAGCCGGAACAGGCTGGACAGTTTATCCTCCTCTTTCAGCCAATATTGCTCATAGAGGGTCATCCGTAGATTTAGCAATTTTTAGACTTCATTTAGCAGGAATCTCATCAATTCTAGGAGCAGTAAATTTCATTTCAACAATCATTAATATACGATCAATTGGAATAACATTTGATCGAATACCTCTATTTGTATGAGCAGTCTTAATTACTGCTATTCTACTTTTATTATCATTACCTGTATTAGCAGGAGCTATTACTATATTATTAACTGATCGAAACTTAAATACATCATTTTTTGATCCAGCTGGAGGTGGTGATCCAATTTTATATCAACATTTATTTTGATTTTTTGGACACCCAGAAGTTTATATTTTAATTCTACCAGGATTTGGTATAATTTCTCATATTGTTAGACAAGAAAGAGGGAAAAAGGAAACTTTCGGATCAATTGGAATAATTTATGCTATAATAGCAATTGGACTATTAGGATTTGTAGTATGAGCTCATCATATATTTACTGTAGGAATAGATGTTGATACACGAGCTTACTTTACTTCTGCAACAATAATTATTGCTGTACCTACAGGAATTAAAATTTTTAGATGATTAGCTACAATTCATGGATCTCAAATTAAATATTCACCCCAAATACTTTGAGCATTAGGATTCATTTTCTTGTTTACAATTGGAGGATTAACAGGAGTAATCTTAGCTAATTCTTCTATTGATATCATTTTACATGATACTTATTATGTAGTAGCTCATTTTCATTATGTTTTATCAATAGGAGCTGTATTTGCAATTATAGGAGGAATTGTAAATTGATTTCCTTTATTCACAGGATTTACATTAAATGAGAAATTATTAAAAATTCAATTTACATCTATATTTATCGGTGTAAATTTAACTTTTTTTCCCCAACATTTTTTAGGATTAAGAGGTATACCACGACGATATTCAGATTACCCTGATGTTTATTTATCTTGAAATCTAGTTTCTTCTGTAGGTTCTCTAATTAGAACAGCTAGAATTTTATTTATAATTTATATCATATGAGAAAGAATAAGATTTTTACGAAAAGGAATTTTTCCAATTAATATACCTACATCAAATGAATGAATACAAAATACCCCTCCTATAGAGCATACTTATTCTGAACTGCCTATATTAGTTAGTT---------------------------------------------ATGGCAACATGAATAAATCTAAATTCTCAAGATAGAATTTCTCCCCTAATAGAACAATTAACATTTTTTCATGATCATACTATAATAATTTTAACAATTATTACACTAATTGTAATCTACATTATAATATCTATAATAATAAATAAATACATTAACCGATTATTATTAGAAGGTCAAATAATTGAATTAATTTGAACAATCTCACCAGCAATTACCTTAATTTTTATTGCATTACCAAGACTCCAACTTCTTTATTTATTAGATGAAATCAACATACCTTTAGTATCAGTTAAATCTATAGGTCATCAATGATATTGATCATATGAATTTTCTGATTTTAAAAAAGCTGAATTTGATTCATATATAATTCCTGTTAATGAACAAAAAAGCTCTTCATTTCGATTACTAGAAGTTGATAACCGATTAGCTTTACCAATTTACACACAAATTCGAATAATAGTATCATCTTCAGATGTAATTCATTCTTGAACAATTCCATCTTCTAGAGTAAAAATTGATGCTACTCCAGGTCGTTTAAATCAAACAACATTCTTCATAAATCGAATTGGTTTATTTTTTGGTCAATGTTCAGAAATCTGTGGAATAAATCACAGATTTATACCTATTGTAGTTGAAAGAATTCTACCTAAATATTTTATTGAATGAGTAAAAAATATTTCATTAGA----------TTAATGTTAAATAAAAATCACACATATCATCTTGTAGAAGTTAGACCATGACCAATTTTAGGTGCTTTTAGTACTATAATTTTATTAACAGGAATAATTAAATGATTTCATTTATACGAAAGAAATCTTATATTTATTGGAATAATATGTACCATATTAGTTATATATCAATGATGACGTGATACAACGCGAGAAGGAACTTTTCAGGGTCTTCATACACTAAAAGTAGTAAAGGGTCTACGGTGAGGAATAATTTTATTCATTACTTCAGAAGTATTATTTTTTATATCATTTTTTTGAAGATTCTTTCATAGAAGTTTATCACCAGCAATTGAAATTGGTATAATTTGACCTCCTAAAGGAATTATTCCTTTTAATCCTATTCAAATTCCACTATTAAATACAACAATTTTAATTTCATCAGGAGTAACTGTAACTTGGGCTCATCATAGATTAATAGAAAATAATTATAAACAAGCAATCTACAGATTAATTTTAACAATTATTCTAGGATTTTATTTTTCAATCTTACAAGCTTATGAATATATAGAGTCATCATTTACTATTTCTGATTCAGTATATGGATCAAGTTTTTTTATAGCAACAGGATTTCATGGAATTCACGTAATTATTGGAACAACATTTTTAACCGTATGCTTATATCGACAAATAAAAAATCATTTTTCATCAAATCATCATTTTGGATTTGAAGCAGCAGCATGATATTGACATTTTGTAGATGTAGTATGATTATTCCTTTATATTTCTATTTATTGATGAGGTAGAT--TTAATGAAAATTTTTAAAAAACATCCATTACTAAAAATTATTAATAGAGCTTTAATTGATCTACCCTCACCATCAAATATCTCAGTATGATGAAACTTTGGGTCATTATTAGGATTATGTTTAATTATTCAAATCCTAACAGGACTATTTTTAGCAATGCATTATTGTCCAGATATTTCATTAGCATTCAATAGAGTAACTCATATTTGTCGAGATGTAAACTATGGATGAATAATACGAATTATCCATATAAATGGAGCATCATTATTCTTTGTATGTTTATATTTACATATTGGACGAGGACTCTACTATAGATCATATTTACAAACTATAACATGAATAATTGGAGTTATTATATTTTTCATAATTATAGCAACAGCATTCCTTGGTTATGTACTCCCTTGAGGACAAATATCATTTTGAGGAGCAACAGTTATTACAAATTTATTATCAGCCATTCCCTATCTAGGAACAGAAATTGTTCAATGAATTTGAGGGGGATTCGCTGTTGACAATGCAACATTAAATCGATTTTTTGCATTACATTTCATATTACCATTTATTATTGCTGCTTTAGCAATAATTCACTTATTATTCCTCCATCAAACAGGATCCTTTAATCCTTTAGGAACAACTAATAACATTGACAAAGTTCAATTCCATCCGTATTACACCTCAAAAGATTTAATAGGATTTCTAATTGCACTAATAATATTTACACTATTTATTCTTATATTTCCCTATATAATAGGAGATCCTGATAATTTTACACCAGCAGATCCATTAGTAACTCCAGCCCATATTAAACCTGAATGATATTTTTTATTTGCTTATGCCATTCTACGATCAATTCCTAATAAATTAGGAGGTGTAATTGCACTATTTTGTTCAATTCTAATCTTAATAATTATACCTTTATACAAAAAAAAAATAAAAAGAAATTCATTCTACCCAATAAATAAAATATTATTTTGAAGATTTACAGCAACCAGGTATTTATTAACATGAATTGGAGCTAAACCAGTTGAAGATCCTTATATCCTAACAGGTCAAATCTTAACAGTTTCATATTTTATATATTTTCCTTTAATATATATTATATCTAAAACTTGAGATAACCTAATATTTA--------TTGTTTATTTTTGATTATTTT-TTACTTTTTATATCTTATTTAATTTTGATTTTATGTGTTCTTATTGGAGTAGCATTTTTAACTTTGTTTGAGCGTAAAATTTTAGGTTATATTCAAATTCGTAAAGGTCCTAATAAAGTTGGATTTATGGGTTTAATTCAACCTTTTAGAGATGCTATTAAGTTATTTTGTAAAGAACAAGCTAATCCAATAATATCTAATTTTTTTTCTTATTATTTTTCTCCTGTTTTTAATTTATTTTTATCTTTATTTTTATGGTTATGTTTACCTTTTTTTTCTGGATTTATTAATTTTTCTTTAGGATTTTTGTTTTTCTTATGTGTCTCTAGTCTTTCTGTTTATAGAATTATGATTGCTGGATGATCTTCTAATTCTAATTATTCTTTATTGGGAAGTTTGCGTTGTGTAGCTCAAACTATTTCTTATGAGGTTAGATTGGCTATTATTTTATTATCTTTTTTATTTCTTATTTCTAGAATTAGAATTTTTGATTTAATGATTTATCAAAATTATATTTGATTTATTTTTATTTCTTTACCTTTATCAATAATTTGATTTGTTTCTAGATTAGCTGAAACTAATCGAACTCCTTTTGATTTTGCTGAAGGTGAGTCTGAGTTAGTTTCTGGATTTAATGTTGAATATAGAGGGGGTGGTTTTGCTTTAATTTTTATAGCTGAATATGCAAGAATTTTATTTATGAGAATATTATTTGTTTTTTTATTTTTAAGAGGTTCATTGACAAATTTGATATTTTTTTTTATAGTTGTTTTTATTTCTTTTTGTTTTATTTGAGTTCGTGGTACATTACCTCGATTTCGATATGATAAATTAATATTTTTAGCTTGAAAGGGATTTTTACCTATTTCTTTGAATTTTTTAATATTTTTTTTTGGTTTGAAAATGTTAATTTTTTCTCTAATTTTTTAG------ATAACAAAAATATATAAATTAATATTTACATCAATATTAATCATAAGAACTTTAATTTCAATTTCAGCTTATACTTGACTAGGAATATGAATTGGATTAGAAATTAATTTATTATCATTAATTCCTATT---ATTCAAAGAAAAAGAATTTTATCATCAGAATCATCAATCAAATATTTTATTACACAAGCAATTGCATCAACTATTATTATAATAAGTATAATTATAATAATATGAAAATTTAATTTTTCCTCTATTATTAATATAAAATCTAATTTATTAATAATTATAAACTTAGGATTAATCTTAAAAATAGGAATAGCCCCACTCCATTTTTGATTCCCTGAAGTTTTAGAAGGACTAAATTGAAATAATTGTTTAATTATATTAACATGACAAAAAATTACCCCAATAATGTTAATTATATTAAATATTGAATTTTCAATTTTTTATTCAATAATTATTATTTCAGCAATAATTATTAGAGGAATTATAAGAATTAATCAAATTAGAATCCGTAAACTTATAGCATTTTCATCTATTAATCATATAGGATGAATGATAAGAAGAATAATAACAGAAAAAACAATTTGAATTTTATACTTCGTAGTTTATTCAATTATTACAATCAACATTACCATAATA------ATAAAAAACATCTTTTACTTAAATCAATTATTTACAACCCTAAATGTTTCATTTTCCATAAAAATATTCTTCATACTAAATTTTTTATCATTAAGTGGAATTCCTCCATTCTTAGGGTTTATACCTAAATGAATAGTAATTCAAACAATAATTGAAAATAATATATTTTTTCTAACTATTATCATAATTATATTTACACTTATCATAATTTATGTATAT---ATTCGAATTATCATAACAACCTTACTTATAAAAACCAATCAAGTAAACTGAAACATAA-------AATTAAACATAAAAATTAAT-------AAAATACCAATTAGTTTGCTAAACTTTCTATCTATAATAAGACTTATTCTTGTAACAATTATACTAAATATAATATAA---TCAATTATAAAATGTTTTGCAATAATTACATTCATTTTAACTTTAATTATCATAATATTAACAAGATTTTTATCTAAAAAAATAATTATTGACCGAGAAAAAAGATCACCTTTTGAATGTGGATTTGATCCTAAATCATCAGCTCGAATACCATTTTCACTACAATTCTTTTTAATTGCAATAATCTTTTTAATTTTTGACGTAGAAATCACACTTCTTTTACCTTTAGTAATTACAATAAAAATTACGAGAATTTTATCATTCTCATTAATTACAATTATTTTTATTTTAATTTTATTAATTGGACTTTATCATGAATGAAATCAAGGTGCCTTAAATTGAGCTTTATAG-----------ATTTTAGTTTATGGATTTATGTTTTTTAT-TTTTATATATTTTACCGGTTTATTAACAATATGTTTAAAGTGTAGGCATTTATTGTTAATACTTTTAACTTTAGAATTTATAGTTTTGTCATTATTTTTTGGTTTAGTTATTTTTATTTTAACTTTTATATATGAATCTTATTTTTTAATAATTTTTTTATCATTAAGTGTTTGTGAAGGGGCATTAGGCTTATCTATTTTAGTTTCTATAGTTCGTATATATGGTAATGATTATTTTAATTCTTTTAGAATTTTATGATAAATGATAAAATTTATTTTTTTTTTATTATTAATGATTCCTTTATGTTTTGTTTCTGGTTTTTATTGAGTAATTCAATTTTTTTTTATATTATTTTTTACAATGTTTTTTTATTGTTATAGTTATAGATCTTATTTTTGTTTAGTCAGATATTTTTTTGGGTGTGATTATTTAACATTTTTTATAATTATATTAAGAGTTTGAATTTGTATATTAATATTAATAGCAAGAGAGAAAATTTATTTTTATAATAATTTTACTA---TATTTTTTAGTTTTATTATTTTAATATTATTATTATCATTAATTTTAACATTTTGTTCAATAAATATATTTATTTTTTATTTATTTTTTGAAATAAGATTAATTCCTTCATTATTTTTAATTTTAGGTTGAGGATATCAACCTGAACGTATTCAAGCTGGCTTGTATATATTTATGTATACTTTATTTGGATCATTTCCGATGATGATTTCTTTATTTTATTTATATAAATATAATATAGGACTTGATTTTTTTTATATTTTTAATATTAATTCTTTATATTTATATATTTGTACTATTACTGTTTTTTTAGTTAAAATACCGATATATTTTGTACATTTGTGATTACCAAAAGCTCATGTTGAAGCTCCTGTTTCTGGTTCAATAATTTTAGCTGGAGTAATATTAAAACTTGGGGGTTATGGTTTTATTCGTTTTATAAAAATTTTTGTTGAGATTGGATTAAAGTTTAATGTTGTTTTTATAAGAATTAGATTAGTTGGCGGATTTTTTATTTCTTTAATTTGTCTTCGTCAAATGGATATTAAATCTTTAATTGCTTATTCTTCTGTTGCTCACATAGGATTGGTTTTAGCAGGTTTAATGACTTTAAATTTATGAGGATTTTATGGGGCATTTTTTATAATAATTGCTCATGGATTATGTTCATCAGGGTTATTTTGTTTAGCTAATATTACATATGAGCGTTTAATGAGACGTAGATTATTTTTAAATAAAGGTTTAATTAATTTAATACCAAGAATATCTTTATGATGATTTTTATTGTGTTCTTCAAATATAGGGGCTCCATTTTCTTTAAATTTAATTGGAGAAATTATATTGATTAATAGAATTATTTCTTGAAGTTGATTAACTTTTATTTTTCTTTCTTTAATTTCTTTTTTTAGAGCAGCTTATTCTTTATTTTTATATTCTAATAGTCAGCATGGAATTTTATATCAAGGCTTGTATTCTTTTTCTTTGGATTCAATTCGTGAATATTTACTATTATTTCTTCATTGAGTTCCTTTAAATTTAGTTTTTATTTGTAGAGACATTTTTATTT-------------------------ATTAGAATTTGTTTTATTTTTTTTGTGTTTTTATTTGTTTTTAGATTATATTTTTTTTGAATAAGATTATATTTTATAATAATAGATTTAATTGTTATTTTTGAATATGAATTAATAAGTTTAAATTCTAATATTATTTTTATATCAATTTTATTTGATTGAATATCTCTACTATTTATAAGATTTGTTTTATTTATTTCTTCAATAGTTATTTATTATAGAGATGAATATATATATGGAGATATTAATATTAATCGATTTATTTTGTTAGTATTTTTATTTGTAATATCAATAATATTTTTAATTATTAGTCCCAATTTAATTAGAATTTTATTAGGATGAGATGGGTTAGGTCTTGTTTCTTATTGTTTAGTTATTTATTATCAAAATACTAAATCATTAAATGCTGGTATATTAACAGCTCTTTCTAATCGTATTGGAGATGTAGGAATTTTAATATCAATTGCTTGAATAATAAATTATGGTAGATGAAATTTTATTTTTTATCTTGATTTTATAAAAAATGATTTTACTATAAAAATTATTATATATTTTATTGTTTTGTCTGCTTTTACTAAAAGTGCTCAAATTCCTTTTTCTTCTTGATTACCTGCTGCTATATCAGCTCCTACACCTGTTTCATCTTTAGTACATTCTTCTACTTTAGTTACTGCGGGTGTTTATTTATTAATTCGGTTTAATTTTTGTTTAAGATCAAATTTAATATATTTAATATTATTTATTTCTACTATAACTATGTTTATATCGGGATTAGGGGCTAATTTTGAATATGATTTAAAAAAAATTATTGCTTTGTCAACATTAAGTCAACTTGGTTTAATAATGAGAATCTTATTTTTAGGTGATTATAAACTTGCTTTTTTTCATTTATTATCTCATGCTTTATTTAAGGCTTTACTTTTTATATGCGCTGGATGTATAATTCATAATTTAATAAATTGTCAGGACATTCGTTTTATAGGTTCATTAATTAATTTCATACCCTTAACATGTACTTTTTTTAATATTTCAAATTTTAGATTATGCGGTTTACCTTTTCTTTCTGGATTTTATTCTAAAGATTTAATTTTGGAAGTTATATCTATAAATTATTTAAATTTATATATTTATCTTATTTTTTATATTTCAATTGGTTTAACAGTTAGTTATACTTTACGTTTATGTTATTATTCTTTATTTAGAGTTTATAATTTTTATCATTTAAATAATTTAAATGATCAAGGTTATTTTATATTAAAGGGTATAAGGGGTTTAATTTTTTTAGTTATTTTTGGAGGTAGAATACTTTCATGGTTAATATTTCCCACTCCTTATTTTATTTGCTTATCTTTAAATTTAAAGTTAATAGTTGTTTTTATAATTATTTTAGGTTCTTGAATTGGTTATGAATTTTCTAATTTTGAATATAATTATAAATTAAAGTCAATAGGTTTATTATCTCTGAGATTATTTTTTTCATCTATATTTAATATAACATTTTTATCTACATATTTTGTTAATTATTATTTTTTAAAATTAAGAAATTTTTATTATAAAAATATTGACCTAGGATGATTAGAGTATTTTGGTTCACAAAATTTATATAATAATATTGTTAAAGGGTCTAAATTTAATCAATTATTATTTAATAATATTTTAAAGATTTATTTTATTTTATTATTATTATTCATTTTTTTATTAATTATTTATTTTAATAGCTTATATAG-------------------ACTATACTCTGCATAACTTTATTATTAATAATAATTACTTTATCAATTTTATTCATATTAGTATCACATCCTCTTTCAATAGGAATAATTTTATTAACACAAACTTTAATAATTGCAGCATGAACAGGATTTATATCAATAAATTTTTGATACTCATACATTTTATTTATTGTAATAGTGGGAGGAATATTGATTCTATTTATTTACATAACAAGAGTAGCATCAAACGAAAAATTTCTATATAGAAATCTAATAACAATTATTATAATTATAATATTTATAGCACTA---------ATTTTTCTTAAAAAAGATCAATTATTT-ATTT-TAATAAATTCT-ATAAATTATGACTTAATAATA---AAAAATAATTTAACATTCAAAATATCATTAAATAAATTTATTATATATCCAATAATAATTATATCATTAACAATTATTATTTACTTATTAATTGCATTAATTGCTGTAAGTAAAATTACCAACATAAAAAGTGGACCTTTACGAAAGAAAATTTAA
NC044789.1_Curtos_bilineatus                  -------TTAGATTTTTAATATTAATTATATTTTATTAATTATTTTAAAATAAAAATTAAAGTTTTATTTAAACTTAAAATTTAGGTTTATTATTATTAAATATGTAAATGT--TAAATTAAATAA-----TATATTGCAGTTTTTAATTTTAAAAATTTATTTAAATAAGTTTTAGTAATTAATAA--TAGATTTAATGGAATTTGTGCCAGCAATTGCGGTTATACAAAT-GATTCAATTTAAAATTATTGGTTAGTAATTAATTTTAAAT---AAAAATTTATTATTTAAATTTTTAGGTGAAATTATAATTTAAATATAATTTTTTT-TTATTTTATGAAGTTAT----TAAAATTAATAT-TAAACTAGGATTAGATACCCTATTATTTTAATTGTAAATTTT--TATACTTGATTATTTATAGTTATATTCTTAAAAATTAAAGAATTTGGCGGTATTTTAGTCTATTTAGAGGAACCTGTTCTATAATTGATAATACACAATTAAATTTACTTTTTTTA--TACTTGTATATCGTTGTTTTAGAATAT-TTTATAAGAATATTAATTTTCAATAAGTAA-TTTATAGATTATTTCAAATCAAGGTGCAGATTATTAAAAAGTAAGTAATGGGTTACAATAAGTTTATTTATGGTTTAAAATTTTTGATAGTTTTAATAAATTGGATTTAATAGTAATTTTTAATATATATTAATTGTGATT-TTAGCTCTAAAATATGTACATATTGCCCGTCACTCTCAAAAA-TTTGAGATAAGTCGTAACAGAGTAGATTTACTGGAAAGTGTATCTAGAATTA------------------------------------------------------------------------CCGGATCATGGTATAATTTGATTATGA--TAAATTATTATTTTTAATTTTATTAAAATTAATTTTAGGTTTATTATTTTATAAGAAAAATTTATTTTTATAATAGTTTATTAGTAAAGTGATTGAAATTTTTATTTAATTTTT--AAGGAAAATTTATTTTTTGTACCTTGTGAATCAGGGTTAATTAATTTAATAATTAGGA--TTAATTTTTCTCGAATTAAGAAGTTTTAATTAAATATTAATATAATTTTTTCATAAATTTTTATAATTTTTAATTGGAAATGAAATGTTATTCGTTTTTTATTATATCTAGTTTTTTAAGAAAAAAATTTAATTTTATTATTATTAATTTATTAGCTAA-TTTATAGTTAATTATTTTTAGTATTTAATTTATAAAGGGTTGAGCTTTTATATGGATTATTAAAAATTTAATT----TTTATAATTTTTGTATGATTTAAATTGTTAATCATTTTAATAATTTAATAATTAGTTTTG-TTTTATTATAATATTTATATAT-TTTTTAATTGTTTTATTAAAAAAAAGAGTTTAATTTT-ATTTCTTTTTGTATTATGATTAAATTAGTAGATTTTATGTTTATTAAAAATTTAG---ATTTAGTTAATTAAAAGGAATTCGGCAAAT-AAATTTTTCGCCTGTTTATTAAAAACATCTCTTTTTGATAATAATTTAAAGTTT-AATCTGCTCAATGAA-AATTAAATTGCTGCAGTATTTTGACTGTACAAAGGTAGCATAATAATTAGTTTTTTAATTGAAAACTGGAATGAATGATTGGACGAGAAAATTTCTGTCTTTTTATTA-TTTTTATTGAATTTTACTTTTAAGTTAAAAGGCTTAAATTTTTTTAAAAGACGAGAAGACCCTATAGAGTTTAATTTTT---AATTTATTTATTA---TTATTAGAATTTAATT-TATTAGT-TAAGTTAAGAATTTGGTTGGGGTGACTATTAGATTAATTTAACTCTTTTAATTTTTAATCAATTATTTTTGATTATAAAATCTATATTTTTAATTTTAAAATAAATTACCTTAGGGATAACAGCGTAATTTTTCTTTAAAGTTCTTATT-AAAAGAAGAGTTTGCGACCTCGATGTTGGATTAAAATTTATTTTAGGTGTAGAAGCTTAA-ATATTAAGTCTGTTCGACTTTTAAAATTTTACATGATCTGAGTTTAAACCGGTATAAGCCAGGTTGGTTTCTATCTT--TAATTTTTTAATGTATTTTAGTACGAAAGGACCAAATATATAATATAATATTTA-ATTTTGAATATTATTGTTACTTTGACAGAATAGTGTAATAGATTTAGAATCTTTAAATGTATTTATATACAGGTA-------------ATGATAACTAATTTATTTTCCTCGTTTGATCCTACAACATCAAGAAATACATCTTTAAATTGAATTAGAACATTTATTGGCCTTTTAGTTTTACCAACAATATTTTGAATAATTCCTTCACGAATTAATTTTTTATGAATAAAAATTTTGACCGTTTTAAATAATGAATTTAAAATTATTTTAAAAATTAAAAAAATAAAAATTAGAATTTTAATATTTGTATCATTATTCACAATAATTTTATTTAACAATTTATTAAGATTATTTCCATATGTATTCTCTAGAACTAGACATTTAATTTTAACATTAACATTATCCCTACCTTTATGAATCAGATTTATAATTTATGGATGAATTAATAATACTATCCACATATTTTCCCATTTAGTTCCTCAAGGAACTCCACCTATTCTTATACCATTTATAGTATGTATTGAAACAATTAGAAATATTATTCGTCCAGGAACTTTAGCAATTCGTCTTACTGCCAATATAATTGCAGGTCATCTTTTATTAACTTTAATAGGAAATACAAGAACAAAATTATCAATTATTATAATCAATATTTTAATTTTATCTCAATGCCTTTTATTAATTTTAGAATCAGCAGTTGCTATAATTCAATCTTATGTATTTTCAATCTTAAGTACTTTATACTCTAGTGAAGTAAATTAAATTCCTCAAATAGCTCCATTATTTTGATTAAACCTATTCATTATATTCATTTTTATCTTTCTAATATTTAATACAATAAATTATTTTTCAATTATATACAAAAAATTCAATATTAATTCTAATAAAATTTATAAAACAATTTTCTGAAAATGATAAATAATACTTAATAAATGATTATTTTCAAC-AAACCATAAAGACATTGGAACATTATACTTCATTTTTGGAATTTGAGCTGGAATATTAGGAACCTCCTTAAGACTTCTAATTCGAGTCGAACTTGGAAATCCAGGATCATTAATTGGTAATGACCAAATTTATAATGTAATTGTTACTGCCCATGCATTTATTATAATTTTTTTTATAGTTATACCTATTATAATTGGAGGGTTTGGAAATTGACTAGTCCCCCTAATATTAGGAGCACCAGATATAGCTTTCCCTCGTATAAATAATATAAGTTTCTGACTTCTCCCACCATCATTGATACTTCTTTTAATAAGAAGAATAGTAGAAAGTGGAGCTGGAACTGGATGAACTGTTTATCCACCACTTTCTTCCAATATTACTCATAGAGGATCATCAGTAGATCTAGCAATTTTTAGTCTCCATTTAGCAGGAATCTCTTCAATTCTTGGAGCAATTAATTTTATCTCTACAATTATTAATATACGATCAATTGGAATAACTTTAGATCGAATACCTTTATTTGTTTGAGCTGTTCTAATTACAGCTATTCTATTACTCTTATCCTTACCAGTATTAGCAGGAGCAATTACCATACTTTTAACTGATCGAAATTTAAATACATCATTTTTTGATCCAGCAGGAGGAGGTGATCCTATTCTTTATCAACATTTATTTTGATTCTTTGGACACCCTGAAGTATATATTTTAATTCTCCCAGGATTTGGAATAATTTCCCATATTGTTACTCAAGAAAGAGGAAAAAAAGAAACATTTGGACTAATTGGAATAATTTATGCTATAATAGCAATTGGATTACTAGGATTTGTAGTTTGAGCACATCATATATTTACTATTGGTATAGATGTTGATACCCGAGCTTATTTTACATCAGCAACTATAATTATTGCTGTTCCTACAGGTATTAAAATTTTTAGATGACTAGCAACAATTCATGGTTCACAAATTAATTATTCACCTCAAATATTATGAGCTTTAGGATTTATTTTTTTATTTACAATTGGAGGATTAACAGGCGTAATTCTAGCAAATTCTTCTATTGATATTATTTTACATGACACATATTATGTAGTTGCCCATTTTCATTATGTATTATCTATAGGGGCAGTATTTGCAATTATAGGAAGAATTGTAAACTGATTTCCTTTATTTACAGGATTTTCATTAAATGAAAATCTTTTAAAAATTCAATTTATTTCTATATTTATTGGAGTAAATTTAACTTTTTTCCCTCAACATTTTCTAGGATTAAGAGGTATACCTCGCCGATATTCTGATTATCCAGATGCTTATATGTCTTGAAATTTAATTTCATCAATTGGTTCACTTATTAGAACAGCAAGAATTATATTAATAATTTATATTGTATGAGATAGAATAAATTCAATACGAAAAAATTCTATTCCTCTCAATATACCAACATTTAATGAATGAATACAAAATTTACCTCCGATAGAGCATACCTATTCTGAATTACCTATATTAACTAA--------------------------------------------AAAATGGCAACTTGAATAAATTTAAATACACAAGATAGAATTTCTCCTTTAATAGAACAGTTAATTTTTTTTCATGATCATACAATAATAATTCTAATTATTATTACCCTTATAGTTTCATATATTATAAGATCTATTTTCTTAAATAAATATATCAATCGATATCTTCTTGAAGGTCAAATAATTGAATTAATATGAACTTTATCACCAGCAATTACTTTAATTTTTATTGCTTTACCAAGATTACAACTTCTTTATCTTTTAGATGAAATTAATTCACCAATAATTTCTGTTAAAACTATTGGTCATCAATGATATTGATCTTATGAATTATCAGATTTTAAAAATACAGAATTTGATTCATATATAATTCCAGCTAATGATTTAAAAAATTTTTCTTTTCGATTACTTGAAGTAGATAACCGATTAATTCTTCCTATTAATTTACAAATTCAAATAATAGTATCATCTTCAGATGTTATTCATTCATGAACTATTCCATCTTCAAGAATTAAAATTGATGCAACTCCTGGACGATTAAATCAAACAACATTTTTTATAAATCAAGTTGGACTATTTTTTGGACAATGTTCAGAAATTTGTGGAACAAATCATAGATTTATACCAATTGTAATTGAAAGAATTTTATCTAAAAACTTTATTGAATGAGTAAAAAATTTTT-----------------TTAATGTTAAATAAAAATCATTCATTTCATTTAGTTGAAATTAGACCTTGACCAATTCTTGGAGCTTTTAGAACCATAATTATATTAACAGGAATAATTAAATGATTTCATCTATATAATATTAACCTATTAATAATTGGTATAATTTTAACATTAATAATTATATTTCAATGATGACGAGATTCAACTCGAGAAAGAACACTTCAAGGACTTCACACTTATTCTGTAGTTAATGGATTACGATGAGGAATAATCTTATTTATTACATCCGAAATTCTGTTTTTTATATCATTTTTCTGAAGATTTTTCCATAGAAGATTATCACCAAGAATTGAAATTGATATAATATGACCCCCAAAAAGAATTATTCCTTTTAATCCAATTCAAATTCCTCTTCTTAATACAATTATTCTAATTTCTTCAGGAATCACAGTTACATGAGCTCACCATAGATTAATAGAAAATAATTTTAAACAATCTATTTATAGATTAAGCTTAACTATTATTTTAGGAACTTATTTTTCGATACTTCAAGCATATGAATATATTGAATCATCATTCTCAATTGCAGATTCTGTATATGGTTCCACATTTTTTATAGCAACTGGATTCCATGGAATCCATGTAATTATTGGAACAAGATTCCTAATAGTATGCTTAATACGACAAATATTTAATCACTTTTCATCTAAACATCATTTTGGTTTTGAAGCCGCTGCTTGATATTGACATTTTGTAGATGTAGTATGATTATTTCTTTATATTTCAATTTATTGATGAGGTAGAT-----ATGAAAATTATAAAAAAAAATCCATTATTTAAAATTGTTAATAATACTATTATTGATTTACCATCACCATCAAATATTTCAACTTGATGAAATTTTGGTTCTCTTCTTGGACTATGCCTTATTATTCAAATTTTAACAGGATTATTTCTTGCTATACACTACTGCTCCGATATCATATTAGCCTTCAATAGAATAATTCATATTTGCCGAGATGTAAATTATGGTTGAATAATACGAACAATTCACATAAATGGAGCATCAATATTTTTTATTTGTTTATATCTTCATATTGGACGTGGCATTTACTATAGATCCTATTTACAAAAAAAAACATGAAGAATTGGAGTAATTTTATTTTTTATAATTATAGCAACTGCATTCCTTGGATATGTTTTACCATGAGGACAAATATCATTTTGAGGAGCCACAGTTATTACAAATTTACTTTCAGCAATTCCATATTTAGGAACTAATATTGTACAATGAATCTGAGGAGGATTTACTGTTGATAGTGCTACACTAACACGATTCTTCGCTTTACATTTTATTCTACCTTTCATTATTTCAGCAATAGTAATAATTCATTTACTATTTTTACACCAAAATGGATCTTTAAATCCTATTGGAACTATAAATAATATTGATAAAATTCAATTCCATCCTTACTTTACATCAAAAGATTCAATTGGATTTTTATTTATATTACTAATATTTTCAATATTAATTTTTATATCACCTTATATACTTAGTGATCCTGACAATTTTACTCCAGCTGATCCATTAGTAACACCAACCCATATTAAACCTGAATGATATTTTTTATTTGCCTATGCAATTCTACGTTCAATCCCTAATAAATTAGGAGGAGTAATTGCTCTATTTATATCAATTTTAATTATTATAATTATACCAATTTTTTTAAAAAAAATAAAAAGAATCAAATTTTACCCTATAAATAAAATTTTATTTTGAAGATTTAGTAATACAATAATAATACTAACATGAATTGGAGGAAAACCAGTTGAAGAACCTTATATCATTACAGGACAAGTACTAACAATTATCTACTTCATATTCTTTCCAATATTTTATATTTCATCAAAATGATGAGATAAAAAAATATTCTAA------TTGTTTTTAATAGATTTAATT-TTATTAATTATTTCTTATTTAATTTTAGTTATTTTTATTTTAATTGGGGTAGCTTTTTTAACTTTATTAGAACGGAAAATTCTTGGTTATATTCAAATTCGTAAAGGTCCAAATAAGGTTGGTTTAATAGGTTTAATTCAGCCTTTTAGTGATGCCATTAAGTTATTTTGTAAGGAACAAATTAATCCTATAATATCAAATTATTTTTCTTATTATTTTTCTCCTGTTTTAAATTTATTTTTGTCTTTATTTTTATGAGTATGTTTACCATTTTTTAGAAGATTTTTTCATTTTTCTTTGGGATTTTTATTTTTTCTTTGTTGTTCAAGTTTATCTGTTTATATAATTATAATTGCAGGGTGATCTTCAAATTCTTATTATTCTTTATTAGGTGGTCTACGTTGTGTTGCTCAGACTATTTCTTATGAGGTAAGTTTATCAATTATTTTATTGTCTTTTTTGTTTTTAATTTTAAGATTAAGAATTTTTGATTTAGTTATTTATCAAAATTATATTTGATTTTTTTTTATATCTTTTCCTTTGTCCATAGTTTGATTTTCTTCAAGATTAGCTGAGACTAATCGTACTCCTTTTGATTTTGCTGAAGGTGAATCTGAGTTAGTTTCAGGGTTTAATGTTGAGTATGGTGGAGGAGGATTTGCATTAATTTTTATAGCTGAGTATTCAAGAATTTTATTTATAAGAATATTATATATTTTTCTTTTTTTTGGTGGATTTTTTATTAGTTTATTTTTTTTTATCATGGTTACTTTTATTACTTTTCTTTTTATTTGAGTTCGTGGAACTTTACCACGTTTTCGTTATGATAAACTTATATATTTAGCTTGAAAAAGATTTTTGCCTGTTTCATTAAATTATATAATATTTTTTTTAGGATTAAAGATTTTCATTTTTTCTTTAATTATTTAG------ATAATAAAAATCTATAAATTAATCTTCGGAATTATTCTAATTATAGGAACAATAATTTCAATCTCTGCATATTCATGACTTGGTATATGAATTGGCCTTGAAATCAATTTACTTTCAATTATTCCAATT---ATTATAAATAGAAACATTTTATCCTCAGAATCATCAATTAAATATTTTATTACACAGACCCTAGCCTCAATATTTATTATAATATCAATCATTGTAATAATATGAAAATTAAATTTTTATTCAAATATAACAATTCATAACCCAATAATAATAATTTTAAATTCAAGACTTCTTATTAAAATAGGAATAGCCCCATTCCACTTTTGATTTCCAGAAGTTCTTGAAGGATTAAATTGATTTTACTGTATAATTATATTAACATGACAAAAAATTGCCCCAATAATGTTAATAATATTTAACTCAAAATCAATTCTATTCTATTCAATTATTATTGTTATAGGTATGATTATTAGTGTTTTTATAAGATTTAATCAAATAAGGTTACGAAAATTAATAGCATTTTCCTCAATTAATCATATAGGATGAATATTAACAACAATACTTCTAGAAAAAACAATTTGAATTATCTATTTTTTAGTGTACTCCATTATTACTATTACAATTACCCTCACT------ATAAAAAACATTTTTTTCTTAAATCAAATATTTATAA---TTAATGAAATAAAACAAGTTAAAATTATATTTATTCTTAATTTTATATCATTAAGAGGGATCCCTCCATTTTTAGGATTCTTACCAAAATGATTAACTATTCAAATAATAATTGAATCAAAAATAATTATTTTAAGTATCATAATAATTTTTATTACATTAATCATAATTTTTATCTAT---ATACGAATTTCTATATCAACACTACTATTTAAAAATAATCAAATAAACTGAAAATTAA-------ATAATAAAATTAAACATAAT-------AATTTATTTAATAGAATAATTAATTTCTTCTCAATTTCAAGACTAATCATCATTACAATCCTAATAAATTCAACT------ATAATTATTCAAATTATTGGTATTTTAACCTTTTTATTATCATTATTAATTATATTAATTACTAATATTATATCAAAAAAATCAATTAATGAACGAGAAAAAAAATCACCATTTGAATGTGGTTTTGACCCAAAAACTTCAGCTCGTATACCATTTTCCCTTCAATTCTTCTTAATTGCAGTAATTTTTTTAATTTTTGATGTTGAAATTACCCTGCTATTACCTTTAATTCTAACAATAAAAATTACTAGAATAATAGTTTTTTTTTTAATTTCTTCTTTATTTATTATAATTTTAATTATAGGATTATACCATGAATGAAATCAAGGAGCTTTAAATTGAAATATTTAG--------------ATAATTTATAGATTTAGTATTTTTAT-TTTTATATATTTGGTTGGTTTATTGATTTTTTGTATTAAATGTAATCATTTACTTTTAATATTATTAAGGTTAGAATTTATTGTTTTATCTTTATTTTTTGGTTTATTAGTTGTTATTATTATTTTAATATATGAAAGGTATTTTTTAATAGTTTTTCTTTCTTTTAGAGTTTGTGAAGGTTCTTTAGGGTTATCAATTTTAGTTTCAATAGTTCGTTCTTATGGAAATGATTATTTTAATATATTAAATATTTTATGATAAATGATAAAGTTTATTTTTATAATAGTTTTTATAATTCCTTTATGTTTTTTAAATAGTTATTTTTGAATTATGCAATTTTTTTATTTTTTGTTATTTTTAATTTTTTTTTATTCTTTTTCTTATAATTTATATTTTTCTATAATTTCTTATTTTTTTGGTTGTGATTGTTTAAGTTTTTATATAATTTTATTAAGAATTTGAATTTGTTTATTAATATTATTGTCAAGTGAAAAAATTTATAATTTAAGAAATTATTATA---ATTTTTATAGTTTTATAATTATTTTATTGTTATTATTCTTATTCATTACTTTTTCTTCAATTAATATATTTATATTTTATTTATTTTTTGAAATAAGATTAATTCCTACATTATTTTTAATTTTAGGATGAGGATATCAACCTGAACGTATTCAAGCTGGAATGTATATATTTATATATACATTATTTGGTTCATTACCAATAATTGTTTCATTATTTTATCTTTATAAATATATAGGAAATTTAGATTTTTATTTTATTTCTGTAATTAATAGTTTTTATTTATATTTATGTACGATCTTGGTTTTTTTAATTAAAATACCTATATATTTTGTTCATTTATGATTACCTAAAGCTCATGTTGAGGCTCCTGTTTCTGGTTCAATAATTTTGGCTGGAGTAATATTAAAGTTAGGTGGATATGGATTATTACGTTTTATAAAAATTTTTATTGAAATTGGAATAAAAATTAACTTTTTTTTTATTAGTTTAAGATTAATTGGAAGGTTTTATATTTCTTTAGTTTGTGTTCGTCAAGTTGATATAAAATCTTTAATTGCTTATTCATCTGTTAGACATATAGGTTTAGTTTTGGGTGGTTTAATGACAATAAGAGTTTGAGGCTTTTGAGGATCATTTTTAATAATAATTGCTCATGGTTTATGTTCATCAGGATTATTTTGTTTAGCAAATGTTTCTTATGAACGTTTATTAAGACGTAGTTTATATTTAAATAAAGGATTACTTAATTTAATACCAAGAATATCTTTATGGTGATTTATATTTTGTTCATCAAATATAGGTGCTCCTTTTTCTTTAAATTTATTTGGTGAAATTATATTAATTAATAGTTTAATTTCTTGAAGTTGATTAAGTTTTTTTTTTCTTGGAATAATTTCTTTTTTTGGAGCGGTTTATTCTTTATATTTATATTCTCAGAGTCAACATGGGATTATTAATTTTAGATTGTTTTCTTTTTCTTCAGGTTCAATTCGAGAATTTATATTAATATTTTTACATTGAATTCCGTTAAATTTATTATTTTTATTTTTTAATATTATTATTTATTATTTAAATAG---------ATTATTTCAATTTGTTTTATTTTTTCATTTTTTATGTTTTTTATATCTTTATTTTTATTTTTTGTTAGTTTATATTTTATAATAATAGATTTAGTATTAATTTTAGAATATGAATTAATAAATTTAAATAGTAATTTAGTTTTTATATCAATTTTATTGGATTGAATATCATTATTTTTTATGAGATTTGTTTTGTTTATTTCTTCTATAGTTATTTATTATAGAATAGAATATATGCAGGGAGATATAAATATAAATCGATTTATTTTATTAATTTTTTTATTTGTTATGTCTATAATATTTTTAATTATTAGTCCTAATTTAATTAGAATTTTATTAGGATGAGATGGATTAGGGTTAGTATCTTATTGTTTAGTTATTTATTATCAAAATATTAAATCTTTAAATGCAGGTATATTAACAGCTTTATCAAATCGTGTTGGTGATGTGGGAATTTTATTATCAATTGCTTGAATAATAAATTATGGCAGATGAAATTTTATTTTTTATTTAGATTTTATAAAGGATGATTTTAATATGAAAATTATTAGTTATTTTATTATTCTTTCAGCTTTAACTAAAAGTGCTCAAATTCCTTTTTCTTCATGATTACCTGCTGCTATAGCAGCCCCTACTCCAGTTTCCTCATTAGTTCATTCATCAACTTTGGTAACAGCTGGTGTTTATTTATTAATTCGTTTTAATTTTTGTTTTAATTTAGATTTAATATATTATTTATTATTTATTTCAATAATAACTATATTTATATCAGGATTAGGGGCAAATTTTGAGTTTGATTTAAAGAAGATTATTGCTCTTTCTACCTTAAGTCAGTTGGGTTTAATAATGAGAATTTTATTTTTAGGGGATTATAAATTAGCTTTTTTTCATTTATTATCTCATGCTTTATTTAAAGCATTATTATTTATATGTGCGGGATGTATAATTCATAATTTATTAAATAATCAGGATATTCGTTTAATAGGTTCATTAATTTATTCAATACCAATAACTTGTACATTTTTTAATATTTCAAATTTTTCTTTATGCGGGTTTCCTTTTTTAGCAGGATTTTATTCTAAGGATTTAATTTTAGAAATTTTTTCTATAGGTTATATAAATATATTTGTATATTTAATTTTTTATATTTCTATTGGATTAACTGTAAGGTATTCTTTTCGTTTAAGATATTATACATTATTTGGTTCCTTTAATTTTAATTCTTTGTTTAATTTAAGAGATTATGGTTTTGTTATATTAAAAGGAATGGCTGGTTTAATTTTTTTAGTTATTTTTGGAGGATCATTTTTATCATGATTAATATTTTCTTCTCCAGTTTATATTAATTTATCTTTAAATTTGAAAATAATAGTTATTATATTAATTTTGATTGGTTTAATTTTAGGTTATGAATTTTCAAAGTTTGGATATTATGATGAATTAAAATCTAAAAATTATTATTATAGTAATTTATTTATTTTTTCTATATTTAATTTACCTATTTTATCTACTTATTTTATTAATTATTATTTTTTAAAATTTAGTAATTTTTATTATAAAAGAGTTGATTTAGGATGATTTGAGTATTTTGGATCTCAAAATTTATTTAGAAATATTATTATTAACTCTAAATATTTACAGGTTTTATTAAATAATAATTTAAAGATTTATTTTATTTTGTTTATTATTATTGTTTTTTTTATAATTATTT-----------------------------------------ATTCTCTGTATATTAACATTAAATTTAATCCTTATAATAACGGTTATATTTATATTAACAAATCATCCAATATCAATAGGAATAATTCTTTTATTACAAACCATTCTTATTGCTATATGAACAGGATCATTATCATTAAGATATTGATATTCCTACATTTTATTTATTGTAATAGTTGGAGGAATACTAATTTTATTTATTTATATAACAAGAATTGCATCAAATGAAAAATTTAAATTTAACAAAAAAATAATATTAATTCCAATTATAATAATTATATTCATAATT------TCTATAGTTTATATAGATACAATAATT--AATAAAATTAATTCA-ATAAATTCTGATATTATAATTAACATAAAATTTAATTCATTTAAAATATCCTTAAATAAATTTATTTCATATCCATTAATAATTATATCAACCATAATCATTATTTATTTACTAGTAACTTTAATTGCTGTAACAAAAATTACCAACATTATAACAGGACCATTACGAAAAATTATAT--
[truncated: 68,819 more chars]
