# Supplementary material for: Molecular Systematics of the Firefly Genus Luciola (Coleoptera: Lampyridae: Luciolinae) with the Description of a New Species from Singapore
Source: Animals (Basel). 2021 Mar 4;11(3):687. doi: 10.3390/ani11030687 (PMC7998795; doi:10.3390/ani11030687)
Supplement: Supplementary file 1 [file animals-11-00687-s001.zip › BEAST_not_time_calibrated.tre]

#NEXUS

Begin taxa;
	Dimensions ntax=34;
		Taxlabels
			AB051196.1_Luciola_owadai
			AB608761.1_Luciola_filiformis
			AB608763.1_Luciola_s.g._Hotaria_parvula
			AF485358.1_Luciola_s.g._Hotaria_tsushimana
			KM448734.1_Luciola_italica
			KP313820.1_Sclerotia_substriata
			KP763461.1_Sclerotia_flavida
			KP763464.1_Sclerotia_fui
			KP763466.1_Sclerotia_aquatilis
			KY572917.1_Luciola_niah
			KY572919.1_Pteroptyx_testacea
			KY572920.1_Pteroptyx_asymmetria
			LC306677.1_Luciola_cruciata
			LC306678.1_Aquatica_lateralis
			MH427718.1_Inflata_indica
			MK292093.1_Pygoluciola_qinyu
			MK609965.1_Curtos_costipennis
			MK778979.1_Luciola_s.g._Hotaria_papariensis
			MT106239.1_Pygoluciola_dunguna
			MT134039.1_Luciola_s.g._Hotaria_unmunsana
			NC025276.1_Aquatica_leii
			NC032062.1_Asymmetricata_circumdata
			NC035060.1_Aquatica_ficta
			NC035061.1_Aquatica_wuhana
			NC036353.1_Pteroptyx_maipo
			NC038225.1_Luciola_curtithorax
			NC039706.1_Abscondita_anceyi
			NC044776.1_Abscondita_terminalis
			NC044789.1_Curtos_bilineatus
			OUTGROUP_AF452048.1_Pyrocoelia_rufa
			OUTGROUP_This_study_Pyrocoelia_fumigata
			This_study_Luciola_pallidipes
			This_study_Luciola_singapura_sp_nov
			This_study_Pteroptyx_valida
			;
End;
Begin trees;
	Translate
		   1 AB051196.1_Luciola_owadai,
		   2 AB608761.1_Luciola_filiformis,
		   3 AB608763.1_Luciola_s.g._Hotaria_parvula,
		   4 AF485358.1_Luciola_s.g._Hotaria_tsushimana,
		   5 KM448734.1_Luciola_italica,
		   6 KP313820.1_Sclerotia_substriata,
		   7 KP763461.1_Sclerotia_flavida,
		   8 KP763464.1_Sclerotia_fui,
		   9 KP763466.1_Sclerotia_aquatilis,
		  10 KY572917.1_Luciola_niah,
		  11 KY572919.1_Pteroptyx_testacea,
		  12 KY572920.1_Pteroptyx_asymmetria,
		  13 LC306677.1_Luciola_cruciata,
		  14 LC306678.1_Aquatica_lateralis,
		  15 MH427718.1_Inflata_indica,
		  16 MK292093.1_Pygoluciola_qinyu,
		  17 MK609965.1_Curtos_costipennis,
		  18 MK778979.1_Luciola_s.g._Hotaria_papariensis,
		  19 MT106239.1_Pygoluciola_dunguna,
		  20 MT134039.1_Luciola_s.g._Hotaria_unmunsana,
		  21 NC025276.1_Aquatica_leii,
		  22 NC032062.1_Asymmetricata_circumdata,
		  23 NC035060.1_Aquatica_ficta,
		  24 NC035061.1_Aquatica_wuhana,
		  25 NC036353.1_Pteroptyx_maipo,
		  26 NC038225.1_Luciola_curtithorax,
		  27 NC039706.1_Abscondita_anceyi,
		  28 NC044776.1_Abscondita_terminalis,
		  29 NC044789.1_Curtos_bilineatus,
		  30 OUTGROUP_AF452048.1_Pyrocoelia_rufa,
		  31 OUTGROUP_This_study_Pyrocoelia_fumigata,
		  32 This_study_Luciola_pallidipes,
		  33 This_study_Luciola_singapura_sp_nov,
		  34 This_study_Pteroptyx_valida
;
tree TREE1 = (((((((1[&height=7.4693814207428E-17,height_95%_HPD={0.0,1.1102230246251565E-16},height_median=1.1102230246251565E-16,height_range={0.0,3.3306690738754696E-16},length=0.09124717034484064,length_95%_HPD={0.05841894047546625,0.12773886728584183},length_median=0.09008989193773997,length_range={0.03922115139325488,0.16728052720815245},rate=0.8110853532550788,rate_95%_HPD={0.5105283035873831,1.1573339082898528},rate_median=0.7980926402975143,rate_range={0.380318644013302,1.7924170063756486}]:0.09008989193773992,13[&height=7.4693814207428E-17,height_95%_HPD={0.0,1.1102230246251565E-16},height_median=1.1102230246251565E-16,height_range={0.0,3.3306690738754696E-16},length=0.09124717034484064,length_95%_HPD={0.05841894047546625,0.12773886728584183},length_median=0.09008989193773997,length_range={0.03922115139325488,0.16728052720815245},rate=1.052682535123438,rate_95%_HPD={0.7319906758161443,1.4301672424314953},rate_median=1.0310427591752358,rate_range={0.5581904891293314,2.3900525752746598}]:0.09008989193773992)[&height=0.09124717034484067,height_95%_HPD={0.058418940475466474,0.12773886728584183},height_median=0.09008989193774003,height_range={0.03922115139325488,0.16728052720815245},length=0.08063958048228735,length_95%_HPD={0.04494057518842798,0.11921110626507653},length_median=0.08019171125212154,length_range={0.017764250254744374,0.16294055420047476},posterior=1.0,rate=0.8455204499429508,rate_95%_HPD={0.5398192162103078,1.1798574559017885},rate_median=0.8287140765863042,rate_range={0.35934376651799355,1.9077186869361757}]:0.0814770897835164,(14[&height=7.453499945889126E-17,height_95%_HPD={0.0,1.1102230246251565E-16},height_median=1.1102230246251565E-16,height_range={0.0,3.3306690738754696E-16},length=0.1279530505252735,length_95%_HPD={0.10328101940546497,0.1524286117703132},length_median=0.12754137996028772,length_range={0.0841415146094841,0.19226340173699896},rate=1.034479912829271,rate_95%_HPD={0.8341378381539658,1.253913859802254},rate_median=1.0296305081558002,rate_range={0.649095565837756,1.5537739562175004}]:0.12754137996028767,((21[&height=7.407705790243097E-17,height_95%_HPD={0.0,2.220446049250313E-16},height_median=1.1102230246251565E-16,height_range={0.0,4.440892098500626E-16},length=0.002352601815308295,length_95%_HPD={0.0013746183823900582,0.003348659180866187},length_median=0.002292125412908186,length_range={9.676011968384746E-4,0.00593590609032546},rate=1.0342024206114082,rate_95%_HPD={0.6104222761041513,1.495233771651361},rate_median=1.0114176175274792,rate_range={0.38425996520193534,2.293169453011651}]:0.002292125412908186,23[&height=7.407705790243097E-17,height_95%_HPD={0.0,2.220446049250313E-16},height_median=1.1102230246251565E-16,height_range={0.0,4.440892098500626E-16},length=0.002352601815308295,length_95%_HPD={0.0013746183823900582,0.003348659180866187},length_median=0.002292125412908186,length_range={9.676011968384746E-4,0.00593590609032546},rate=0.8889908767890738,rate_95%_HPD={0.5178358808460336,1.2894799144255162},rate_median=0.8731649262152898,rate_range={0.3813131665903622,2.050775697291066}]:0.002292125412908186)[&height=0.0023526018153083683,height_95%_HPD={0.0013746183823901692,0.003348659180866187},height_median=0.002292125412908297,height_range={9.676011968385856E-4,0.005935906090325571},length=0.09826370901013065,length_95%_HPD={0.07488149243361936,0.12248684920728536},length_median=0.09831686864773873,length_range={0.05678962937761567,0.15849213391490125},posterior=1.0,rate=0.9863912943758409,rate_95%_HPD={0.7469677660615188,1.2530600222428372},rate_median=0.9720109811190125,rate_range={0.5947266318080363,1.7004381463261742}]:0.09835495493487409,24[&height=7.452112244202883E-17,height_95%_HPD={0.0,2.220446049250313E-16},height_median=1.1102230246251565E-16,height_range={0.0,3.3306690738754696E-16},length=0.1006163108254386,length_95%_HPD={0.07729722356393132,0.12488669531829988},length_median=0.10064708034778228,length_range={0.05895331169868767,0.16082176866821085},rate=1.247901733579248,rate_95%_HPD={0.9475858649152699,1.573649220047187},rate_median=1.2264087653327616,rate_range={0.7690883144324038,2.293169453011651}]:0.10064708034778228)[&height=0.10061631082543869,height_95%_HPD={0.07729722356393132,0.12488669531829999},height_median=0.10064708034778239,height_range={0.05895331169868773,0.16082176866821096},length=0.02733673969983445,length_95%_HPD={0.01431687838134249,0.04153817185659542},length_median=0.02636912829216173,length_range={0.008838752384062953,0.07124218332404253},posterior=1.0,rate=0.9960737131053861,rate_95%_HPD={0.5931310132485632,1.4612800474801355},rate_median=0.9732143141875679,rate_range={0.39984852265764603,1.990477573368609}]:0.02689429961250539)[&height=0.1279530505252736,height_95%_HPD={0.10328101940546508,0.1524286117703133},height_median=0.12754137996028778,height_range={0.0841415146094841,0.19226340173699896},length=0.04393370030185539,length_95%_HPD={0.025909531933690555,0.06447753115347266},length_median=0.042927280632196474,length_range={0.01548666180137026,0.1088049732671178},posterior=1.0,rate=1.0423808355203905,rate_95%_HPD={0.6397159915132044,1.5172621406323845},rate_median=1.016493329021448,rate_range={0.4037539369427521,2.2434619169948617}]:0.04402560176096865)[&height=0.17188675082712845,height_95%_HPD={0.14627739028492825,0.19851164371805607},height_median=0.17156698172125642,height_range={0.12544150698003376,0.23445996650823253},length=0.08541265004921139,length_95%_HPD={0.05816665749905042,0.11423775989064983},length_median=0.0847148501651312,length_range={0.02976180019984398,0.15619563063725894},posterior=1.0,rate=0.9796524854955606,rate_95%_HPD={0.6719929975122154,1.3113561546222112},rate_median=0.9625002789901462,rate_range={0.5166491473230589,1.9393082644174748}]:0.08512614816476863,(((((2[&height=7.50484490828013E-17,height_95%_HPD={0.0,2.220446049250313E-16},height_median=1.1102230246251565E-16,height_range={0.0,3.3306690738754696E-16},length=0.11176810003581071,length_95%_HPD={0.07322502170698064,0.1520989669627567},length_median=0.11017392996238407,length_range={0.05239712468120317,0.20797490657891882},rate=1.0973443684939044,rate_95%_HPD={0.7297183953852413,1.5139932575002872},rate_median=1.0766402219233857,rate_range={0.5203695377540806,2.2103695578469984}]:0.1082228477220959,26[&height=7.514250441931334E-17,height_95%_HPD={0.0,2.220446049250313E-16},height_median=1.1102230246251565E-16,height_range={0.0,3.3306690738754696E-16},length=0.11090531363042377,length_95%_HPD={0.07745235993294691,0.14786193187120722},length_median=0.11021320540054866,length_range={0.05239712468120317,0.1885141598662755},rate=0.923230491936749,rate_95%_HPD={0.6864471523069708,1.1606711891343762},rate_median=0.9147292767520051,rate_range={0.5020607173757116,1.613510251524944}]:0.1082228477220959)[&height=0.10852536430061621,height_95%_HPD={0.07714712673001367,0.14254471254068907},height_median=0.108222847722096,height_range={0.05239712468120317,0.18851415986627562},length=0.028682516369994693,length_95%_HPD={0.0035403929183351335,0.055030409801914204},length_median=0.027537803273966627,length_range={3.7939339909698333E-6,0.10772654264909853},posterior=0.9089495028053997,rate=0.9640264053492716,rate_95%_HPD={0.5648379905008193,1.4143577643183127},rate_median=0.9398123819822005,rate_range={0.38298163035044863,2.4374218856495635}]:0.029148464731525547,33[&height=7.55865689589112E-17,height_95%_HPD={0.0,2.220446049250313E-16},height_median=1.1102230246251565E-16,height_range={0.0,3.3306690738754696E-16},length=0.13672220112665742,length_95%_HPD={0.11123526494947278,0.16384695121995052},length_median=0.1365130424661292,length_range={0.0709155873130285,0.20434353892318924},rate=0.8043704658103655,rate_95%_HPD={0.64139527702111,0.9795988867505938},rate_median=0.8013361299770114,rate_range={0.4788917514501148,1.2552273280414323}]:0.13737131245362144)[&height=0.13782236700655945,height_95%_HPD={0.11255744997279316,0.16526395355011492},height_median=0.13737131245362155,height_range={0.08794078871407429,0.20434353892318935},length=0.03125962523218797,length_95%_HPD={0.013852537894431305,0.05012433836690894},length_median=0.030574624777009174,length_range={4.0088974679330924E-6,0.07917462833658162},posterior=0.9886395200266652,rate=0.9009349640440576,rate_95%_HPD={0.5198385674009722,1.3058955201128895},rate_median=0.8790520196919223,rate_range={0.36264449511111135,2.25219577130056}]:0.031231884522636033,((3[&height=7.501298559526396E-17,height_95%_HPD={0.0,2.220446049250313E-16},height_median=1.1102230246251565E-16,height_range={0.0,3.3306690738754696E-16},length=0.09861346124146549,length_95%_HPD={0.07308555088571594,0.12663794988812926},length_median=0.09785477060987985,length_range={0.04940056189345032,0.16855618929677207},rate=1.48150850210662,rate_95%_HPD={1.0393658185994255,1.9486163955703593},rate_median=1.4718726774744952,rate_range={0.7716036936199494,2.4374218856495635}]:0.09784116481614821,((4[&height=7.5213431394388E-17,height_95%_HPD={0.0,2.220446049250313E-16},height_median=1.1102230246251565E-16,height_range={0.0,3.3306690738754696E-16},length=0.022274363372537062,length_95%_HPD={0.011138399070827587,0.0343493505439717},length_median=0.021605840854338587,length_range={0.005137290698492669,0.060295471334805895},rate=1.1509424657659773,rate_95%_HPD={0.6696819107021634,1.6541267301099407},rate_median=1.1233041405138633,rate_range={0.42116202167589323,2.4229794479573146}]:0.021579449592048827,18[&height=7.520880572210052E-17,height_95%_HPD={0.0,2.220446049250313E-16},height_median=1.1102230246251565E-16,height_range={0.0,3.3306690738754696E-16},length=0.022280240286239195,length_95%_HPD={0.011115970077022919,0.0343493505439717},length_median=0.021609319534107663,length_range={0.005137290698492669,0.060295471334805895},rate=0.9437751891337172,rate_95%_HPD={0.5610513704843317,1.3665474545206258},rate_median=0.9248174997997438,rate_range={0.35934376651799355,2.0963999880986792}]:0.021579449592048827)[&height=0.022225131208566447,height_95%_HPD={0.011124648693643713,0.03417138418984689},height_median=0.021579449592048938,height_range={0.005137290698492891,0.060295471334805895},length=0.014461730868255813,length_95%_HPD={0.002823514038205688,0.027139410306481926},length_median=0.013673406811793298,length_range={6.943456926267189E-5,0.05339835632031564},posterior=0.994361424365313,rate=1.0444458305160265,rate_95%_HPD={0.5883723270468869,1.5463018787708167},rate_median=1.019531264177504,rate_range={0.3800701899836606,2.3235687227321526}]:0.01437023923384545,20[&height=7.54848041685867E-17,height_95%_HPD={0.0,2.220446049250313E-16},height_median=1.1102230246251565E-16,height_range={0.0,3.3306690738754696E-16},length=0.03664192136143337,length_95%_HPD={0.02230713106225668,0.05210757775936098},length_median=0.0359211659549597,length_range={0.01335335705391899,0.08543130754627237},rate=0.7741892336220321,rate_95%_HPD={0.4691506231132771,1.0915464998128181},rate_median=0.7615781335532816,rate_range={0.3562806007323315,1.883355148043333}]:0.03594968882589428)[&height=0.036673056907236455,height_95%_HPD={0.022192939109596077,0.05190527711969384},height_median=0.03594968882589439,height_range={0.01501969843532791,0.08543130754627248},length=0.06194388711562732,length_95%_HPD={0.03367520347979419,0.09030307603588927},length_median=0.061122295422004064,length_range={0.012309652882013522,0.1338557937817756},posterior=1.0,rate=0.9184361841304497,rate_95%_HPD={0.5912360845369072,1.2645843480771837},rate_median=0.9024441312028442,rate_range={0.44067167690180287,1.967061436041868}]:0.061891475990253936)[&height=0.09859759317841646,height_95%_HPD={0.07308555088571594,0.12657716782713224},height_median=0.09784116481614832,height_range={0.04940056189345032,0.16855618929677219},length=0.03702806140336626,length_95%_HPD={0.012044383408485737,0.06337523971660658},length_median=0.035926722945294975,length_range={9.142226355272065E-4,0.11173741311499036},posterior=0.9990000555524693,rate=1.079386326950721,rate_95%_HPD={0.6532482438580602,1.55409467162555},rate_median=1.052629757570811,rate_range={0.35259038463563247,2.3235687227321526}]:0.03714459581893301,5[&height=7.473852903954029E-17,height_95%_HPD={0.0,1.6653345369377348E-16},height_median=1.1102230246251565E-16,height_range={0.0,3.3306690738754696E-16},length=0.13550195097098927,length_95%_HPD={0.10651493391908395,0.16546733660652702},length_median=0.13502846242046138,length_range={0.0709155873130285,0.19973050797149644},rate=0.9476720421894004,rate_95%_HPD={0.6309790279328152,1.2610304005090107},rate_median=0.9377048007455333,rate_range={0.4359808232843487,1.93948808546666}]:0.13498576063508122)[&height=0.1354493108427542,height_95%_HPD={0.10698394173479059,0.16532530405026402},height_median=0.13498576063508133,height_range={0.08303251949457235,0.19973050797149655},length=0.03361442991230708,length_95%_HPD={0.009069561157571127,0.0584169303212822},length_median=0.03275250377633576,length_range={1.1905882743501461E-4,0.09659990495794091},posterior=0.9939725570801622,rate=1.0501293231303095,rate_95%_HPD={0.6270504818732907,1.53754267192717},rate_median=1.0220927638216435,rate_range={0.4021631206337289,2.3235687227321526}]:0.033617436341176254)[&height=0.16910375938524944,height_95%_HPD={0.1447928198857823,0.19336881463685673},height_median=0.16860319697625759,height_range={0.12485203454553839,0.2255245268516094},length=0.05455121092531907,length_95%_HPD={0.021847281858374368,0.08902254133705767},length_median=0.05316765782210989,length_range={0.003246770716013314,0.14122921610573047},posterior=1.0,rate=0.9939184554576459,rate_95%_HPD={0.6124337446377625,1.412858072299188},rate_median=0.970338222170299,rate_range={0.40097226433042477,2.2514380809049896}]:0.04852757497641044,(10[&height=7.504999097356378E-17,height_95%_HPD={0.0,1.1102230246251565E-16},height_median=1.1102230246251565E-16,height_range={0.0,3.3306690738754696E-16},length=0.11596815556084426,length_95%_HPD={0.07175275070917231,0.16116038878433425},length_median=0.11471225664172693,length_range={0.04762114875651813,0.24265919187526191},rate=0.945608674151189,rate_95%_HPD={0.5761397053362622,1.331352724547678},rate_median=0.9272444944635698,rate_range={0.38634134653003416,2.03667469133524}]:0.11471225664172688,32[&height=7.504999097356378E-17,height_95%_HPD={0.0,1.1102230246251565E-16},height_median=1.1102230246251565E-16,height_range={0.0,3.3306690738754696E-16},length=0.11596815556084426,length_95%_HPD={0.07175275070917231,0.16116038878433425},length_median=0.11471225664172693,length_range={0.04762114875651813,0.24265919187526191},rate=1.0682578834166014,rate_95%_HPD={0.6721726551904054,1.494717730143718},rate_median=1.0464504300806614,rate_range={0.46096242525707304,2.3177655863379996}]:0.11471225664172688)[&height=0.11596815556084433,height_95%_HPD={0.07175275070917236,0.16116038878433436},height_median=0.11471225664172699,height_range={0.04762114875651818,0.24265919187526191},length=0.10248753170246001,length_95%_HPD={0.05312578227919412,0.1529213721231824},length_median=0.10232210032554892,length_range={0.008889839724866622,0.2775998576689849},posterior=1.0,rate=0.9939399144159314,rate_95%_HPD={0.6069650031054171,1.410202038337263},rate_median=0.9746698373382677,rate_range={0.381131478412131,2.271695168078172}]:0.10241851531094104)[&height=0.21753237368058834,height_95%_HPD={0.18382548951657518,0.24943401339864524},height_median=0.21713077195266803,height_range={0.15825339174148179,0.3001268275382791},length=0.026858255646359196,length_95%_HPD={0.0027724929815129973,0.05152406596873932},length_median=0.025573962543374407,length_range={1.2897179811510728E-5,0.0953866829065273},posterior=0.7590689406144103,rate=0.9736564956893308,rate_95%_HPD={0.548599768943473,1.4208188639918098},rate_median=0.9505670344278556,rate_range={0.38989623235477866,2.1355555407564593}]:0.026133946581528983,((16[&height=7.541233530274954E-17,height_95%_HPD={0.0,1.6653345369377348E-16},height_median=1.1102230246251565E-16,height_range={0.0,4.440892098500626E-16},length=0.12339204897976729,length_95%_HPD={0.08082019059899193,0.16830655815663542},length_median=0.12299375825430434,length_range={0.04938795358396347,0.2304175222915893},rate=0.7661564639640601,rate_95%_HPD={0.5509682493070155,0.9847306729297338},rate_median=0.7587828442037492,rate_range={0.41519503217559256,1.4100861453961555}]:0.1228885109327924,19[&height=7.542312853808699E-17,height_95%_HPD={0.0,1.6653345369377348E-16},height_median=1.1102230246251565E-16,height_range={0.0,4.440892098500626E-16},length=0.12338468232814642,length_95%_HPD={0.08086997836853815,0.16830655815663542},length_median=0.12299375825430434,length_range={0.04938795358396347,0.2304175222915893},rate=1.021292489866967,rate_95%_HPD={0.6552625024260376,1.4184771226544024},rate_median=0.9995495428464174,rate_range={0.41853354131778714,2.25219577130056}]:0.1228885109327924)[&height=0.12320571728651217,height_95%_HPD={0.08041646743423508,0.16712802186086256},height_median=0.12288851093279252,height_range={0.049387953583963584,0.2304175222915894},length=0.05327156402658339,length_95%_HPD={0.01357029031170004,0.09389198631548912},length_median=0.051630275204839204,length_range={1.94560056519133E-4,0.15706894856488923},posterior=0.9963057607910671,rate=0.8691319184388344,rate_95%_HPD={0.5171977531033033,1.2713129472781726},rate_median=0.844145739281072,rate_range={0.3654576416832568,2.187744400288251}]:0.05296403980784675,(27[&height=7.533986643691239E-17,height_95%_HPD={0.0,2.220446049250313E-16},height_median=1.1102230246251565E-16,height_range={0.0,3.3306690738754696E-16},length=0.06795884659387141,length_95%_HPD={0.04574178653303285,0.0896127865652776},length_median=0.06715846670198483,length_range={0.0375569360562833,0.14131870526453738},rate=1.045147974965333,rate_95%_HPD={0.7151292330519988,1.4169004015503086},rate_median=1.028689860451279,rate_range={0.5071581038288298,1.9760434311055912}]:0.06715846670198483,28[&height=7.533986643691239E-17,height_95%_HPD={0.0,2.220446049250313E-16},height_median=1.1102230246251565E-16,height_range={0.0,3.3306690738754696E-16},length=0.06795884659387141,length_95%_HPD={0.04574178653303285,0.0896127865652776},length_median=0.06715846670198483,length_range={0.0375569360562833,0.14131870526453738},rate=0.9740633354584087,rate_95%_HPD={0.6704007443472663,1.3260376187683252},rate_median=0.9600075312418774,rate_range={0.4962444265079268,1.8302297397265872}]:0.06715846670198483)[&height=0.06795884659387144,height_95%_HPD={0.04574178653303285,0.08961278656527771},height_median=0.06715846670198494,height_range={0.0375569360562833,0.1413187052645375},length=0.10848637229762367,length_95%_HPD={0.0770573386451972,0.14026760640851443},length_median=0.1081735652176434,length_range={0.04763467322401371,0.17866258074722152},posterior=1.0,rate=1.0859957117080616,rate_95%_HPD={0.7689860616409239,1.4207784665258887},rate_median=1.0665776220242056,rate_range={0.6141843529848767,2.2733863909679854}]:0.10869408403865433)[&height=0.17648104466848685,height_95%_HPD={0.1468992874754832,0.20711496625696385},height_median=0.17585255074063927,height_range={0.1109389639307759,0.2469432502196206},length=0.062198303871251234,length_95%_HPD={0.024100814335733467,0.09513153804316338},length_median=0.06285260595103517,length_range={0.001604275036255598,0.15196343013773156},posterior=1.0,rate=0.8899872832491125,rate_95%_HPD={0.5417069789064485,1.2725718841935056},rate_median=0.8651997564092153,rate_range={0.40097226433042477,2.3759403505436394}]:0.06741216779355774)[&height=0.24409131599033126,height_95%_HPD={0.21842372711952857,0.2711611803797107},height_median=0.243264718534197,height_range={0.1922093285737046,0.30947198611014126},length=0.013868860975731642,length_95%_HPD={0.0053521609886258426,0.02389805185636501},length_median=0.013249033368953889,length_range={9.517457407409724E-5,0.04968897571904435},posterior=0.9918893394811399,rate=0.9340091323552578,rate_95%_HPD={0.5196879349102105,1.3684415562588153},rate_median=0.9108125968476206,rate_range={0.35259038463563247,2.293169453011651}]:0.01342841135182804)[&height=0.2575851160250906,height_95%_HPD={0.23251720271264875,0.2854579236316346},height_median=0.25669312988602505,height_range={0.20900602818939448,0.32475904063325434},length=0.01645051151534137,length_95%_HPD={0.0063016815690709604,0.028247138507182024},length_median=0.015676333286774036,length_range={4.11894443692995E-4,0.058336191115007374},posterior=0.9561691017165713,rate=0.9394581375796799,rate_95%_HPD={0.5172857426910195,1.3879426463742464},rate_median=0.9171497340652444,rate_range={0.3800701899836606,2.2382928012450973}]:0.016143617593324222,((6[&height=7.483566815757732E-17,height_95%_HPD={0.0,2.220446049250313E-16},height_median=1.1102230246251565E-16,height_range={0.0,3.3306690738754696E-16},length=0.01155845978317251,length_95%_HPD={0.004247648810386306,0.019921168454008598},length_median=0.010911023495840055,length_range={0.0023741950798141787,0.047863666658624404},rate=0.9526201659099802,rate_95%_HPD={0.5374644587779086,1.402678061494663},rate_median=0.9293067487443503,rate_range={0.380318644013302,2.1936030523963006}]:0.010911023495840055,7[&height=7.483566815757732E-17,height_95%_HPD={0.0,2.220446049250313E-16},height_median=1.1102230246251565E-16,height_range={0.0,3.3306690738754696E-16},length=0.01155845978317251,length_95%_HPD={0.004247648810386306,0.019921168454008598},length_median=0.010911023495840055,length_range={0.0023741950798141787,0.047863666658624404},rate=0.9889279620173649,rate_95%_HPD={0.5574939285968201,1.4537101844157547},rate_median=0.9623329093388528,rate_range={0.3802508414776449,2.1106396545612793}]:0.010911023495840055)[&height=0.0115584597831726,height_95%_HPD={0.004247648810386306,0.019921168454008598},height_median=0.010911023495840166,height_range={0.0023741950798141787,0.047863666658624404},length=0.09951986969762823,length_95%_HPD={0.05985670079055527,0.14447988735496975},length_median=0.09742578385499545,length_range={0.03304383131258104,0.21585468916433936},posterior=1.0,rate=0.9563956758440094,rate_95%_HPD={0.6110868257476096,1.3207145434774825},rate_median=0.9373163629295976,rate_range={0.43687891222908637,2.1474968079405925}]:0.0981223197000809,(8[&height=7.449799408059145E-17,height_95%_HPD={0.0,2.220446049250313E-16},height_median=1.1102230246251565E-16,height_range={0.0,3.3306690738754696E-16},length=0.02956464187051207,length_95%_HPD={0.015323456371910904,0.0458720434411235},length_median=0.028524108504250023,length_range={0.00760388554281366,0.08479227032097414},rate=0.9963630996008002,rate_95%_HPD={0.5872660695931831,1.4639423974933201},rate_median=0.9704799228439566,rate_range={0.39023878786649757,2.1474968079405925}]:0.028524108504249968,9[&height=7.449799408059145E-17,height_95%_HPD={0.0,2.220446049250313E-16},height_median=1.1102230246251565E-16,height_range={0.0,3.3306690738754696E-16},length=0.02956464187051207,length_95%_HPD={0.015323456371910904,0.0458720434411235},length_median=0.028524108504250023,length_range={0.00760388554281366,0.08479227032097414},rate=0.9414214489647185,rate_95%_HPD={0.5485416062839834,1.3754794689464516},rate_median=0.9205771407735592,rate_range={0.380318644013302,2.293169453011651}]:0.028524108504249968)[&height=0.02956464187051214,height_95%_HPD={0.015323456371911015,0.04587204344112361},height_median=0.02852410850425008,height_range={0.007603885542813882,0.08479227032097425},length=0.08151368761028785,length_95%_HPD={0.04173009873625255,0.12556548544442453},length_median=0.0793772042598716,length_range={0.01729220620790395,0.19358102280391065},posterior=1.0,rate=0.9372797645692712,rate_95%_HPD={0.5418529922972789,1.3505940042013396},rate_median=0.9168823897407883,rate_range={0.36159986942542627,2.3235687227321526}]:0.08050923469167098)[&height=0.11107832948080082,height_95%_HPD={0.07260861674981278,0.1568697753112983},height_median=0.10903334319592106,height_range={0.046226720648153696,0.22408780207512458},length=0.16203147328302467,length_95%_HPD={0.11254342495260666,0.20986848477172043},length_median=0.16301708926777686,length_range={0.05864988185648512,0.24925987357878843},posterior=1.0,rate=0.8489183896401793,rate_95%_HPD={0.6120831804243323,1.0922970582236324},rate_median=0.840249719434762,rate_range={0.45007105974073036,1.6055911713677218}]:0.1638034042834282)[&height=0.27374071292941904,height_95%_HPD={0.24640642124618783,0.3024523513643454},height_median=0.2728367474793493,height_range={0.21893172007526032,0.3496414715903272},length=0.022697148724012715,length_95%_HPD={0.009336514408192331,0.037712750781676074},length_median=0.021754550706168746,length_range={0.0016917181378143797,0.08665646095592888},posterior=0.9987778456752403,rate=0.9188572450835953,rate_95%_HPD={0.5140375657414741,1.35576848273814},rate_median=0.8935730819905703,rate_range={0.369484885524907,2.1538727110110347}]:0.022524850910646488,((11[&height=7.49867734523016E-17,height_95%_HPD={0.0,2.220446049250313E-16},height_median=1.1102230246251565E-16,height_range={0.0,3.3306690738754696E-16},length=0.0867153374604676,length_95%_HPD={0.04157882244910993,0.12905808583967948},length_median=0.0888002731951455,length_range={0.02661789401150161,0.19094830616341263},rate=1.1040705844057097,rate_95%_HPD={0.5929494785123014,1.7138407964655735},rate_median=1.0531023172006466,rate_range={0.4223834217088482,2.4374218856495635}]:0.0974901261467433,((12[&height=7.486188030053969E-17,height_95%_HPD={0.0,2.220446049250313E-16},height_median=1.1102230246251565E-16,height_range={0.0,4.440892098500626E-16},length=0.06377085187993477,length_95%_HPD={0.0410415214148101,0.08876424112500858},length_median=0.0630705251086571,length_range={0.02661789401150161,0.12603695009858173},rate=0.9079031062952109,rate_95%_HPD={0.5530572615764174,1.266850027753356},rate_median=0.8921927231729091,rate_range={0.398876062881761,1.967061436041868}]:0.060875059061953396,15[&height=7.518413546990064E-17,height_95%_HPD={0.0,2.220446049250313E-16},height_median=1.1102230246251565E-16,height_range={0.0,4.440892098500626E-16},length=0.06750076538404347,length_95%_HPD={0.04325233047996002,0.09162101122085253},length_median=0.06744826721849673,length_range={0.02742716250796784,0.13523279233754926},rate=1.100497757227539,rate_95%_HPD={0.7190906498994203,1.492577058319199},rate_median=1.0876394374016323,rate_range={0.4569141271138507,1.912595685265121}]:0.060875059061953396)[&height=0.06126914556951808,height_95%_HPD={0.04001542084041976,0.08322060388235153},height_median=0.06087505906195351,height_range={0.02742716250796795,0.11948513267074001},length=0.014567519079859214,length_95%_HPD={3.2358215489303177E-6,0.033092525800513306},length_median=0.012934254329517003,length_range={1.5308522987034223E-6,0.07536928140322208},posterior=0.42264318648963944,rate=0.9776320993955145,rate_95%_HPD={0.5765111779140294,1.4573843631435677},rate_median=0.9570260813450157,rate_range={0.36264449511111135,2.259937490237276}]:0.016193517055455076,(25[&height=7.470152366124046E-17,height_95%_HPD={0.0,2.220446049250313E-16},height_median=1.1102230246251565E-16,height_range={0.0,3.3306690738754696E-16},length=0.023579411072809784,length_95%_HPD={0.015617236853075922,0.03206578870013027},length_median=0.02316747514336942,length_range={0.011967566528630125,0.046828228370722036},rate=0.9886723283000522,rate_95%_HPD={0.6515367297784493,1.3792519516060728},rate_median=0.9718257381576068,rate_range={0.43380962895608055,1.9850846617482458}]:0.023167475143369365,34[&height=7.470152366124046E-17,height_95%_HPD={0.0,2.220446049250313E-16},height_median=1.1102230246251565E-16,height_range={0.0,3.3306690738754696E-16},length=0.023579411072809784,length_95%_HPD={0.015617236853075922,0.03206578870013027},length_median=0.02316747514336942,length_range={0.011967566528630125,0.046828228370722036},rate=0.8774071635549349,rate_95%_HPD={0.5571149741720335,1.1949890538730206},rate_median=0.865464896898081,rate_range={0.38989623235477866,1.8726763960170663}]:0.023167475143369365)[&height=0.023579411072809874,height_95%_HPD={0.015617236853076033,0.03206578870013027},height_median=0.023167475143369476,height_range={0.011967566528630125,0.046828228370722036},length=0.05778081025731158,length_95%_HPD={0.031992913101438814,0.08553933541797787},length_median=0.056956956584920615,length_range={0.017106355346453883,0.11657684901466947},posterior=1.0,rate=0.8300842575952128,rate_95%_HPD={0.4991253252962964,1.183053223441231},rate_median=0.8138316614497075,rate_range={0.38911442204987207,1.8622076155880771}]:0.05390110097403911)[&height=0.07769421651735559,height_95%_HPD={0.0592843447684569,0.09680278305302709},height_median=0.07706857611740858,height_range={0.04870012614541708,0.13523279233754937},length=0.027086665111033126,length_95%_HPD={0.0042304622595402686,0.053768683979878884},length_median=0.02537217135633879,length_range={5.7124671870800725E-5,0.09462344115425786},posterior=0.5727181823232043,rate=0.960256087302234,rate_95%_HPD={0.5504396329817802,1.3836121811085877},rate_median=0.9363287073654012,rate_range={0.42116202167589323,1.9927729452281524}]:0.020421550029334823)[&height=0.09928290900855458,height_95%_HPD={0.07187364956451048,0.1294983901837965},height_median=0.0974901261467434,height_range={0.058209612770023844,0.19094830616341274},length=0.1420937320667154,length_95%_HPD={0.09950591534078712,0.183434790496796},length_median=0.14229597467521363,length_range={0.04365682500011647,0.2481748276098853},posterior=1.0,rate=0.9061071888684266,rate_95%_HPD={0.6718768516569006,1.151606137167228},rate_median=0.8982831521597672,rate_range={0.5207131546346191,1.5915106182131658}]:0.1429737499832198,(17[&height=7.487421542663963E-17,height_95%_HPD={0.0,1.1102230246251565E-16},height_median=1.1102230246251565E-16,height_range={0.0,3.3306690738754696E-16},length=0.0712737179736308,length_95%_HPD={0.04959480851881559,0.09467232046773266},length_median=0.07017138375583859,length_range={0.0407658927513066,0.13878912166357793},rate=1.1061940267524168,rate_95%_HPD={0.7628218747055902,1.4898564667755447},rate_median=1.0924621596845907,rate_range={0.5774947906365866,2.0057195873189304}]:0.07017138375583859,29[&height=7.487421542663963E-17,height_95%_HPD={0.0,1.1102230246251565E-16},height_median=1.1102230246251565E-16,height_range={0.0,3.3306690738754696E-16},length=0.0712737179736308,length_95%_HPD={0.04959480851881559,0.09467232046773266},length_median=0.07017138375583859,length_range={0.0407658927513066,0.13878912166357793},rate=1.1290228893308496,rate_95%_HPD={0.7733467360026645,1.497150339067254},rate_median=1.1134751064326656,rate_range={0.5084841922946872,2.0811323676129208}]:0.07017138375583859)[&height=0.07127371797363084,height_95%_HPD={0.0495948085188157,0.09467232046773277},height_median=0.0701713837558387,height_range={0.04076589275130671,0.13878912166357804},length=0.17010292310164038,length_95%_HPD={0.13767587446423923,0.20383363418821848},length_median=0.1693441601502967,length_range={0.11236845031898307,0.24588977488448188},posterior=1.0,rate=1.5820939425486085,rate_95%_HPD={1.267991856267503,1.9217915905922012},rate_median=1.5769532144095963,rate_range={1.068141381765325,2.293169453011651}]:0.1702924923741245)[&height=0.2413766410752708,height_95%_HPD={0.2105949699286379,0.2748083725376937},height_median=0.2404638761299632,height_range={0.18211639086592113,0.3270362193407929},length=0.05505666309436329,length_95%_HPD={0.03237243148216207,0.07965280879657805},length_median=0.05373658729025202,length_range={0.0213723102877289,0.12159301573191122},posterior=1.0,rate=1.1040509510984708,rate_95%_HPD={0.6808776710735854,1.5823378208597145},rate_median=1.081996232416372,rate_range={0.48236189668061225,2.292710941640486}]:0.05489772226003256)[&height=0.2964426953244105,height_95%_HPD={0.2674846893016248,0.3283254297743729},height_median=0.29536159838999576,height_range={0.23899848043023336,0.3861598341868556},length=0.04550348514422549,length_95%_HPD={0.019705324923421363,0.0738055892066215},length_median=0.04367041485927181,length_range={0.0067846980672987,0.17741016850366487},posterior=0.9995555802455419,rate=0.980842389825579,rate_95%_HPD={0.5745892523174718,1.4584165349885057},rate_median=0.954632004563113,rate_range={0.40824681718996875,2.0862649444967856}]:0.04469938042450916,22[&height=7.484337761138978E-17,height_95%_HPD={0.0,1.1102230246251565E-16},height_median=1.1102230246251565E-16,height_range={0.0,3.3306690738754696E-16},length=0.341935133871561,length_95%_HPD={0.3013031218109218,0.3856452555177519},length_median=0.34005007820360234,length_range={0.2624629669987466,0.4908436604757953},rate=0.9089607459996198,rate_95%_HPD={0.7647409858135855,1.0554871591859574},rate_median=0.9092618564792454,rate_range={0.5344771036971473,1.2185808363182646}]:0.3400609788145048)[&height=0.34194872431184115,height_95%_HPD={0.30136220220718635,0.3856545014702887},height_median=0.3400609788145049,height_range={0.27226856674174166,0.4908436604757954},length=0.23596314753756562,length_95%_HPD={0.11327821165594493,0.3570630464664465},length_median=0.23297676273982912,length_range={0.04050008760077056,0.6399223492967119},posterior=1.0,rate=1.050439695161932,rate_95%_HPD={0.5927967574003509,1.5746462528548772},rate_median=1.0219019128153404,rate_range={0.369484885524907,2.2103695578469984}]:0.23427248966521352,(30[&height=7.484800328367726E-17,height_95%_HPD={0.0,1.1102230246251565E-16},height_median=1.1102230246251565E-16,height_range={0.0,3.3306690738754696E-16},length=0.19353834420199859,length_95%_HPD={0.12997557499220258,0.26165175477037217},length_median=0.19164664692067912,length_range={0.0970176358919892,0.3845846755423717},rate=0.9166560612638338,rate_95%_HPD={0.6090657657505654,1.2506068201030556},rate_median=0.8999515450564475,rate_range={0.42820612982407746,1.7948749308137995}]:0.19164664692067912,31[&height=7.484800328367726E-17,height_95%_HPD={0.0,1.1102230246251565E-16},height_median=1.1102230246251565E-16,height_range={0.0,3.3306690738754696E-16},length=0.19353834420199859,length_95%_HPD={0.12997557499220258,0.26165175477037217},length_median=0.19164664692067912,length_range={0.0970176358919892,0.3845846755423717},rate=1.2098539066661649,rate_95%_HPD={0.8156349841094281,1.6904765775050206},rate_median=1.1798196919565176,rate_range={0.6153047036402273,2.4327480298042006}]:0.19164664692067912)[&height=0.19353834420199867,height_95%_HPD={0.12997557499220258,0.2616517547703723},height_median=0.19164664692067923,height_range={0.0970176358919893,0.3845846755423718},length=0.38437352764740707,length_95%_HPD={0.2744957421735984,0.5027650411865626},length_median=0.38117286180077886,length_range={0.2178637010450698,0.8332554396596196},posterior=1.0,rate=1.1274893240534627,rate_95%_HPD={0.6679239988313797,1.731521936959832},rate_median=1.0942046021522591,rate_range={0.4146612182341315,2.282190698707095}]:0.3826868215590392)[&height=0.5779118718494124,height_95%_HPD={0.4601761103826955,0.7022701236847438},height_median=0.5743334684797184,height_range={0.38468838098067143,0.9898827426050747},length=0.0,posterior=1.0,rate=1.0]:0.0;
End;
