# Supplementary material for: Molecular Systematics of the Firefly Genus Luciola (Coleoptera: Lampyridae: Luciolinae) with the Description of a New Species from Singapore
Source: Animals (Basel). 2021 Mar 4;11(3):687. doi: 10.3390/ani11030687 (PMC7998795; doi:10.3390/ani11030687)
Supplement: Supplementary file 1 [file animals-11-00687-s001.zip › BEAST_relaxed_0135.tre]

#NEXUS

Begin taxa;
	Dimensions ntax=34;
		Taxlabels
			AB051196.1_Luciola_owadai
			AB608761.1_Luciola_filiformis
			AB608763.1_Luciola_s.g._Hotaria_parvula
			AF485358.1_Luciola_s.g._Hotaria_tsushimana
			KM448734.1_Luciola_italica
			KP313820.1_Sclerotia_substriata
			KP763461.1_Sclerotia_flavida
			KP763464.1_Sclerotia_fui
			KP763466.1_Sclerotia_aquatilis
			KY572917.1_Luciola_niah
			KY572919.1_Pteroptyx_testacea
			KY572920.1_Pteroptyx_asymmetria
			LC306677.1_Luciola_cruciata
			LC306678.1_Aquatica_lateralis
			MH427718.1_Inflata_indica
			MK292093.1_Pygoluciola_qinyu
			MK609965.1_Curtos_costipennis
			MK778979.1_Luciola_s.g._Hotaria_papariensis
			MT106239.1_Pygoluciola_dunguna
			MT134039.1_Luciola_s.g._Hotaria_unmunsana
			NC025276.1_Aquatica_leii
			NC032062.1_Asymmetricata_circumdata
			NC035060.1_Aquatica_ficta
			NC035061.1_Aquatica_wuhana
			NC036353.1_Pteroptyx_maipo
			NC038225.1_Luciola_curtithorax
			NC039706.1_Abscondita_anceyi
			NC044776.1_Abscondita_terminalis
			NC044789.1_Curtos_bilineatus
			OUTGROUP_AF452048.1_Pyrocoelia_rufa
			OUTGROUP_This_study_Pyrocoelia_fumigata
			This_study_Luciola_pallidipes
			This_study_Luciola_singapura_sp_nov
			This_study_Pteroptyx_valida
			;
End;
Begin trees;
	Translate
		   1 AB051196.1_Luciola_owadai,
		   2 AB608761.1_Luciola_filiformis,
		   3 AB608763.1_Luciola_s.g._Hotaria_parvula,
		   4 AF485358.1_Luciola_s.g._Hotaria_tsushimana,
		   5 KM448734.1_Luciola_italica,
		   6 KP313820.1_Sclerotia_substriata,
		   7 KP763461.1_Sclerotia_flavida,
		   8 KP763464.1_Sclerotia_fui,
		   9 KP763466.1_Sclerotia_aquatilis,
		  10 KY572917.1_Luciola_niah,
		  11 KY572919.1_Pteroptyx_testacea,
		  12 KY572920.1_Pteroptyx_asymmetria,
		  13 LC306677.1_Luciola_cruciata,
		  14 LC306678.1_Aquatica_lateralis,
		  15 MH427718.1_Inflata_indica,
		  16 MK292093.1_Pygoluciola_qinyu,
		  17 MK609965.1_Curtos_costipennis,
		  18 MK778979.1_Luciola_s.g._Hotaria_papariensis,
		  19 MT106239.1_Pygoluciola_dunguna,
		  20 MT134039.1_Luciola_s.g._Hotaria_unmunsana,
		  21 NC025276.1_Aquatica_leii,
		  22 NC032062.1_Asymmetricata_circumdata,
		  23 NC035060.1_Aquatica_ficta,
		  24 NC035061.1_Aquatica_wuhana,
		  25 NC036353.1_Pteroptyx_maipo,
		  26 NC038225.1_Luciola_curtithorax,
		  27 NC039706.1_Abscondita_anceyi,
		  28 NC044776.1_Abscondita_terminalis,
		  29 NC044789.1_Curtos_bilineatus,
		  30 OUTGROUP_AF452048.1_Pyrocoelia_rufa,
		  31 OUTGROUP_This_study_Pyrocoelia_fumigata,
		  32 This_study_Luciola_pallidipes,
		  33 This_study_Luciola_singapura_sp_nov,
		  34 This_study_Pteroptyx_valida
;
tree TREE1 = (((((((1[&height=5.719156545985274E-15,height_95%_HPD={0.0,1.4210854715202004E-14},height_median=7.105427357601002E-15,height_range={0.0,2.1316282072803006E-14},length=6.852003260612805,length_95%_HPD={4.33636646032317,9.465719318781709},length_median=6.7949913949908805,length_range={2.62983620137166,12.668912860507412},rate=0.010851636640364197,rate_95%_HPD={0.0068260651991595275,0.015321326724181248},rate_median=0.010678714609572827,rate_range={0.005123290324023827,0.024270514634689794}]:6.852003260612808,13[&height=5.719156545985274E-15,height_95%_HPD={0.0,1.4210854715202004E-14},height_median=7.105427357601002E-15,height_range={0.0,2.1316282072803006E-14},length=6.852003260612805,length_95%_HPD={4.33636646032317,9.465719318781709},length_median=6.7949913949908805,length_range={2.62983620137166,12.668912860507412},rate=0.014005914074351422,rate_95%_HPD={0.009692624002696097,0.018888293584551623},rate_median=0.01369133682659684,rate_range={0.007694154162042287,0.02690294355593107}]:6.852003260612808)[&height=6.852003260612813,height_95%_HPD={4.33636646032317,9.465719318781716},height_median=6.794991394990888,height_range={2.629836201371667,12.668912860507412},length=5.939466150273072,length_95%_HPD={3.219875903166397,8.667647898169754},length_median=5.926665790750562,length_range={1.0493655093182532,11.0338023999198},posterior=1.0,rate=0.011462910669793097,rate_95%_HPD={0.007385575060869334,0.015890221505382357},rate_median=0.011229667638776274,rate_range={0.005123290324023827,0.025834578023673}]:5.939466150273052,(14[&height=5.7104726172109154E-15,height_95%_HPD={0.0,1.4210854715202004E-14},height_median=7.105427357601002E-15,height_range={0.0,2.1316282072803006E-14},length=9.548371345603792,length_95%_HPD={7.628969308147816,11.384267368064137},length_median=9.54935051941969,length_range={6.115956615433355,14.28621761226897},rate=0.013873106885513018,rate_95%_HPD={0.011187366375474234,0.017006332393047222},rate_median=0.013748102899585928,rate_range={0.009239481374148845,0.02201570140538452}]:9.548371345603792,((21[&height=5.7308009050236175E-15,height_95%_HPD={0.0,1.4210854715202004E-14},height_median=7.105427357601002E-15,height_range={0.0,2.8421709430404007E-14},length=0.17384846752452926,length_95%_HPD={0.10455431155720163,0.2521782520885054},length_median=0.16979141245219864,length_range={0.07432106606989919,0.4071598820759874},rate=0.01397477007608294,rate_95%_HPD={0.00836137404747305,0.020709946584382324},rate_median=0.013566352112509422,rate_range={0.005568592170339028,0.029953519730120965}]:0.17384846752452912,23[&height=5.7308009050236175E-15,height_95%_HPD={0.0,1.4210854715202004E-14},height_median=7.105427357601002E-15,height_range={0.0,2.8421709430404007E-14},length=0.17384846752452926,length_95%_HPD={0.10455431155720163,0.2521782520885054},length_median=0.16979141245219864,length_range={0.07432106606989919,0.4071598820759874},rate=0.011959987410331496,rate_95%_HPD={0.007097669395117944,0.017577238647491365},rate_median=0.011733066731808057,rate_range={0.004749636404429052,0.028542076850693942}]:0.17384846752452912)[&height=0.17384846752453484,height_95%_HPD={0.10455431155720873,0.2521782520885125},height_median=0.16979141245220575,height_range={0.0743210660699063,0.4071598820759945},length=7.372086798325536,length_95%_HPD={5.40913812394912,9.24008306868847},length_median=7.3917745544850675,length_range={3.8024909725025893,11.342774308250462},posterior=1.0,rate=0.013185498180540881,rate_95%_HPD={0.009875981347898776,0.01706253759749037},rate_median=0.01293123379305853,rate_range={0.007385575060869334,0.027536849562387253}]:7.372086798325472,24[&height=5.723103786337255E-15,height_95%_HPD={0.0,1.4210854715202004E-14},height_median=7.105427357601002E-15,height_range={0.0,2.1316282072803006E-14},length=7.545935265850003,length_95%_HPD={5.582824512799803,9.421037729989777},length_median=7.562902533551181,length_range={4.079404873827293,11.546433616261474},rate=0.01668993359255781,rate_95%_HPD={0.012662382160328584,0.02148005007414814},rate_median=0.01638038277253491,rate_range={0.010096511382951142,0.031837692703232646}]:7.545935265850002)[&height=7.545935265850007,height_95%_HPD={5.58282451279981,9.421037729989784},height_median=7.562902533551188,height_range={4.079404873827293,11.546433616261481},length=2.0024360797537932,length_95%_HPD={1.0964040294002615,3.0549841866574106},length_median=1.9300235090981204,length_range={0.6684342330451862,5.758528149281318},posterior=1.0,rate=0.013537579799155512,rate_95%_HPD={0.008094889149306768,0.019630499052008834},rate_median=0.013274686035700834,rate_range={0.004656545772149902,0.02738508663971449}]:2.0024360797537906)[&height=9.548371345603798,height_95%_HPD={7.628969308147816,11.384267368064144},height_median=9.54935051941969,height_range={6.115956615433362,14.28621761226897},length=3.2430980652820396,length_95%_HPD={1.935392075692647,4.731244470108116},length_median=3.1807131840583764,length_range={1.2994858237490057,6.640160048634549},posterior=1.0,rate=0.014090564752400675,rate_95%_HPD={0.00889874689484864,0.020301035826667216},rate_median=0.01372165923821449,rate_range={0.006941669783095842,0.03236421845173426}]:3.2430980652820676)[&height=12.791469410885865,height_95%_HPD={10.889390176056928,14.758950792136403},height_median=12.777376451293964,height_range={9.143723949224736,18.54816438884398},length=6.321744000998469,length_95%_HPD={4.266720839284648,8.536897869589147},length_median=6.251619181501919,length_range={2.354700305282716,11.07092546114183},posterior=1.0,rate=0.013242876798103818,rate_95%_HPD={0.009054407207599252,0.01764063939506269},rate_median=0.013026155523717227,rate_range={0.0070442838486839375,0.028296101025948095}]:6.3408593953493035,(((((2[&height=5.739879557833174E-15,height_95%_HPD={0.0,1.4210854715202004E-14},height_median=7.105427357601002E-15,height_range={0.0,2.1316282072803006E-14},length=8.35485877443294,length_95%_HPD={5.663671724789623,11.548896403830788},length_median=8.23076971710195,length_range={4.022700853146986,16.960379190500262},rate=0.014680348808724129,rate_95%_HPD={0.009701731195371563,0.019996592515153247},rate_median=0.01442275532117593,rate_range={0.006692859033238716,0.03137526493451338}]:8.11070510231511,26[&height=5.7552737952059E-15,height_95%_HPD={0.0,1.4210854715202004E-14},height_median=7.105427357601002E-15,height_range={0.0,2.1316282072803006E-14},length=8.283793121336616,length_95%_HPD={5.669257018742783,10.916806056898487},length_median=8.232628364904869,length_range={4.022700853146986,14.555034803974728},rate=0.012343702836280565,rate_95%_HPD={0.009426204766686756,0.015622512454551544},rate_median=0.012229384503384262,rate_range={0.007179526091308839,0.02033839052429741}]:8.11070510231511)[&height=8.110705102315116,height_95%_HPD={5.67103564934272,10.503539864616393},height_median=8.086371617587755,height_range={4.022700853146993,14.327700768213099},length=2.1271877783378637,length_95%_HPD={0.2548495304538285,4.098516081038799},length_median=2.032779140654945,length_range={1.3722597585541507E-4,6.7422657272203494},posterior=0.90772734848064,rate=0.013062351486761953,rate_95%_HPD={0.00738393239673648,0.018916124965884174},rate_median=0.012757366803960925,rate_range={0.005511087298665729,0.03301857899726728}]:2.170827706499063,33[&height=5.753694899065108E-15,height_95%_HPD={0.0,1.4210854715202004E-14},height_median=7.105427357601002E-15,height_range={0.0,2.1316282072803006E-14},length=10.195861904156182,length_95%_HPD={8.344877274368343,12.202211651412206},length_median=10.1672851977724,length_range={6.096153488683907,15.033053360756973},rate=0.010782364114591604,rate_95%_HPD={0.008604741232387752,0.012965329335552512},rate_median=0.010737158076162953,rate_range={0.007027803531938562,0.01606039757980458}]:10.281532808814173)[&height=10.281532808814179,height_95%_HPD={8.386152578934748,12.258893659956208},height_median=10.234744456122328,height_range={6.273713095589681,15.609358586923769},length=2.301295035268344,length_95%_HPD={1.0525363907928522,3.6974041206916723},length_median=2.2498055705086237,length_range={0.012786424081454584,6.4399375971448585},posterior=0.988278428976168,rate=0.012203758984804563,rate_95%_HPD={0.007286415987249003,0.017884073511542625},rate_median=0.01191454917838979,rate_range={0.005562986599701796,0.027218538835201426}]:2.304881490236351,((3[&height=5.7292220088828255E-15,height_95%_HPD={0.0,1.4210854715202004E-14},height_median=7.105427357601002E-15,height_range={0.0,2.1316282072803006E-14},length=7.376131756422654,length_95%_HPD={5.40991144754171,9.520527863408049},length_median=7.3157247017448555,length_range={4.135942022640101,12.20706898336299},rate=0.019611529727404504,rate_95%_HPD={0.013840535914419293,0.025702480319440116},rate_median=0.019404891916839785,rate_range={0.010332375818032728,0.03301857899726728}]:7.37476035448688,((4[&height=5.766128706173848E-15,height_95%_HPD={0.0,1.4210854715202004E-14},height_median=7.105427357601002E-15,height_range={0.0,2.8421709430404007E-14},length=1.6494526526426871,length_95%_HPD={0.8111416653457724,2.52478239915758},length_median=1.6043308806049055,length_range={0.4836688791380155,4.514598181819423},rate=0.015447513736899295,rate_95%_HPD={0.009477481592017048,0.022402972859773912},rate_median=0.015049505848748836,rate_range={0.005944294484074614,0.03153527598576137}]:1.6454713207685303,18[&height=5.763168275909862E-15,height_95%_HPD={0.0,1.4210854715202004E-14},height_median=7.105427357601002E-15,height_range={0.0,2.8421709430404007E-14},length=1.6490655587190364,length_95%_HPD={0.8123343913174068,2.5252400693772543},length_median=1.6044151761354328,length_range={0.4836688791380155,4.514598181819423},rate=0.012680358102490725,rate_95%_HPD={0.007546950438135386,0.01821440214563172},rate_median=0.012410481078901692,rate_range={0.005701096831219122,0.03151866293103569}]:1.6454713207685303)[&height=1.645471320768536,height_95%_HPD={0.8172427476051141,2.51930016232712},height_median=1.6019613544639277,height_range={0.4836688791380297,4.51459818181943},length=1.074801490060054,length_95%_HPD={0.25279973866482663,2.0344247135266826},length_median=1.0168332141265886,length_range={0.04221678001943019,4.0100713071323355},posterior=0.9946114104771957,rate=0.013981879538693648,rate_95%_HPD={0.00797166661724946,0.020495142525531963},rate_median=0.013632176548989952,rate_range={0.004740017691783546,0.029777792355723975}]:1.0739912464543682,20[&height=5.731787715111613E-15,height_95%_HPD={0.0,1.4210854715202004E-14},height_median=7.105427357601002E-15,height_range={0.0,2.8421709430404007E-14},length=2.7170752961620552,length_95%_HPD={1.6380757539460262,3.8295676752070023},length_median=2.6733679842909694,length_range={0.803074586631574,6.248976229661984},rate=0.010487784966560517,rate_95%_HPD={0.0063648647954507595,0.01451089858533181},rate_median=0.01035063447464214,rate_range={0.004775657232332605,0.02266943693979943}]:2.7194625672228985)[&height=2.7194625672229042,height_95%_HPD={1.6410723350132486,3.820194808790326},height_median=2.6759939151545353,height_range={0.9746157248680092,6.2489762296619915},length=4.656921350850021,length_95%_HPD={2.634821675630164,6.9104319254416495},length_median=4.597132374111112,length_range={1.050188571344755,9.60820477288322},posterior=1.0,rate=0.012257070394778819,rate_95%_HPD={0.008079293228466851,0.016993265829000737},rate_median=0.012055170490460378,rate_range={0.005331356895801841,0.027093653537054847}]:4.655297787263981)[&height=7.374760354486885,height_95%_HPD={5.40895285753227,9.518295659072109},height_median=7.314745325221331,height_range={4.1359420226401085,12.207068983362998},length=2.7334685405130914,length_95%_HPD={0.956602802131858,4.803852864443293},length_median=2.656886202028666,length_range={0.017645889594199105,7.932943775660014},posterior=0.9988889506138547,rate=0.014573157428313258,rate_95%_HPD={0.008780017021777655,0.0212034880497962},rate_median=0.014199097343299046,rate_range={0.005930392112888273,0.03153527598576137}]:2.7187990563878115,5[&height=5.710867341246114E-15,height_95%_HPD={0.0,1.4210854715202004E-14},height_median=7.105427357601002E-15,height_range={0.0,2.1316282072803006E-14},length=10.098247607528995,length_95%_HPD={7.978065177708615,12.372068276291813},length_median=10.05915987415893,length_range={6.046442069362463,15.448690821406935},rate=0.012734279864579907,rate_95%_HPD={0.008762917057715173,0.017199819466235822},rate_median=0.012558948505831708,rate_range={0.005939839858999257,0.02516481258156688}]:10.093559410874692)[&height=10.093559410874697,height_95%_HPD={7.933627513840797,12.295607714844866},height_median=10.05549288415298,height_range={6.04644206936247,15.448690821406949},length=2.4883147305804907,length_95%_HPD={0.7060973487020519,4.411059126262359},length_median=2.409419440026346,length_range={0.01580493576274833,7.075565861264231},posterior=0.9938336759068941,rate=0.014115652790609504,rate_95%_HPD={0.008473138039502837,0.020472319221160693},rate_median=0.013749427970020815,rate_range={0.005279962165746806,0.03055810801805459}]:2.492854888175833)[&height=12.58641429905053,height_95%_HPD={10.831963589253277,14.395332231618664},height_median=12.53542441619268,height_range={9.7884280240052,17.82186756205487},length=4.016751324116666,length_95%_HPD={1.6202500113133382,6.5674630900845585},length_median=3.9279074379245493,length_range={0.539987741749183,9.092573994230222},posterior=1.0,rate=0.013459385959248473,rate_95%_HPD={0.008364368721655052,0.01905344572126068},rate_median=0.013098442656675681,rate_range={0.006089443588777186,0.028951614146009077}]:3.5555734344929295,(10[&height=5.707314824929331E-15,height_95%_HPD={0.0,1.4210854715202004E-14},height_median=7.105427357601002E-15,height_range={0.0,2.1316282072803006E-14},length=8.597138372657067,length_95%_HPD={5.425189373932291,12.059869129162088},length_median=8.490862170174232,length_range={3.067359024162009,15.68159449249525},rate=0.01274376847229615,rate_95%_HPD={0.007859753054042498,0.017936943335319054},rate_median=0.012504602640237422,rate_range={0.005637185131979115,0.027780968827472285}]:8.597138372657069,32[&height=5.707314824929331E-15,height_95%_HPD={0.0,1.4210854715202004E-14},height_median=7.105427357601002E-15,height_range={0.0,2.1316282072803006E-14},length=8.597138372657067,length_95%_HPD={5.425189373932291,12.059869129162088},length_median=8.490862170174232,length_range={3.067359024162009,15.68159449249525},rate=0.014440889569996755,rate_95%_HPD={0.00925065131299628,0.020654376550413255},rate_median=0.014063748274855452,rate_range={0.006745204476375189,0.03137526493451338}]:8.597138372657069)[&height=8.597138372657074,height_95%_HPD={5.425189373932298,12.059869129162095},height_median=8.490862170174239,height_range={3.067359024162009,15.681594492495257},length=7.621600643808451,length_95%_HPD={3.923598866442269,11.393410702507069},length_median=7.588764700628154,length_range={1.187395708980855,15.770652046588634},posterior=1.0,rate=0.013390408354768856,rate_95%_HPD={0.007946773127525748,0.018710462663063282},rate_median=0.013128154472702804,rate_range={0.005123290324023827,0.028935426467161}]:7.544849360886385)[&height=16.14198773354346,height_95%_HPD={13.705185114019748,18.51927437705903},height_median=16.14251636978524,height_range={11.858013157903017,21.563364213917772},length=2.007641086217501,length_95%_HPD={0.2880222954869289,3.8862402250059276},length_median=1.9197393390893627,length_range={0.0044787367928300625,6.806188757878818},posterior=0.7535136936836843,rate=0.013106880226962747,rate_95%_HPD={0.007770952928585905,0.01901293692508256},rate_median=0.01276805020692854,rate_range={0.004979046022431246,0.03103177592059646}]:1.9777587917047512,((16[&height=5.7402742818683726E-15,height_95%_HPD={0.0,1.4210854715202004E-14},height_median=7.105427357601002E-15,height_range={0.0,2.1316282072803006E-14},length=9.181142777911077,length_95%_HPD={5.657078194497558,12.44863171281603},length_median=9.126697966609182,length_range={2.6291091770135537,17.409001678347067},rate=0.01034940483436875,rate_95%_HPD={0.007385575060869334,0.013394836683214067},rate_median=0.010205686663752125,rate_range={0.0057414715892382265,0.03301857899726728}]:9.165707936515043,19[&height=5.741063729938768E-15,height_95%_HPD={0.0,1.4210854715202004E-14},height_median=7.105427357601002E-15,height_range={0.0,2.1316282072803006E-14},length=9.180659616735777,length_95%_HPD={5.694354247129937,12.482598508466129},length_median=9.126697966609182,length_range={2.6291091770135537,16.57786201434945},rate=0.013721242262973877,rate_95%_HPD={0.008471442652783812,0.018955015961164404},rate_median=0.013428734878164017,rate_range={0.006251829335681393,0.02977895581857078}]:9.165707936515043)[&height=9.165707936515048,height_95%_HPD={5.706769385683707,12.423532150664833},height_median=9.117560416630788,height_range={2.6291091770135537,16.577862014349456},length=3.9346877649123346,length_95%_HPD={1.0650164360349024,6.95067466236663},length_median=3.836867316029263,length_range={0.023930666317653504,10.912382325287709},posterior=0.9958891172712627,rate=0.011676077688418935,rate_95%_HPD={0.007321892541881989,0.017430857874063},rate_median=0.011359798216086939,rate_range={0.004656545772149902,0.02702762558708105}]:3.9354893198610092,(27[&height=5.721130166161265E-15,height_95%_HPD={0.0,1.4210854715202004E-14},height_median=7.105427357601002E-15,height_range={0.0,2.1316282072803006E-14},length=5.040269577241379,length_95%_HPD={3.3167584484996198,6.71728171801044},length_median=4.976321848606318,length_range={2.6972945447488925,8.937290822259811},rate=0.014096032693798721,rate_95%_HPD={0.009441602364260095,0.019207771171169927},rate_median=0.013867752912757684,rate_range={0.007780130568595232,0.026119452001141654}]:5.040269577241379,28[&height=5.721130166161265E-15,height_95%_HPD={0.0,1.4210854715202004E-14},height_median=7.105427357601002E-15,height_range={0.0,2.1316282072803006E-14},length=5.040269577241379,length_95%_HPD={3.3167584484996198,6.71728171801044},length_median=4.976321848606318,length_range={2.6972945447488925,8.937290822259811},rate=0.013185915346849389,rate_95%_HPD={0.008977217337241017,0.018183187066363245},rate_median=0.012979579593617155,rate_range={0.0067699223112445105,0.025020871850671388}]:5.040269577241379)[&height=5.040269577241384,height_95%_HPD={3.316758448499627,6.717281718010447},height_median=4.976321848606325,height_range={2.6972945447488996,8.937290822259818},length=8.057264002041006,length_95%_HPD={5.637273333970569,10.548131418644974},length_median=8.040557844384473,length_range={4.035888326930905,13.069871947870269},posterior=1.0,rate=0.014619823054190467,rate_95%_HPD={0.010308338150073463,0.019265898093191364},rate_median=0.014299961304249341,rate_range={0.007587088300519815,0.027572283899727094}]:8.060927679134673)[&height=13.101197256376057,height_95%_HPD={10.963060559094433,15.439283897319616},height_median=13.068400732773814,height_range={8.643000588561879,18.566637475710444},length=4.615800332070563,length_95%_HPD={1.8846969190554859,7.301284142710514},length_median=4.63788066976355,length_range={0.28040342484084135,9.41858104737399},posterior=0.9999444475306928,rate=0.012011620180485775,rate_95%_HPD={0.007335093433962189,0.01710955098617258},rate_median=0.011730896802827361,rate_range={0.005731033563574895,0.028542076850693942}]:5.018549268872153)[&height=18.11974652524821,height_95%_HPD={16.180169188981814,19.96698234037212},height_median=18.089315418126994,height_range={14.86083648049933,23.09390155317995},length=1.0291076513907955,length_95%_HPD={0.389930279006272,1.7683830878850095},length_median=0.9841496176357989,length_range={0.034575079435292366,3.171150961515238},posterior=0.9892783734236987,rate=0.012655260380306014,rate_95%_HPD={0.007415404567098136,0.01896026909624212},rate_median=0.012288152588377049,rate_range={0.005540294137839354,0.027752149266924476}]:1.0125822809869582)[&height=19.13232880623517,height_95%_HPD={17.26875335282588,21.04881943888165},height_median=19.10343986026617,height_range={15.731090027652638,24.01143475222254},length=1.2313320777740338,length_95%_HPD={0.47717230985913517,2.084808164836911},length_median=1.1750036658542982,length_range={0.03119348552650436,4.309343134559043},posterior=0.9673351480473307,rate=0.012525188307921197,rate_95%_HPD={0.006928656994773507,0.01833060285814066},rate_median=0.012257140483473313,rate_range={0.00489792042509258,0.027562215282855934}]:1.2119322384077265,((6[&height=5.772444290737017E-15,height_95%_HPD={0.0,1.4210854715202004E-14},height_median=7.105427357601002E-15,height_range={0.0,2.1316282072803006E-14},length=0.8532831412417383,length_95%_HPD={0.3146942257908023,1.460821193715752},length_median=0.8106161737432345,length_range={0.13643151865786507,2.809847721109641},rate=0.012816390104390103,rate_95%_HPD={0.007385575060869334,0.018863510243298978},rate_median=0.012501853657463825,rate_range={0.0052138583863035985,0.027403007419406055}]:0.8532831412417385,7[&height=5.772444290737017E-15,height_95%_HPD={0.0,1.4210854715202004E-14},height_median=7.105427357601002E-15,height_range={0.0,2.1316282072803006E-14},length=0.8532831412417383,length_95%_HPD={0.3146942257908023,1.460821193715752},length_median=0.8106161737432345,length_range={0.13643151865786507,2.809847721109641},rate=0.013304010136398,rate_95%_HPD={0.0074584688276117484,0.019374583854859066},rate_median=0.012998525642324487,rate_range={0.005240002426736209,0.02893174351305259}]:0.8532831412417385)[&height=0.8532831412417443,height_95%_HPD={0.3146942257908165,1.460821193715752},height_median=0.8106161737432416,height_range={0.13643151865787218,2.809847721109648},length=7.415613476278989,length_95%_HPD={4.431157981478712,10.703636758805935},length_median=7.251714631152076,length_range={3.1262296149183513,14.83926787660155},posterior=1.0,rate=0.012817717846652926,rate_95%_HPD={0.008376214729590228,0.017585381953304696},rate_median=0.012584780320179251,rate_range={0.006007931763769914,0.02532520789206161}]:7.415613476279015,(8[&height=5.707709548964529E-15,height_95%_HPD={0.0,1.4210854715202004E-14},height_median=7.105427357601002E-15,height_range={0.0,2.8421709430404007E-14},length=2.19758916088953,length_95%_HPD={1.13117470969744,3.3722185751346743},length_median=2.1264893575669817,length_range={0.6988230704498335,6.733003485552963},rate=0.013436852889718015,rate_95%_HPD={0.007766249093320651,0.01965129024877674},rate_median=0.013122860610947236,rate_range={0.005573773127935424,0.028950765696466745}]:2.1975891608895295,9[&height=5.707709548964529E-15,height_95%_HPD={0.0,1.4210854715202004E-14},height_median=7.105427357601002E-15,height_range={0.0,2.8421709430404007E-14},length=2.19758916088953,length_95%_HPD={1.13117470969744,3.3722185751346743},length_median=2.1264893575669817,length_range={0.6988230704498335,6.733003485552963},rate=0.012647843256420238,rate_95%_HPD={0.007364776885541626,0.018211003395073998},rate_median=0.012363324813265679,rate_range={0.005055709214440707,0.027115002410723992}]:2.1975891608895295)[&height=2.1975891608895353,height_95%_HPD={1.1311747096974472,3.3722185751346814},height_median=2.1264893575669888,height_range={0.6988230704498406,6.73300348555297},length=6.071307456631179,length_95%_HPD={3.0816160106066306,9.294862124461567},length_median=5.922844212734063,length_range={1.5794933299889635,14.085639536630655},posterior=1.0,rate=0.012595317826811527,rate_95%_HPD={0.007149036753961881,0.017798476444744887},rate_median=0.012318329319298537,rate_range={0.005540294137839354,0.029802705821309568}]:6.071307456631224)[&height=8.26889661752076,height_95%_HPD={5.375093889453385,11.60477615026474},height_median=8.113784489098325,height_range={3.720986464406387,16.127286868363147},length=12.042563986548581,length_95%_HPD={8.453731376073037,15.710134471129631},length_median=12.10697983274423,length_range={4.606905348175875,19.236026256464186},posterior=1.0,rate=0.011435684807786494,rate_95%_HPD={0.008202331470088725,0.01474737023452585},rate_median=0.011292454819654072,rate_range={0.0061936785129077885,0.019936579237634776}]:12.075364427122135)[&height=20.344261044642895,height_95%_HPD={18.259080230336572,22.274071120568333},height_median=20.31307693356936,height_range={16.92274360185689,25.459702075922426},length=1.6829314294784072,length_95%_HPD={0.7194527981182084,2.821117773955791},length_median=1.6126983198090254,length_range={0.13769166989761317,4.97442061178959},posterior=0.9988333981445475,rate=0.012301419456514633,rate_95%_HPD={0.007165112275832525,0.018204088624796708},rate_median=0.012009336903049436,rate_range={0.005123290324023827,0.027572283899727094}]:1.6833907113590136,((11[&height=5.753694899065108E-15,height_95%_HPD={0.0,1.4210854715202004E-14},height_median=7.105427357601002E-15,height_range={0.0,2.8421709430404007E-14},length=6.58599765265998,length_95%_HPD={3.176526472581159,9.626100142508498},length_median=6.846517322598807,length_range={1.3955456468159042,13.401797203272796},rate=0.014539271921789604,rate_95%_HPD={0.008254519778099415,0.023048086909603326},rate_median=0.013851422089326607,rate_range={0.005723316481732205,0.03103177592059646}]:7.337905432486506,((12[&height=5.7499450207307254E-15,height_95%_HPD={0.0,1.4210854715202004E-14},height_median=7.105427357601002E-15,height_range={0.0,2.8421709430404007E-14},length=4.687172317271926,length_95%_HPD={2.954543196115395,6.45017401124985},length_median=4.639607926628891,length_range={1.3955456468159042,8.894127387578173},rate=0.012333852926743867,rate_95%_HPD={0.00769770334951674,0.017245061356988927},rate_median=0.012169571608076808,rate_range={0.004647441591282798,0.027562215282855934}]:4.483468179158334,15[&height=5.768891774420235E-15,height_95%_HPD={0.0,1.4210854715202004E-14},height_median=7.105427357601002E-15,height_range={0.0,2.8421709430404007E-14},length=4.940532712734187,length_95%_HPD={3.16485530359315,6.737324594023342},length_median=4.960779136934498,length_range={1.7921038086419898,9.007028664654143},rate=0.0151944949705821,rate_95%_HPD={0.01009526220565282,0.02029069329666839},rate_median=0.015119836043050868,rate_range={0.007249851134698812,0.026089116945745585}]:4.483468179158334)[&height=4.483468179158339,height_95%_HPD={2.8974068613576236,6.1397848260025185},height_median=4.464312406256866,height_range={1.792103808642004,7.720902646218121},length=1.1198626941714132,length_95%_HPD={2.442881678845765E-4,2.5255225294961434},length_median=1.0000449789801138,length_range={2.442881678845765E-4,4.787216395164798},posterior=0.45969668351758236,rate=0.013116487623143706,rate_95%_HPD={0.007313597035209297,0.018947015677254056},rate_median=0.012792381840050156,rate_range={0.005511087298665729,0.027330783215970916}]:1.2526184965132208,(25[&height=5.781522943546574E-15,height_95%_HPD={0.0,1.4210854715202004E-14},height_median=7.105427357601002E-15,height_range={0.0,2.8421709430404007E-14},length=1.7504328428094662,length_95%_HPD={1.169796428955948,2.4467928789354687},length_median=1.7171381983183025,length_range={0.8380792711081142,3.5540762223221662},rate=0.013320068680581576,rate_95%_HPD={0.008633310576861024,0.01870603305688324},rate_median=0.01310488517380776,rate_range={0.006529921054799476,0.026649609737463106}]:1.7504328428094658,34[&height=5.781522943546574E-15,height_95%_HPD={0.0,1.4210854715202004E-14},height_median=7.105427357601002E-15,height_range={0.0,2.8421709430404007E-14},length=1.7504328428094662,length_95%_HPD={1.169796428955948,2.4467928789354687},length_median=1.7171381983183025,length_range={0.8380792711081142,3.5540762223221662},rate=0.011835077946259964,rate_95%_HPD={0.007471412998005478,0.016338022501026818},rate_median=0.01164814559541771,rate_range={0.005180124365272741,0.02625429612929264}]:1.7504328428094658)[&height=1.7504328428094715,height_95%_HPD={1.169796428955955,2.446792878935476},height_median=1.7171381983183025,height_range={0.8380792711081213,3.5540762223221734},length=4.129671002223371,length_95%_HPD={2.2779622756051694,5.915328696861543},length_median=4.103309181205006,length_range={1.0360880511979325,7.521994622504629},posterior=1.0,rate=0.011548693620473793,rate_95%_HPD={0.007126608951912147,0.01643899169182408},rate_median=0.01129534345400388,rate_range={0.0058193470266745245,0.02642116600235513}]:3.9856538328620883)[&height=5.73608667567156,height_95%_HPD={4.418829928420713,7.063300305702953},height_median=5.700343053040434,height_range={3.7031440163314713,8.80134407744896},length=2.01497878429393,length_95%_HPD={0.3080144012873447,4.013910494215445},length_median=1.8780522015125527,length_range={8.974571583308943E-5,7.132070726298178},posterior=0.6324648630631632,rate=0.012932177031147534,rate_95%_HPD={0.007450237918585838,0.018956980361743737},rate_median=0.012602388442527146,rate_range={0.004647441591282798,0.027311369723236553}]:1.6018187568149518)[&height=7.337905432486512,height_95%_HPD={5.252407001044844,9.631713126837155},height_median=7.22033474821702,height_range={4.025616177634198,13.401797203272803},length=10.584661256382459,length_95%_HPD={7.4886105433882655,13.65527882377295},length_median=10.650833585488371,length_range={4.523029829316144,16.06929140584815},posterior=1.0,rate=0.012028466979091703,rate_95%_HPD={0.009020649071386066,0.015294273486460478},rate_median=0.011894811772312488,rate_range={0.006504595240701715,0.02037772622387938}]:10.584661256382468,(17[&height=5.684223468870242E-15,height_95%_HPD={0.0,1.4210854715202004E-14},height_median=7.105427357601002E-15,height_range={0.0,2.1316282072803006E-14},length=5.338585905643015,length_95%_HPD={3.889147928665558,7.008487627749432},length_median=5.289707790765469,length_range={2.8800499621907463,8.764213899949368},rate=0.01474943433657399,rate_95%_HPD={0.01030984256194697,0.01924437983972296},rate_median=0.014523348491561158,rate_range={0.007859550984408032,0.027654295433003264}]:5.338585905643018,29[&height=5.684223468870242E-15,height_95%_HPD={0.0,1.4210854715202004E-14},height_median=7.105427357601002E-15,height_range={0.0,2.1316282072803006E-14},length=5.338585905643015,length_95%_HPD={3.889147928665558,7.008487627749432},length_median=5.289707790765469,length_range={2.8800499621907463,8.764213899949368},rate=0.015052482131634567,rate_95%_HPD={0.010735335502496291,0.01991432985969688},rate_median=0.014805985124047504,rate_range={0.008818078331123436,0.027218538835201426}]:5.338585905643018)[&height=5.338585905643023,height_95%_HPD={3.8891479286655652,7.008487627749439},height_median=5.289707790765476,height_range={2.8800499621907463,8.764213899949375},length=12.583980783225988,length_95%_HPD={10.369364157164505,15.073867962103431},length_median=12.541531061265125,length_range={8.65535814415982,18.335105929239795},posterior=1.0,rate=0.021346148581318412,rate_95%_HPD={0.01743682171572195,0.025175811904353838},rate_median=0.02134967178793889,rate_range={0.014020807667062459,0.030299408489377413}]:12.583980783225957)[&height=17.92256668886898,height_95%_HPD={15.61992498503168,20.19881195477732},height_median=17.903065322137465,height_range={13.684767431152359,22.346972809386774},length=4.103775028010821,length_95%_HPD={2.4006089956586614,5.962187504759083},length_median=3.988898831915062,length_range={1.6474320343437832,8.44948545126995},posterior=1.0,rate=0.014842682881205802,rate_95%_HPD={0.009199626207417275,0.021166195070987676},rate_median=0.014548018848240583,rate_range={0.006156350827072987,0.03012966057749151}]:4.105085067132929)[&height=22.02765175600191,height_95%_HPD={19.938825734900302,24.26247554624151},height_median=21.97887403900539,height_range={18.357581234711645,27.05746137697913},length=3.3785867146911257,length_95%_HPD={1.396541878985822,5.5229548192724565},length_median=3.231953778759337,length_range={0.18333569609110256,10.10607107874457},posterior=0.9993333703683128,rate=0.013212623323254605,rate_95%_HPD={0.00731273296900436,0.01921651600279924},rate_median=0.012891172149671549,rate_range={0.005912804655919129,0.027780968827472285}]:3.3781848321206027,22[&height=5.722906424319656E-15,height_95%_HPD={0.0,7.105427357601002E-15},height_median=7.105427357601002E-15,height_range={0.0,2.1316282072803006E-14},length=25.403506094226124,length_95%_HPD={22.56365195085019,28.580829017688533},length_median=25.28496046526392,length_range={17.29602114884971,33.429160776299504},rate=0.012232153556596084,rate_95%_HPD={0.010491166306098207,0.014195252964776259},rate_median=0.012243891553748174,rate_range={0.008780017021777655,0.015815529491172736}]:25.405836588122504)[&height=25.40583658812251,height_95%_HPD={22.552325959778532,28.554674351295745},height_median=25.2857633287221,height_range={20.087959075935075,33.42916077629951},length=17.748238566301858,length_95%_HPD={9.754907304753491,26.083452388486286},length_median=17.514975614805266,length_range={4.57025072192771,37.24091733075565},posterior=1.0,rate=0.01432265265818547,rate_95%_HPD={0.008061035791876487,0.021611941226303805},rate_median=0.013874954505461277,rate_range={0.005564677752796577,0.0324165852167816}]:17.748238566302177,(30[&height=5.7248800444956466E-15,height_95%_HPD={0.0,7.105427357601002E-15},height_median=7.105427357601002E-15,height_range={0.0,2.8421709430404007E-14},length=14.450834123269603,length_95%_HPD={10.051881853184309,19.077279673908333},length_median=14.270543752781613,length_range={7.553085382132018,29.872211371803058},rate=0.012238544138476306,rate_95%_HPD={0.008355316963145839,0.016386254530064093},rate_median=0.01207949259011104,rate_range={0.006271925171403576,0.023186350576283356}]:14.450834123269606,31[&height=5.7248800444956466E-15,height_95%_HPD={0.0,7.105427357601002E-15},height_median=7.105427357601002E-15,height_range={0.0,2.8421709430404007E-14},length=14.450834123269603,length_95%_HPD={10.051881853184309,19.077279673908333},length_median=14.270543752781613,length_range={7.553085382132018,29.872211371803058},rate=0.016107815186546054,rate_95%_HPD={0.011157063996235303,0.021950903519252274},rate_median=0.015876994451030364,rate_range={0.008102314802538526,0.02893174351305259}]:14.450834123269606)[&height=14.450834123269612,height_95%_HPD={10.051881853184316,19.07727967390834},height_median=14.270543752781613,height_range={7.553085382132025,29.872211371803065},length=28.703241031155105,length_95%_HPD={20.886427910162325,36.87699032885946},length_median=28.41850100296103,length_range={13.477479368480388,50.8446995266643},posterior=1.0,rate=0.01478250951338621,rate_95%_HPD={0.008556540396976548,0.021346590646328847},rate_median=0.014458476054758423,rate_range={0.006251829335681393,0.03301857899726728}]:28.703241031155077)[&height=43.15407515442469,height_95%_HPD={35.052267207232035,51.65315207942302},height_median=42.9086887267941,height_range={29.94611087315547,62.45026123553145},length=0.0,posterior=1.0,rate=1.0]:0.0;
End;
