# Supplementary material for: Molecular Systematics of the Firefly Genus Luciola (Coleoptera: Lampyridae: Luciolinae) with the Description of a New Species from Singapore
Source: Animals (Basel). 2021 Mar 4;11(3):687. doi: 10.3390/ani11030687 (PMC7998795; doi:10.3390/ani11030687)
Supplement: Supplementary file 1 [file animals-11-00687-s001.zip › BEAST_relaxed_0177.tre]

#NEXUS

Begin taxa;
	Dimensions ntax=34;
		Taxlabels
			AB051196.1_Luciola_owadai
			AB608761.1_Luciola_filiformis
			AB608763.1_Luciola_s.g._Hotaria_parvula
			AF485358.1_Luciola_s.g._Hotaria_tsushimana
			KM448734.1_Luciola_italica
			KP313820.1_Sclerotia_substriata
			KP763461.1_Sclerotia_flavida
			KP763464.1_Sclerotia_fui
			KP763466.1_Sclerotia_aquatilis
			KY572917.1_Luciola_niah
			KY572919.1_Pteroptyx_testacea
			KY572920.1_Pteroptyx_asymmetria
			LC306677.1_Luciola_cruciata
			LC306678.1_Aquatica_lateralis
			MH427718.1_Inflata_indica
			MK292093.1_Pygoluciola_qinyu
			MK609965.1_Curtos_costipennis
			MK778979.1_Luciola_s.g._Hotaria_papariensis
			MT106239.1_Pygoluciola_dunguna
			MT134039.1_Luciola_s.g._Hotaria_unmunsana
			NC025276.1_Aquatica_leii
			NC032062.1_Asymmetricata_circumdata
			NC035060.1_Aquatica_ficta
			NC035061.1_Aquatica_wuhana
			NC036353.1_Pteroptyx_maipo
			NC038225.1_Luciola_curtithorax
			NC039706.1_Abscondita_anceyi
			NC044776.1_Abscondita_terminalis
			NC044789.1_Curtos_bilineatus
			OUTGROUP_AF452048.1_Pyrocoelia_rufa
			OUTGROUP_This_study_Pyrocoelia_fumigata
			This_study_Luciola_pallidipes
			This_study_Luciola_singapura_sp_nov
			This_study_Pteroptyx_valida
			;
End;
Begin trees;
	Translate
		   1 AB051196.1_Luciola_owadai,
		   2 AB608761.1_Luciola_filiformis,
		   3 AB608763.1_Luciola_s.g._Hotaria_parvula,
		   4 AF485358.1_Luciola_s.g._Hotaria_tsushimana,
		   5 KM448734.1_Luciola_italica,
		   6 KP313820.1_Sclerotia_substriata,
		   7 KP763461.1_Sclerotia_flavida,
		   8 KP763464.1_Sclerotia_fui,
		   9 KP763466.1_Sclerotia_aquatilis,
		  10 KY572917.1_Luciola_niah,
		  11 KY572919.1_Pteroptyx_testacea,
		  12 KY572920.1_Pteroptyx_asymmetria,
		  13 LC306677.1_Luciola_cruciata,
		  14 LC306678.1_Aquatica_lateralis,
		  15 MH427718.1_Inflata_indica,
		  16 MK292093.1_Pygoluciola_qinyu,
		  17 MK609965.1_Curtos_costipennis,
		  18 MK778979.1_Luciola_s.g._Hotaria_papariensis,
		  19 MT106239.1_Pygoluciola_dunguna,
		  20 MT134039.1_Luciola_s.g._Hotaria_unmunsana,
		  21 NC025276.1_Aquatica_leii,
		  22 NC032062.1_Asymmetricata_circumdata,
		  23 NC035060.1_Aquatica_ficta,
		  24 NC035061.1_Aquatica_wuhana,
		  25 NC036353.1_Pteroptyx_maipo,
		  26 NC038225.1_Luciola_curtithorax,
		  27 NC039706.1_Abscondita_anceyi,
		  28 NC044776.1_Abscondita_terminalis,
		  29 NC044789.1_Curtos_bilineatus,
		  30 OUTGROUP_AF452048.1_Pyrocoelia_rufa,
		  31 OUTGROUP_This_study_Pyrocoelia_fumigata,
		  32 This_study_Luciola_pallidipes,
		  33 This_study_Luciola_singapura_sp_nov,
		  34 This_study_Pteroptyx_valida
;
tree TREE1 = (((((((1[&height=4.015132886035075E-15,height_95%_HPD={0.0,7.105427357601002E-15},height_median=3.552713678800501E-15,height_range={0.0,2.1316282072803006E-14},length=5.1907483095785185,length_95%_HPD={3.3201282241406247,7.276220949535027},length_median=5.140345332855922,length_range={2.0992495307292103,9.64026579876651},rate=0.014300433465215548,rate_95%_HPD={0.00880203383421809,0.020205830765113154},rate_median=0.014081686955228673,rate_range={0.006231092083400463,0.031074707636205456}]:5.140345332855926,13[&height=4.015132886035075E-15,height_95%_HPD={0.0,7.105427357601002E-15},height_median=3.552713678800501E-15,height_range={0.0,2.1316282072803006E-14},length=5.1907483095785185,length_95%_HPD={3.3201282241406247,7.276220949535027},length_median=5.140345332855922,length_range={2.0992495307292103,9.64026579876651},rate=0.01851463170362897,rate_95%_HPD={0.012657308029674883,0.02495077271659851},rate_median=0.018093406548242725,rate_range={0.00946686330052284,0.03890968703673098}]:5.140345332855926)[&height=5.190748309578523,height_95%_HPD={3.3201282241406247,7.2762209495350305},height_median=5.140345332855929,height_range={2.099249530729214,9.640265798766517},length=4.511345374526619,length_95%_HPD={2.3745001483974626,6.6819602515427405},length_median=4.473553855400603,length_range={0.9166802923226349,9.866077055116893},posterior=1.0,rate=0.015141529043049025,rate_95%_HPD={0.009278761364653105,0.02109793146274952},rate_median=0.01487592009921622,rate_range={0.0073732088972285476,0.03298372972773624}]:4.522698151465555,(14[&height=4.016514420158269E-15,height_95%_HPD={0.0,7.105427357601002E-15},height_median=3.552713678800501E-15,height_range={0.0,2.1316282072803006E-14},length=7.188180876248467,length_95%_HPD={5.902414262160065,8.607023714340997},length_median=7.178913436988996,length_range={4.5990853205712945,10.279886529392012},rate=0.01839017838193233,rate_95%_HPD={0.014796390785473639,0.02214058503203144},rate_median=0.018253411237460347,rate_range={0.012593906748839262,0.03276554039506862}]:7.178913436989006,((21[&height=4.028158779196613E-15,height_95%_HPD={0.0,1.0658141036401503E-14},height_median=3.552713678800501E-15,height_range={0.0,2.1316282072803006E-14},length=0.1300030226689247,length_95%_HPD={0.07743407853322992,0.18397199098662043},length_median=0.12678163632759265,length_range={0.060087522875427624,0.3654117561969308},rate=0.01858582566373886,rate_95%_HPD={0.011237747621958448,0.027019132328499815},rate_median=0.018096064442211676,rate_range={0.00820779178208453,0.03890968703673098}]:0.1267816363275962,23[&height=4.028158779196613E-15,height_95%_HPD={0.0,1.0658141036401503E-14},height_median=3.552713678800501E-15,height_range={0.0,2.1316282072803006E-14},length=0.1300030226689247,length_95%_HPD={0.07743407853322992,0.18397199098662043},length_median=0.12678163632759265,length_range={0.060087522875427624,0.3654117561969308},rate=0.015980970054250174,rate_95%_HPD={0.009107688579015536,0.02288778793919307},rate_median=0.015675711389516244,rate_range={0.006231092083400463,0.03890968703673098}]:0.1267816363275962)[&height=0.13000302266892835,height_95%_HPD={0.07743407853323347,0.18397199098662753},height_median=0.12678163632759976,height_range={0.060087522875427624,0.3654117561969308},length=5.528996977832353,length_95%_HPD={4.1643098687884645,6.846425345582357},length_median=5.532980365652342,length_range={3.1653565472248815,8.798754208165995},posterior=1.0,rate=0.01753866689660699,rate_95%_HPD={0.013249690976059571,0.0221246045306601},rate_median=0.017288324051161135,rate_range={0.010448670316673483,0.030872392397232624}]:5.536732420401865,24[&height=4.024408900862231E-15,height_95%_HPD={0.0,7.105427357601002E-15},height_median=3.552713678800501E-15,height_range={0.0,2.1316282072803006E-14},length=5.659000000501268,length_95%_HPD={4.301585348494562,6.9873089628825085},length_median=5.663514056729461,length_range={3.288467703658391,8.994433106216139},rate=0.022195820080730715,rate_95%_HPD={0.016649371200943685,0.027705261477373233},rate_median=0.02179899205913115,rate_range={0.014089622261958664,0.03665780667134679}]:5.663514056729461)[&height=5.659000000501272,height_95%_HPD={4.301585348494562,6.987308962882516},height_median=5.663514056729465,height_range={3.288467703658398,8.994433106216142},length=1.5291808757471925,length_95%_HPD={0.7935284490387744,2.346106714775445},length_median=1.4766542549886523,length_range={0.5055662904233209,4.064751666513878},posterior=1.0,rate=0.017798636826544124,rate_95%_HPD={0.010883368182147371,0.026517986459714916},rate_median=0.017425137892438,rate_range={0.007196156655180627,0.03371120182283086}]:1.5153993802595451)[&height=7.18818087624847,height_95%_HPD={5.902414262160065,8.607023714341},height_median=7.17891343698901,height_range={4.599085320571298,10.279886529392016},length=2.5139128078567388,length_95%_HPD={1.440506648822435,3.6278016834158286},length_median=2.446315059420428,length_range={1.0134998309108418,5.939114034268986},posterior=1.0,rate=0.018223979973479375,rate_95%_HPD={0.010792619667435263,0.025978440608180112},rate_median=0.017830560304369625,rate_range={0.007492987251361165,0.04438736024828495}]:2.4841300473324743)[&height=9.702093684105202,height_95%_HPD={8.149832543763562,11.23213677836424},height_median=9.663043484321484,height_range={7.055046815954686,13.086587524628651},length=4.782142334427674,length_95%_HPD={3.234788565617965,6.432312181098773},length_median=4.7478398920696705,length_range={2.033333366841859,8.374631587593548},posterior=1.0,rate=0.017491362215683978,rate_95%_HPD={0.012096010891705755,0.023966122221906715},rate_median=0.017111741163695498,rate_range={0.008850198080179944,0.03331899282511527}]:4.814114904453593,(((((2[&height=4.0082252154191085E-15,height_95%_HPD={0.0,7.105427357601002E-15},height_median=3.552713678800501E-15,height_range={0.0,2.1316282072803006E-14},length=6.32432503231143,length_95%_HPD={4.2591361505481515,8.647462341119464},length_median=6.237216813972051,length_range={2.986881087255508,11.242709757601233},rate=0.019383949984731697,rate_95%_HPD={0.012610266939939512,0.026394677338010607},rate_median=0.0190318094354483,rate_range={0.008759704754443966,0.03771953751068092}]:6.1381119313874315,26[&height=4.01217245577109E-15,height_95%_HPD={0.0,7.105427357601002E-15},height_median=3.552713678800501E-15,height_range={0.0,2.1316282072803006E-14},length=6.278767409013868,length_95%_HPD={4.400695732708009,8.309170600694785},length_median=6.2404869017547675,length_range={2.986881087255508,10.419186529706373},rate=0.01629739389167139,rate_95%_HPD={0.012222128136435403,0.020393773416565963},rate_median=0.016147607521355287,rate_range={0.009523120700019313,0.02731646287300662}]:6.1381119313874315)[&height=6.153242706342317,height_95%_HPD={4.366645929435343,8.064533833310943},height_median=6.138111931387435,height_range={2.9868810872555116,9.920682795594054},length=1.632346768522522,length_95%_HPD={0.16315708068128743,3.119553956487678},length_median=1.550241490931672,length_range={4.803826070123307E-4,5.514081965999452},posterior=0.9133381478806732,rate=0.017051281355525565,rate_95%_HPD={0.009856436497833831,0.02494567887412969},rate_median=0.016575510390625485,rate_range={0.007511109819498553,0.03628620759089727}]:1.6448610506656287,33[&height=4.017106506211066E-15,height_95%_HPD={0.0,7.105427357601002E-15},height_median=3.552713678800501E-15,height_range={0.0,2.1316282072803006E-14},length=7.7564004730242395,length_95%_HPD={6.301394196511179,9.357728749702893},length_median=7.739358196092255,length_range={4.353778131913582,10.817987286807476},rate=0.01417163963199066,rate_95%_HPD={0.011415810959666126,0.017121231470260474},rate_median=0.014103142803734404,rate_range={0.009366746169291496,0.01972384146574116}]:7.78297298205306)[&height=7.814175447203337,height_95%_HPD={6.366408354882299,9.417023748764837},height_median=7.782972982053064,height_range={5.532512523714669,10.817987286807476},length=1.7460893324348776,length_95%_HPD={0.7721282228797435,2.8385666259905804},length_median=1.7092202669693641,length_range={0.002222923854731107,4.488789187484905},posterior=0.9902227654019221,rate=0.016157187288463475,rate_95%_HPD={0.009011208176053782,0.023393336202367734},rate_median=0.015687995646388106,rate_range={0.0071008754395823544,0.03769234592867419}]:1.7469457122394587,((3[&height=3.994409874187175E-15,height_95%_HPD={0.0,7.105427357601002E-15},height_median=3.552713678800501E-15,height_range={0.0,2.1316282072803006E-14},length=5.568887640839227,length_95%_HPD={4.028065736794407,7.085649723945032},length_median=5.533470373454925,length_range={2.8830999378471454,9.465757898484362},rate=0.02612221186608233,rate_95%_HPD={0.018625610910548922,0.03492393743913561},rate_median=0.025850581028263674,rate_range={0.013344245106916054,0.042935010901813196}]:5.532435513152606,((4[&height=4.002106992873538E-15,height_95%_HPD={0.0,1.0658141036401503E-14},height_median=3.552713678800501E-15,height_range={0.0,2.1316282072803006E-14},length=1.2603223979311147,length_95%_HPD={0.6313891560115295,1.9359054606097637},length_median=1.2240611324703963,length_range={0.29175160629557695,3.4225747392224193},rate=0.02026560947115142,rate_95%_HPD={0.012330904500464191,0.029054640172125556},rate_median=0.019804150503498524,rate_range={0.008919739103140685,0.04194643102709745}]:1.2220971412884758,18[&height=4.0032911649791325E-15,height_95%_HPD={0.0,1.0658141036401503E-14},height_median=3.552713678800501E-15,height_range={0.0,2.1316282072803006E-14},length=1.2604362889645468,length_95%_HPD={0.6313891560115295,1.9366622263963649},length_median=1.2241208277267788,length_range={0.29175160629557695,3.364734931242946},rate=0.01669352369658304,rate_95%_HPD={0.009968635495422757,0.024112754433379315},rate_median=0.016387292410400857,rate_range={0.0071008754395823544,0.03790061801163901}]:1.2220971412884758)[&height=1.2571382382343474,height_95%_HPD={0.6455774478667706,1.9394118498225517},height_median=1.2220971412884793,height_range={0.29175160629557695,3.3647349312429533},length=0.8208268234716386,length_95%_HPD={0.1465917470003575,1.5531914219030796},length_median=0.7692696073327205,length_range={0.013305082451388728,3.3396833666136345},posterior=0.9936670184989723,rate=0.018457427366381157,rate_95%_HPD={0.01046030334479459,0.0270918917064551},rate_median=0.01795817827893358,rate_range={0.007334461429285015,0.04438736024828495}]:0.8082590108153056,20[&height=3.994409874187175E-15,height_95%_HPD={0.0,1.0658141036401503E-14},height_median=3.552713678800501E-15,height_range={0.0,2.1316282072803006E-14},length=2.0750098132389767,length_95%_HPD={1.26639161572529,2.9677043447282614},length_median=2.0292563386206446,length_range={0.8355192647320067,5.168468017198322},rate=0.013711298565739315,rate_95%_HPD={0.008412860418843475,0.01923677535587523},rate_median=0.013510603851504082,rate_range={0.00680703068170672,0.029397776517009096}]:2.0303561521037814)[&height=2.077005958422792,height_95%_HPD={1.2464915668517769,2.9434353003924976},height_median=2.030356152103785,height_range={0.8355192647320067,5.168468017198322},length=3.492028416469123,length_95%_HPD={1.9198053550380934,5.086639887101274},length_median=3.4512755193174343,length_range={0.8241720505396692,7.272313598023736},posterior=1.0,rate=0.016339075820785785,rate_95%_HPD={0.010463108815664743,0.022462171284351046},rate_median=0.016117549120671714,rate_range={0.007267930106849801,0.031887818769361496}]:3.502079361048825)[&height=5.567971182112637,height_95%_HPD={4.044345980637154,7.100340062712213},height_median=5.53243551315261,height_range={2.883099937847149,9.465757898484362},length=2.109714095344193,length_95%_HPD={0.6928869739599648,3.6277795572631213},length_median=2.042437840288507,length_range={0.007252210577412654,6.7669142919948335},posterior=0.9991111604910838,rate=0.01898260513754629,rate_95%_HPD={0.011736672668065233,0.027621356500309925},rate_median=0.018565578976509914,rate_range={0.007360854965886516,0.04006336992136109}]:2.10590234912196,5[&height=4.00368588901433E-15,height_95%_HPD={0.0,7.105427357601002E-15},height_median=3.552713678800501E-15,height_range={0.0,2.1316282072803006E-14},length=7.673311089554393,length_95%_HPD={6.072116558939314,9.377655301515844},length_median=7.640225748271991,length_range={4.687241049165831,11.475294997361399},rate=0.016685681105621845,rate_95%_HPD={0.011031105311461372,0.022133319844836002},rate_median=0.016521293668918708,rate_range={0.007390589535914517,0.03525200142710572}]:7.638337862274566)[&height=7.668574522184404,height_95%_HPD={6.072505589356222,9.355200247257791},height_median=7.63833786227457,height_range={4.687241049165831,11.475294997361402},length=1.8913486224309104,length_95%_HPD={0.595286928639716,3.3401636705206386},length_median=1.8335056514977044,length_range={0.01832876649646309,5.585594040615348},posterior=0.9949447252930392,rate=0.018497649709570747,rate_95%_HPD={0.01081000486779344,0.026974314627724132},rate_median=0.018073458468236395,rate_range={0.007855246460142405,0.03771953751068092}]:1.8915808320179526)[&height=9.56286387027405,height_95%_HPD={8.234486580119949,10.996958819155648},height_median=9.529918694292522,height_range={7.064041196976934,12.482985497505606},length=3.045497530459076,length_95%_HPD={1.220342518892405,5.059442143408145},length_median=2.9550291686214702,length_range={0.10189014743346192,7.830947687541496},posterior=0.9999444475306928,rate=0.01793039874524658,rate_95%_HPD={0.011120578049396583,0.026585430806737954},rate_median=0.01749341085850282,rate_range={0.006796662255245274,0.040257345135873916}]:2.6972645201099894,(10[&height=4.025000986915028E-15,height_95%_HPD={0.0,7.105427357601002E-15},height_median=3.552713678800501E-15,height_range={0.0,2.1316282072803006E-14},length=6.533506713755496,length_95%_HPD={4.054708264867401,9.161845922707439},length_median=6.4418615642854675,length_range={2.621993368708665,13.241779832523278},rate=0.01674032589028523,rate_95%_HPD={0.010349619609229086,0.023715756740682895},rate_median=0.01642604200383395,rate_range={0.006469471043363971,0.03497488516110933}]:6.4418615642854675,32[&height=4.025000986915028E-15,height_95%_HPD={0.0,7.105427357601002E-15},height_median=3.552713678800501E-15,height_range={0.0,2.1316282072803006E-14},length=6.533506713755496,length_95%_HPD={4.054708264867401,9.161845922707439},length_median=6.4418615642854675,length_range={2.621993368708665,13.241779832523278},rate=0.01899549704349127,rate_95%_HPD={0.011688091215605304,0.026441188321948344},rate_median=0.01860563509691562,rate_range={0.008148456167551846,0.039636977956284555}]:6.4418615642854675)[&height=6.533506713755499,height_95%_HPD={4.054708264867404,9.161845922707442},height_median=6.441861564285471,height_range={2.6219933687086687,13.241779832523278},length=5.773044749281731,length_95%_HPD={2.9372787001811638,8.637766420323942},length_median=5.771222163163902,length_range={0.14717037056300342,13.346163750055783},posterior=1.0,rate=0.017647488053385486,rate_95%_HPD={0.011026627079324005,0.025260988976672668},rate_median=0.01727994994038795,rate_range={0.006796662255245274,0.03665780667134679}]:5.785321650117041)[&height=12.252072695019898,height_95%_HPD={10.371737697964033,13.963130069449605},height_median=12.227183214402512,height_range={8.601550436602558,16.49852011425798},length=1.5065111210459419,length_95%_HPD={0.1929881253787915,2.901825409781715},length_median=1.444868612498496,length_range={3.78962516755621E-4,5.004620920229463},posterior=0.746625187489584,rate=0.017365377510114792,rate_95%_HPD={0.01025753591554764,0.025691385984200104},rate_median=0.016901812537307513,rate_range={0.007288197988963133,0.03876144409833475}]:1.4862458068011648,((16[&height=3.999146562609552E-15,height_95%_HPD={0.0,7.105427357601002E-15},height_median=3.552713678800501E-15,height_range={0.0,2.1316282072803006E-14},length=6.9978210430581544,length_95%_HPD={4.559391074548856,9.6377432061131},length_median=6.9531541915979105,length_range={3.038839073919256,12.587975780580738},rate=0.013550919648478167,rate_95%_HPD={0.009919380756635971,0.01763501462676275},rate_median=0.01345090518200188,rate_range={0.008224688739799407,0.024327888270870048}]:6.942505861153501,19[&height=3.998554476556755E-15,height_95%_HPD={0.0,7.105427357601002E-15},height_median=3.552713678800501E-15,height_range={0.0,2.1316282072803006E-14},length=6.99680755460801,length_95%_HPD={4.564645568437108,9.631791226613561},length_median=6.9531541915979105,length_range={3.038839073919256,12.635707393555052},rate=0.017959445977294763,rate_95%_HPD={0.011623488610797306,0.025156035343676407},rate_median=0.017576935634161912,rate_range={0.0074070539191027854,0.03621754052393697}]:6.942505861153501)[&height=6.983366496246896,height_95%_HPD={4.428054062605781,9.45208901219858},height_median=6.942505861153505,height_range={3.038839073919256,12.587975780580745},length=2.9865166081788646,length_95%_HPD={0.8331119212174798,5.270277164872326},length_median=2.8999884648069525,length_range={0.08336953050219975,8.243111983743812},posterior=0.9948336203544248,rate=0.01540802380654387,rate_95%_HPD={0.008961367226831808,0.022261211953787566},rate_median=0.014942930269127196,rate_range={0.007304879325685678,0.03776508539230164}]:2.9949650701540396,(27[&height=3.992041529975986E-15,height_95%_HPD={0.0,7.105427357601002E-15},height_median=3.552713678800501E-15,height_range={0.0,2.1316282072803006E-14},length=3.7504690198804767,length_95%_HPD={2.629915715115036,4.8762608438570325},length_median=3.729342276252602,length_range={2.0870266550121848,7.713623800750202},rate=0.01888706557898174,rate_95%_HPD={0.013137634547402242,0.025145938428788234},rate_median=0.018517505243424413,rate_range={0.009598804860654031,0.03350069499179009}]:3.7293422762525985,28[&height=3.992041529975986E-15,height_95%_HPD={0.0,7.105427357601002E-15},height_median=3.552713678800501E-15,height_range={0.0,2.1316282072803006E-14},length=3.7504690198804767,length_95%_HPD={2.629915715115036,4.8762608438570325},length_median=3.729342276252602,length_range={2.0870266550121848,7.713623800750202},rate=0.017584824504400503,rate_95%_HPD={0.012376915624211338,0.023440552132601926},rate_median=0.017313482085332187,rate_range={0.008101404486285789,0.03154271403343774}]:3.7293422762525985)[&height=3.750469019880483,height_95%_HPD={2.629915715115036,4.87626084385704},height_median=3.729342276252602,height_range={2.0870266550121848,7.713623800750209},length=6.2159964454045005,length_95%_HPD={4.443467034855111,8.11747077618151},length_median=6.161564123077113,length_range={2.821571988279498,11.200540548469252},posterior=1.0,rate=0.018924386919836635,rate_95%_HPD={0.013712836028604496,0.024857974202556976},rate_median=0.01864806268684118,rate_range={0.01021566778418244,0.040362955768977055}]:6.208128655054942)[&height=9.970187958065381,height_95%_HPD={8.35399364792513,11.760895846070873},height_median=9.937470931307544,height_range={6.9094947577301795,14.01419314845246},length=3.446834708127032,length_95%_HPD={1.3877401403420109,5.283314320592375},length_median=3.488095722893986,length_range={0.13998428262961582,7.439119553238857},posterior=0.9998333425920782,rate=0.01598111952462641,rate_95%_HPD={0.009885790997354867,0.022765093897128896},rate_median=0.015567168014801055,rate_range={0.006796662255245274,0.03755022159781656}]:3.7759580898961325)[&height=13.73633869641494,height_95%_HPD={12.258525296037167,15.211478836078971},height_median=13.713429021203677,height_range={10.855914260055464,17.37824152482646},length=0.7829207733479194,length_95%_HPD={0.2819546224096605,1.3347763666765466},length_median=0.7504247626472687,length_range={0.009634466464570224,2.4610923405425638},posterior=0.9908893950336093,rate=0.016583192406474986,rate_95%_HPD={0.009182148810385442,0.02414078074572448},rate_median=0.016190218198903955,rate_range={0.007304879325685678,0.03683336476521199}]:0.7637293675714005)[&height=14.504239308349975,height_95%_HPD={13.104667411006837,16.026927223311954},height_median=14.477158388775077,height_range={11.912026546247876,18.506465745943263},length=0.9302949281610244,length_95%_HPD={0.3618573534359264,1.5736463786150843},length_median=0.8891410137908942,length_range={0.07478824276934937,2.688307145199513},posterior=0.9547802899838898,rate=0.016640509865577927,rate_95%_HPD={0.009398354726986672,0.02452397357149698},rate_median=0.016157515189018045,rate_range={0.006231092083400463,0.03890968703673098}]:0.9028643407019317,((6[&height=4.015724972087872E-15,height_95%_HPD={0.0,7.105427357601002E-15},height_median=3.552713678800501E-15,height_range={0.0,2.1316282072803006E-14},length=0.6497616007368221,length_95%_HPD={0.2520777917656858,1.1232486890800288},length_median=0.6157398172882367,length_range={0.12361823492456381,2.390746250397573},rate=0.016901308450720978,rate_95%_HPD={0.009572387904243822,0.024672356319875154},rate_median=0.016506843049914746,rate_range={0.006796662255245274,0.03934569725755182}]:0.6157398172882331,7[&height=4.015724972087872E-15,height_95%_HPD={0.0,7.105427357601002E-15},height_median=3.552713678800501E-15,height_range={0.0,2.1316282072803006E-14},length=0.6497616007368221,length_95%_HPD={0.2520777917656858,1.1232486890800288},length_median=0.6157398172882367,length_range={0.12361823492456381,2.390746250397573},rate=0.017515221541659135,rate_95%_HPD={0.01032907448170624,0.02604683025578369},rate_median=0.0170881981964866,rate_range={0.006796662255245274,0.04438736024828495}]:0.6157398172882331)[&height=0.6497616007368258,height_95%_HPD={0.25207779176568934,1.1232486890800288},height_median=0.6157398172882367,height_range={0.12361823492456381,2.3907462503975765},length=5.621861913523868,length_95%_HPD={3.3767577240059623,8.05956350330085},length_median=5.506878567675287,length_range={2.1600908448587397,12.039126533916834},posterior=1.0,rate=0.016914848507981455,rate_95%_HPD={0.01126996229353126,0.023158498172871213},rate_median=0.016628721213302302,rate_range={0.008111948662222224,0.03457418449230669}]:5.530173251409671,(8[&height=4.050855411220503E-15,height_95%_HPD={0.0,7.105427357601002E-15},height_median=3.552713678800501E-15,height_range={0.0,2.1316282072803006E-14},length=1.674028693648488,length_95%_HPD={0.853916179260704,2.5749456914419397},length_median=1.620553175054269,length_range={0.5136250761859138,4.419267789775937},rate=0.017632051793654017,rate_95%_HPD={0.010212555330828774,0.025726615515197938},rate_median=0.017216265272668937,rate_range={0.006025075085111108,0.03656494391430505}]:1.6205531750542725,9[&height=4.050855411220503E-15,height_95%_HPD={0.0,7.105427357601002E-15},height_median=3.552713678800501E-15,height_range={0.0,2.1316282072803006E-14},length=1.674028693648488,length_95%_HPD={0.853916179260704,2.5749456914419397},length_median=1.620553175054269,length_range={0.5136250761859138,4.419267789775937},rate=0.01665601818272708,rate_95%_HPD={0.009653979275730643,0.02392289824940001},rate_median=0.016290556898255353,rate_range={0.006782037372279661,0.03683336476521199}]:1.6205531750542725)[&height=1.6740286936484923,height_95%_HPD={0.853916179260704,2.5749456914419397},height_median=1.620553175054276,height_range={0.5136250761859174,4.419267789775944},length=4.5975948206121835,length_95%_HPD={2.35960509962802,7.068223280255808},length_median=4.489300069381294,length_range={1.086174172468752,11.38752167963311},posterior=1.0,rate=0.01665303388422886,rate_95%_HPD={0.009626678029801864,0.02388885973118015},rate_median=0.016248514176782396,rate_range={0.006469471043363971,0.03819215102426311}]:4.525359893643632)[&height=6.271623514260684,height_95%_HPD={3.9890298487706204,8.665710659386239},height_median=6.145913068697908,height_range={2.9460102199466505,12.486283955128778},length=9.106307439450577,length_95%_HPD={6.306851327876423,11.76950959507074},length_median=9.167975884682825,length_range={3.3102300339564934,14.516683663478144},posterior=1.0,rate=0.015062888624694097,rate_95%_HPD={0.011072145869500345,0.019622161568444107},rate_median=0.014900397814012305,rate_range={0.0082140626936725,0.026264611190631712}]:9.234109660779101)[&height=15.413008985190277,height_95%_HPD={13.856799559203301,16.98869822263908},height_median=15.380022729477009,height_range={12.73744299092041,19.85170984317383},length=1.2886732790985378,length_95%_HPD={0.5486788225148107,2.1555991922860045},length_median=1.241001892708363,length_range={0.09098204837123802,3.9655699940291242},posterior=0.9980556635742459,rate=0.016223089790084213,rate_95%_HPD={0.009190577091355285,0.023809153368134328},rate_median=0.01579444370633111,rate_range={0.006025075085111108,0.03866087674517719}]:1.279438067201955,((11[&height=3.994015150151977E-15,height_95%_HPD={0.0,7.105427357601002E-15},height_median=3.552713678800501E-15,height_range={0.0,2.1316282072803006E-14},length=5.07317057227996,length_95%_HPD={2.4482603722740492,7.531278192051932},length_median=5.272462766649301,length_range={1.313088675267224,10.073743637071747},rate=0.018947574986325603,rate_95%_HPD={0.01034487204290561,0.030057289677377388},rate_median=0.01783752117982507,rate_range={0.006231092083400463,0.0409343816309086}]:5.528711379390828,((12[&height=3.961450417248133E-15,height_95%_HPD={0.0,7.105427357601002E-15},height_median=3.552713678800501E-15,height_range={0.0,2.1316282072803006E-14},length=3.580929424608742,length_95%_HPD={2.2280425002446833,4.972802813019115},length_median=3.5381563160911895,length_range={1.313088675267224,6.7418156199582455},rate=0.016176585671485853,rate_95%_HPD={0.010234024650691008,0.02298767776488515},rate_median=0.01592764886475656,rate_range={0.006796662255245274,0.03788850203023794}]:3.410915487696901,15[&height=3.9721079661984826E-15,height_95%_HPD={0.0,7.105427357601002E-15},height_median=3.552713678800501E-15,height_range={0.0,2.1316282072803006E-14},length=3.7655304427958582,length_95%_HPD={2.3659507887265256,5.088874711701919},length_median=3.76729421219148,length_range={1.4018335131071922,7.0607439639240965},rate=0.02000574364510609,rate_95%_HPD={0.013261332319772303,0.026853594719876174},rate_median=0.019884189924168433,rate_range={0.008657713392964977,0.03776508539230164}]:3.410915487696901)[&height=3.431382184386018,height_95%_HPD={2.1997513524845296,4.692616461637684},height_median=3.4109154876969043,height_range={1.4018335131071993,6.192712934933375},length=0.8381360270141222,length_95%_HPD={1.9383004151762862E-4,1.9016310956845253},length_median=0.745477107731924,length_range={1.9383004151762862E-4,3.589018161102686},posterior=0.45319704460863286,rate=0.017467630095803054,rate_95%_HPD={0.009653979275730643,0.02558001916823719},rate_median=0.017055715964051595,rate_range={0.006231092083400463,0.03934569725755182}]:0.9060452816862039,(25[&height=3.9995412866447506E-15,height_95%_HPD={0.0,7.105427357601002E-15},height_median=3.552713678800501E-15,height_range={0.0,2.1316282072803006E-14},length=1.302652035735894,length_95%_HPD={0.8857574883854333,1.8144086248395652},length_median=1.2764404463984071,length_range={0.713445196528312,2.532120443637538},rate=0.01787392354010422,rate_95%_HPD={0.01175289887863925,0.02475615148197891},rate_median=0.01759080285983262,rate_range={0.008420186486608423,0.03341788343781583}]:1.2764404463984107,34[&height=3.9995412866447506E-15,height_95%_HPD={0.0,7.105427357601002E-15},height_median=3.552713678800501E-15,height_range={0.0,2.1316282072803006E-14},length=1.302652035735894,length_95%_HPD={0.8857574883854333,1.8144086248395652},length_median=1.2764404463984071,length_range={0.713445196528312,2.532120443637538},rate=0.015870604669928103,rate_95%_HPD={0.00996562532984708,0.021655259248651165},rate_median=0.0156495682510797,rate_range={0.007908580507826227,0.030152465187170012}]:1.2764404463984107)[&height=1.3026520357358984,height_95%_HPD={0.8857574883854333,1.8144086248395723},height_median=1.2764404463984143,height_range={0.7134451965283191,2.5321204436375453},length=3.155052000527808,length_95%_HPD={1.6865037895796036,4.572780294914448},length_median=3.125358523527005,length_range={0.7728775250853772,6.250678363514975},posterior=1.0,rate=0.015146549693208847,rate_95%_HPD={0.009238481113390096,0.02187802849930515},rate_median=0.01484622179120964,rate_range={0.0067130549575266105,0.03156270169022163}]:3.040520322984694)[&height=4.359102334865112,height_95%_HPD={3.2928550565050365,5.540345728677458},height_median=4.316960769383108,height_range={2.6171110002316205,7.2620529094560204},length=1.5718440244264849,length_95%_HPD={0.2362479012902874,3.0520823519706326},length_median=1.47466581867128,length_range={0.007090543870067023,5.975124769659242},posterior=0.6524081995444697,rate=0.016947051592013616,rate_95%_HPD={0.009664179494939446,0.02478545874808964},rate_median=0.016568707706888397,rate_range={0.0067130549575266105,0.03521935188578312}]:1.2117506100077229)[&height=5.630249555655017,height_95%_HPD={4.038666549984534,7.454204885138886},height_median=5.528711379390831,height_range={3.2709978350108173,10.073743637071747},length=7.966027265783397,length_95%_HPD={5.524457328854176,10.194200814763079},length_median=8.004400093329586,length_range={3.575371529664535,12.275572750124589},posterior=1.0,rate=0.0158588191699068,rate_95%_HPD={0.011662639244957774,0.020173500983706922},rate_median=0.015702302937192686,rate_range={0.009167566439120027,0.030089394712319684}]:8.040707577027685,(17[&height=4.0516448592909E-15,height_95%_HPD={0.0,7.105427357601002E-15},height_median=3.552713678800501E-15,height_range={0.0,2.1316282072803006E-14},length=4.034240924332544,length_95%_HPD={2.842248593585996,5.2959044730235405},length_median=3.9818513105758413,length_range={2.0994084982411607,7.367522169934848},rate=0.01948016234624447,rate_95%_HPD={0.013528185451314801,0.025938131063256497},rate_median=0.01923077631652594,rate_range={0.010562795952440621,0.03469159025939356}]:3.9818513105758413,29[&height=4.0516448592909E-15,height_95%_HPD={0.0,7.105427357601002E-15},height_median=3.552713678800501E-15,height_range={0.0,2.1316282072803006E-14},length=4.034240924332544,length_95%_HPD={2.842248593585996,5.2959044730235405},length_median=3.9818513105758413,length_range={2.0994084982411607,7.367522169934848},rate=0.019949114106783725,rate_95%_HPD={0.013929988414389978,0.026640229189546956},rate_median=0.01965599892588519,rate_range={0.01081000486779344,0.03469159025939356}]:3.9818513105758413)[&height=4.03424092433255,height_95%_HPD={2.8422485935859996,5.295904473023548},height_median=3.981851310575845,height_range={2.0994084982411714,7.367522169934855},length=9.562035897105943,length_95%_HPD={7.855262818354859,11.374934421358514},length_median=9.539188634727996,length_range={6.512707361707806,14.031850459245135},posterior=1.0,rate=0.028119099434427593,rate_95%_HPD={0.023041598529599184,0.03386626146728228},rate_median=0.02787769192348313,rate_range={0.019278069741675362,0.03934569725755182}]:9.587567645842672)[&height=13.596276821438538,height_95%_HPD={11.863093596634734,15.343946804635234},height_median=13.569418956418517,height_range={10.050476260940904,18.053207943909126},length=3.104941668563696,length_95%_HPD={1.850742992551723,4.458344703520339},length_median=3.0329317492390295,length_range={1.304898262304226,6.374866252936046},posterior=1.0,rate=0.019522882801836373,rate_95%_HPD={0.012088788534060164,0.027662655159886227},rate_median=0.01912173943082664,rate_range={0.009301294205218602,0.03934569725755182}]:3.0900418402604473)[&height=16.702721685567067,height_95%_HPD={15.061249638278802,18.430940196895076},height_median=16.659460796678964,height_range={13.793567546031293,20.893066427340077},length=2.557029728322462,length_95%_HPD={1.10527499766102,4.188977878635043},length_median=2.453559177913256,length_range={0.3889385722467864,7.899783114615719},posterior=0.9994444753069274,rate=0.017350311365528594,rate_95%_HPD={0.009920820142714925,0.025464229339047843},rate_median=0.01693757382136506,rate_range={0.007334461429285015,0.038230240860624286}]:2.5096855964336626,22[&height=4.029145589284608E-15,height_95%_HPD={0.0,7.105427357601002E-15},height_median=3.552713678800501E-15,height_range={0.0,1.4210854715202004E-14},length=19.258707855709392,length_95%_HPD={16.898774697237336,21.698054522067956},length_median=19.168151170833404,length_range={15.061177794862822,26.841595460754522},rate=0.016139446004035756,rate_95%_HPD={0.01352706145213185,0.018749284611933887},rate_median=0.016140439637656732,rate_range={0.010240779823436243,0.0208587011340818}]:19.169146393112623)[&height=19.259670583446578,height_95%_HPD={16.899380015109145,21.696480301718623},height_median=19.169146393112626,height_range={15.061177794862822,26.84159546075453},length=13.435379072791246,length_95%_HPD={7.033255571294511,19.708612332754083},length_median=13.276429961395863,length_range={3.2652286643686352,31.393327146713787},posterior=1.0,rate=0.018911865577550816,rate_95%_HPD={0.010685752109283256,0.028842376488732998},rate_median=0.01838394032124753,rate_range={0.006796662255245274,0.03890968703673098}]:13.32919788865648,(30[&height=4.037237432006169E-15,height_95%_HPD={0.0,7.105427357601002E-15},height_median=3.552713678800501E-15,height_range={0.0,1.4210854715202004E-14},length=11.005138590930095,length_95%_HPD={7.083660017269551,14.728479091550668},length_median=10.822218658740013,length_range={6.243647226113559,20.84796117559063},rate=0.016174712969410837,rate_95%_HPD={0.010365105127560881,0.022539764690761774},rate_median=0.01593134986866573,rate_range={0.0075990085538834885,0.029690399244853276}]:10.822218658740013,31[&height=4.037237432006169E-15,height_95%_HPD={0.0,7.105427357601002E-15},height_median=3.552713678800501E-15,height_range={0.0,1.4210854715202004E-14},length=11.005138590930095,length_95%_HPD={7.083660017269551,14.728479091550668},length_median=10.822218658740013,length_range={6.243647226113559,20.84796117559063},rate=0.02121402384887017,rate_95%_HPD={0.013805736524435784,0.029497569445376657},rate_median=0.020834141062903676,rate_range={0.011120578049396583,0.03890968703673098}]:10.822218658740013)[&height=11.005138590930098,height_95%_HPD={7.083660017269551,14.728479091550668},height_median=10.822218658740017,height_range={6.243647226113563,20.84796117559063},length=21.689911065307665,length_95%_HPD={15.80594093879563,28.25270999368791},length_median=21.503194507638902,length_range={11.817864673152148,36.82187921906146},posterior=1.0,rate=0.019606518590345567,rate_95%_HPD={0.010767654765206098,0.028578100945533088},rate_median=0.019126603038262698,rate_range={0.008119639077771832,0.03890968703673098}]:21.67612562302909)[&height=32.69504965623767,height_95%_HPD={26.580491868111242,39.35806112632281},height_median=32.49834428176911,height_range={22.18424174048789,51.170820747359585},length=0.0,posterior=1.0,rate=1.0]:0.0;
End;
