# Supplementary material for: Molecular Systematics of the Firefly Genus Luciola (Coleoptera: Lampyridae: Luciolinae) with the Description of a New Species from Singapore
Source: Animals (Basel). 2021 Mar 4;11(3):687. doi: 10.3390/ani11030687 (PMC7998795; doi:10.3390/ani11030687)
Supplement: Supplementary file 1 [file animals-11-00687-s001.zip › BEAST_strict_0135.tre]

#NEXUS

Begin taxa;
	Dimensions ntax=34;
		Taxlabels
			AB051196.1_Luciola_owadai
			AB608761.1_Luciola_filiformis
			AB608763.1_Luciola_s.g._Hotaria_parvula
			AF485358.1_Luciola_s.g._Hotaria_tsushimana
			KM448734.1_Luciola_italica
			KP313820.1_Sclerotia_substriata
			KP763461.1_Sclerotia_flavida
			KP763464.1_Sclerotia_fui
			KP763466.1_Sclerotia_aquatilis
			KY572917.1_Luciola_niah
			KY572919.1_Pteroptyx_testacea
			KY572920.1_Pteroptyx_asymmetria
			LC306677.1_Luciola_cruciata
			LC306678.1_Aquatica_lateralis
			MH427718.1_Inflata_indica
			MK292093.1_Pygoluciola_qinyu
			MK609965.1_Curtos_costipennis
			MK778979.1_Luciola_s.g._Hotaria_papariensis
			MT106239.1_Pygoluciola_dunguna
			MT134039.1_Luciola_s.g._Hotaria_unmunsana
			NC025276.1_Aquatica_leii
			NC032062.1_Asymmetricata_circumdata
			NC035060.1_Aquatica_ficta
			NC035061.1_Aquatica_wuhana
			NC036353.1_Pteroptyx_maipo
			NC038225.1_Luciola_curtithorax
			NC039706.1_Abscondita_anceyi
			NC044776.1_Abscondita_terminalis
			NC044789.1_Curtos_bilineatus
			OUTGROUP_AF452048.1_Pyrocoelia_rufa
			OUTGROUP_This_study_Pyrocoelia_fumigata
			This_study_Luciola_pallidipes
			This_study_Luciola_singapura_sp_nov
			This_study_Pteroptyx_valida
			;
End;
Begin trees;
	Translate
		   1 AB051196.1_Luciola_owadai,
		   2 AB608761.1_Luciola_filiformis,
		   3 AB608763.1_Luciola_s.g._Hotaria_parvula,
		   4 AF485358.1_Luciola_s.g._Hotaria_tsushimana,
		   5 KM448734.1_Luciola_italica,
		   6 KP313820.1_Sclerotia_substriata,
		   7 KP763461.1_Sclerotia_flavida,
		   8 KP763464.1_Sclerotia_fui,
		   9 KP763466.1_Sclerotia_aquatilis,
		  10 KY572917.1_Luciola_niah,
		  11 KY572919.1_Pteroptyx_testacea,
		  12 KY572920.1_Pteroptyx_asymmetria,
		  13 LC306677.1_Luciola_cruciata,
		  14 LC306678.1_Aquatica_lateralis,
		  15 MH427718.1_Inflata_indica,
		  16 MK292093.1_Pygoluciola_qinyu,
		  17 MK609965.1_Curtos_costipennis,
		  18 MK778979.1_Luciola_s.g._Hotaria_papariensis,
		  19 MT106239.1_Pygoluciola_dunguna,
		  20 MT134039.1_Luciola_s.g._Hotaria_unmunsana,
		  21 NC025276.1_Aquatica_leii,
		  22 NC032062.1_Asymmetricata_circumdata,
		  23 NC035060.1_Aquatica_ficta,
		  24 NC035061.1_Aquatica_wuhana,
		  25 NC036353.1_Pteroptyx_maipo,
		  26 NC038225.1_Luciola_curtithorax,
		  27 NC039706.1_Abscondita_anceyi,
		  28 NC044776.1_Abscondita_terminalis,
		  29 NC044789.1_Curtos_bilineatus,
		  30 OUTGROUP_AF452048.1_Pyrocoelia_rufa,
		  31 OUTGROUP_This_study_Pyrocoelia_fumigata,
		  32 This_study_Luciola_pallidipes,
		  33 This_study_Luciola_singapura_sp_nov,
		  34 This_study_Pteroptyx_valida
;
tree TREE1 = (((((((1[&height=6.1580896731255615E-15,height_95%_HPD={0.0,1.4210854715202004E-14},height_median=7.105427357601002E-15,height_range={0.0,2.1316282072803006E-14},length=6.569858379643641,length_95%_HPD={4.980368392477786,8.301087700957048},length_median=6.525132197250912,length_range={3.61736669803922,10.675302653937216}]:6.525132197250912,13[&height=6.1580896731255615E-15,height_95%_HPD={0.0,1.4210854715202004E-14},height_median=7.105427357601002E-15,height_range={0.0,2.1316282072803006E-14},length=6.569858379643641,length_95%_HPD={4.980368392477786,8.301087700957048},length_median=6.525132197250912,length_range={3.61736669803922,10.675302653937216}]:6.525132197250912)[&height=6.569858379643648,height_95%_HPD={4.980368392477793,8.301087700957055},height_median=6.525132197250919,height_range={3.617366698039227,10.675302653937223},length=5.904354134588459,length_95%_HPD={4.209588739510771,7.658835366157351},length_median=5.922109759993873,length_range={1.720709249548655,8.885299086390354},posterior=1.0]:5.939122113608498,(14[&height=6.131643162767288E-15,height_95%_HPD={0.0,1.4210854715202004E-14},height_median=7.105427357601002E-15,height_range={0.0,2.1316282072803006E-14},length=9.697593992096168,length_95%_HPD={9.095615635561778,10.283780733252428},length_median=9.689161875563556,length_range={8.599328670873525,11.039144351729611}]:9.689161875563556,((21[&height=6.089407691001092E-15,height_95%_HPD={0.0,1.4210854715202004E-14},height_median=7.105427357601002E-15,height_range={0.0,2.1316282072803006E-14},length=0.16402009033078466,length_95%_HPD={0.12065382298971628,0.20765054907960945},length_median=0.16333329884081849,length_range={0.09211354415542417,0.2551580037471979}]:0.16333329884081849,23[&height=6.089407691001092E-15,height_95%_HPD={0.0,1.4210854715202004E-14},height_median=7.105427357601002E-15,height_range={0.0,2.1316282072803006E-14},length=0.16402009033078466,length_95%_HPD={0.12065382298971628,0.20765054907960945},length_median=0.16333329884081849,length_range={0.09211354415542417,0.2551580037471979}]:0.16333329884081849)[&height=0.16402009033079065,height_95%_HPD={0.12065382298972338,0.20765054907961655},height_median=0.1633332988408256,height_range={0.09211354415543838,0.255158003747205},length=7.808995042197151,length_95%_HPD={7.261474717647076,8.376082931031064},length_median=7.803480869579417,length_range={6.701758908501667,9.02744036396556},posterior=1.0]:7.804063325185062,24[&height=6.124143406098525E-15,height_95%_HPD={0.0,1.4210854715202004E-14},height_median=7.105427357601002E-15,height_range={0.0,2.1316282072803006E-14},length=7.973015132527941,length_95%_HPD={7.416474199673431,8.541108225695652},length_median=7.967396624025881,length_range={6.828376065957748,9.190435952625549}]:7.967396624025881)[&height=7.973015132527946,height_95%_HPD={7.416474199673431,8.541108225695659},height_median=7.967396624025888,height_range={6.828376065957755,9.190435952625556},length=1.7245788595681735,length_95%_HPD={1.2808521347972572,2.1604308049121173},length_median=1.7207418032904158,length_range={0.8734991072116571,2.670728003256123},posterior=1.0]:1.7217652515376756)[&height=9.697593992096174,height_95%_HPD={9.095615635561785,10.283780733252435},height_median=9.689161875563563,height_range={8.599328670873533,11.039144351729618},length=2.7766185221359203,length_95%_HPD={2.2441107225071804,3.292963151238787},length_median=2.7729375712829736,length_range={1.899491093836403,3.862970996060845},posterior=1.0]:2.7750924352958535)[&height=12.474212514232029,height_95%_HPD={11.766294955597637,13.240885423169182},height_median=12.464254310859417,height_range={11.129442604058983,14.338752192746675},length=5.509596388441759,length_95%_HPD={4.843001645260177,6.177244514428992},length_median=5.506010867433648,length_range={2.335777719619209,7.134303181733721},posterior=1.0]:5.5113588096685255,(((((2[&height=6.145063779964024E-15,height_95%_HPD={0.0,1.4210854715202004E-14},height_median=7.105427357601002E-15,height_range={0.0,2.1316282072803006E-14},length=7.74041444939657,length_95%_HPD={5.804616819680824,10.175311235078176},length_median=7.593179501116808,length_range={4.57922410671069,12.940234631079864}]:7.425788964532824,26[&height=6.1426954357528354E-15,height_95%_HPD={0.0,1.4210854715202004E-14},height_median=7.105427357601002E-15,height_range={0.0,2.1316282072803006E-14},length=7.640463948201144,length_95%_HPD={6.043511141465707,9.30864920005481},length_median=7.599973149689397,length_range={4.57922410671069,10.410156828060053}]:7.425788964532824)[&height=7.414993844060495,height_95%_HPD={5.90587744270352,8.77495336692256},height_median=7.425788964532831,height_range={4.579224106710697,9.553106683048291},length=1.5711918054565919,length_95%_HPD={0.19912849759955975,2.9091041029646547},length_median=1.5417198005321175,length_range={0.0022538856973355337,4.67762992338222},posterior=0.8490639408921726]:1.596531527126885,33[&height=6.161247465407146E-15,height_95%_HPD={0.0,1.4210854715202004E-14},height_median=7.105427357601002E-15,height_range={0.0,2.1316282072803006E-14},length=8.955317251447653,length_95%_HPD={8.27186605109069,9.662206822740693},length_median=8.958352422232004,length_range={5.937595540034984,10.275548533865972}]:9.022320491659709)[&height=9.077289595357856,height_95%_HPD={8.241148312071175,10.0257113123143},height_median=9.022320491659716,height_range={7.862582975460505,11.985702780573753},length=2.1997244939672362,length_95%_HPD={1.272547886045281,2.9638723289496838},length_median=2.2524874360688187,length_range={0.0038562848721284126,3.5372166916901975},posterior=0.9920559968890618]:2.263139539556409,((3[&height=6.19361483629339E-15,height_95%_HPD={0.0,1.4210854715202004E-14},height_median=7.105427357601002E-15,height_range={0.0,2.1316282072803006E-14},length=7.233403528445874,length_95%_HPD={5.755129848422506,8.750008715445396},length_median=7.214157530050571,length_range={4.630237986140699,10.76001137988397}]:7.213974565285483,((4[&height=6.164405257688731E-15,height_95%_HPD={0.0,1.4210854715202004E-14},height_median=7.105427357601002E-15,height_range={0.0,2.8421709430404007E-14},length=1.5798604721891196,length_95%_HPD={0.9161518271406379,2.3150701339400186},length_median=1.5520572448021923,length_range={0.5168330483030275,3.6786388525576683}]:1.545953006585897,18[&height=6.163615809618335E-15,height_95%_HPD={0.0,1.4210854715202004E-14},height_median=7.105427357601002E-15,height_range={0.0,2.8421709430404007E-14},length=1.5782705383344942,length_95%_HPD={0.9212004260861164,2.3150561128376452},length_median=1.5518747460590347,length_range={0.5168330483030275,3.399013527922328}]:1.545953006585897)[&height=1.5704240812872572,height_95%_HPD={0.916151827140645,2.285715510467135},height_median=1.5459530065859042,height_range={0.5168330483030346,3.399013527922328},length=0.8552430030441925,length_95%_HPD={0.16050867541564884,1.583389789225997},length_median=0.8203368804197915,length_range={0.002406604020755765,2.7840510933103815},posterior=0.9846119660018888]:0.8494321694735305,20[&height=6.1651947057591274E-15,height_95%_HPD={0.0,1.4210854715202004E-14},height_median=7.105427357601002E-15,height_range={0.0,2.1316282072803006E-14},length=2.418070568953301,length_95%_HPD={1.6400828407845438,3.2251383768508504},length_median=2.3901836799004954,length_range={1.052926244202311,4.448587775290932}]:2.3953851760594276)[&height=2.4242254308437463,height_95%_HPD={1.6860022433839106,3.2536613416826228},height_median=2.3953851760594347,height_range={1.1503913644157606,4.448587775290939},length=4.809214953618892,length_95%_HPD={3.273688712766024,6.427520981556064},length_median=4.778898779928753,length_range={1.9343707992081605,8.154930345898926},posterior=1.0]:4.818589389226055)[&height=7.232905657419661,height_95%_HPD={5.756082384476713,8.748713139938197},height_median=7.21397456528549,height_range={4.630237986140706,10.76001137988397},length=2.324222548786175,length_95%_HPD={0.8910365645354474,3.926074422317484},length_median=2.2826766604651496,length_range={0.04201469412183911,5.858899621245698},posterior=0.9995555802455419]:2.3172189823899174,5[&height=6.182957287343042E-15,height_95%_HPD={0.0,1.4210854715202004E-14},height_median=7.105427357601002E-15,height_range={0.0,2.1316282072803006E-14},length=9.544072133052833,length_95%_HPD={8.014507294290574,10.961406114113217},length_median=9.546411533481589,length_range={5.937595540034984,13.526098282378264}]:9.5311935476754)[&height=9.51995636022127,height_95%_HPD={8.110659803763212,10.957075004969951},height_median=9.531193547675407,height_range={6.247966150152614,12.12689533609094},length=1.7673077495137108,length_95%_HPD={0.443812336136574,3.1133325612609752},length_median=1.7396765336684368,length_range={0.007777057347531979,4.602725417931751},posterior=0.9787789567246264]:1.754266483540718)[&height=11.291471583939371,height_95%_HPD={10.596397454053296,12.040686817442882},height_median=11.285460031216125,height_range={10.003209887960175,13.526098282378271},length=4.413608442389723,length_95%_HPD={2.5083575343253237,6.0860865805525},length_median=4.450992203901112,length_range={0.7075590030312853,7.064990500086406},posterior=1.0]:3.8341531569753684,(10[&height=6.178615322955863E-15,height_95%_HPD={0.0,1.4210854715202004E-14},height_median=7.105427357601002E-15,height_range={0.0,2.1316282072803006E-14},length=8.326223485541258,length_95%_HPD={5.834706910812976,10.851768404241149},length_median=8.265848424267219,length_range={4.091258524326662,14.58388547089693}]:8.265848424267219,32[&height=6.178615322955863E-15,height_95%_HPD={0.0,1.4210854715202004E-14},height_median=7.105427357601002E-15,height_range={0.0,2.1316282072803006E-14},length=8.326223485541258,length_95%_HPD={5.834706910812976,10.851768404241149},length_median=8.265848424267219,length_range={4.091258524326662,14.58388547089693}]:8.265848424267219)[&height=8.326223485541263,height_95%_HPD={5.834706910812983,10.851768404241156},height_median=8.265848424267226,height_range={4.091258524326669,14.583885470896938},length=6.874441416010014,length_95%_HPD={3.869842454962342,9.6624252555136},length_median=6.876266404773993,length_range={1.1837541892948131,14.719510361467268},posterior=1.0]:6.853764763924268)[&height=15.107970790647514,height_95%_HPD={13.412424391577076,16.76621574345186},height_median=15.119613188191494,height_range={11.610193669348394,18.29195362337547},length=1.7050846099853052,length_95%_HPD={0.22259299901990914,3.20320324916322},length_median=1.6680759711184194,length_range={0.0025645615508835817,4.686158716273717},posterior=0.6479084495305817]:1.6857505656787524,((16[&height=6.152958260667986E-15,height_95%_HPD={0.0,1.4210854715202004E-14},height_median=7.105427357601002E-15,height_range={0.0,2.1316282072803006E-14},length=8.305417307519928,length_95%_HPD={6.1373773426121545,10.468961812559044},length_median=8.267420389560911,length_range={4.225633449161464,12.702872286356076}]:8.265505107266883,19[&height=6.153352984703184E-15,height_95%_HPD={0.0,1.4210854715202004E-14},height_median=7.105427357601002E-15,height_range={0.0,2.1316282072803006E-14},length=8.305270706463018,length_95%_HPD={6.135904015219012,10.46655282787028},length_median=8.267420389560911,length_range={4.225633449161464,13.87631524595524}]:8.265505107266883)[&height=8.301032730958518,height_95%_HPD={6.147393733283934,10.461221952404095},height_median=8.26550510726689,height_range={4.225633449161471,12.289882640298742},length=3.928961986949598,length_95%_HPD={1.7202903780960241,6.0568704687646076},length_median=3.953056648756977,length_range={0.0012216903488280195,7.85815651532301},posterior=0.9988889506138547]:3.9598078200148805,(27[&height=6.1158542013593645E-15,height_95%_HPD={0.0,1.4210854715202004E-14},height_median=7.105427357601002E-15,height_range={0.0,2.1316282072803006E-14},length=4.8151628348045765,length_95%_HPD={4.430281817545563,5.2048789043318},length_median=4.811183871340873,length_range={4.049428768977947,5.679453840683287}]:4.811183871340873,28[&height=6.1158542013593645E-15,height_95%_HPD={0.0,1.4210854715202004E-14},height_median=7.105427357601002E-15,height_range={0.0,2.1316282072803006E-14},length=4.8151628348045765,length_95%_HPD={4.430281817545563,5.2048789043318},length_median=4.811183871340873,length_range={4.049428768977947,5.679453840683287}]:4.811183871340873)[&height=4.815162834804583,height_95%_HPD={4.43028181754557,5.204878904331807},height_median=4.81118387134088,height_range={4.049428768977947,5.679453840683294},length=7.414268154831608,length_95%_HPD={6.697958135010467,8.126913961195513},length_median=7.406808616585764,length_range={4.566776791435778,8.928716517293715},posterior=1.0]:7.41412905594089)[&height=12.230365750905513,height_95%_HPD={11.411013696235695,13.049169233751954},height_median=12.22531292728177,height_range={10.649942061401962,14.085024386569557},length=4.058244626032864,length_95%_HPD={2.0536682950004135,5.345414847064976},length_median=4.3514029791058295,length_range={0.2396532754067593,5.992582281813636},posterior=0.9999444475306928]:4.580050826588476)[&height=16.815822888857717,height_95%_HPD={15.915658413976047,17.852062969187386},height_median=16.805363753870246,height_range={15.09678105157704,18.90787265641085},length=1.1702199281988985,length_95%_HPD={0.682100785027842,1.6726334228244077},length_median=1.1639984511930983,length_range={0.07511292684927895,2.2878564114811404},posterior=0.9932781512138215]:1.1702493666576963)[&height=17.985460925062597,height_95%_HPD={17.03137744938858,18.9571666941229},height_median=17.975613120527942,height_range={16.25275221143561,20.147263598565118},length=1.079867086402372,length_95%_HPD={0.5660042164613408,1.5974225682226333},length_median=1.070532976791874,length_range={0.008803580875362371,2.475031690460753},posterior=0.9884450863840898]:1.0772237816172954,((6[&height=6.140721815576845E-15,height_95%_HPD={0.0,1.4210854715202004E-14},height_median=7.105427357601002E-15,height_range={0.0,2.1316282072803006E-14},length=0.803795738939218,length_95%_HPD={0.3589544037960266,1.3179290652530327},length_median=0.773069768051478,length_range={0.1676294339913298,2.590331781669981}]:0.7730697680514922,7[&height=6.140721815576845E-15,height_95%_HPD={0.0,1.4210854715202004E-14},height_median=7.105427357601002E-15,height_range={0.0,2.1316282072803006E-14},length=0.803795738939218,length_95%_HPD={0.3589544037960266,1.3179290652530327},length_median=0.773069768051478,length_range={0.1676294339913298,2.590331781669981}]:0.7730697680514922)[&height=0.8037957389392247,height_95%_HPD={0.3589544037960337,1.3179290652530398},height_median=0.7730697680514993,height_range={0.167629433991344,2.5903317816699882},length=6.961142267489956,length_95%_HPD={4.918067241726483,9.26331307572707},length_median=6.888645088631073,length_range={3.311805773380847,11.83889228349468},posterior=1.0]:6.923796817463057,(8[&height=6.123748682063327E-15,height_95%_HPD={0.0,1.4210854715202004E-14},height_median=7.105427357601002E-15,height_range={0.0,2.1316282072803006E-14},length=2.0837466202715818,length_95%_HPD={1.2319257245380868,2.9628532006366584},length_median=2.044087366699479,length_range={0.7816334055003935,4.344556552025892}]:2.044087366699479,9[&height=6.123748682063327E-15,height_95%_HPD={0.0,1.4210854715202004E-14},height_median=7.105427357601002E-15,height_range={0.0,2.1316282072803006E-14},length=2.0837466202715818,length_95%_HPD={1.2319257245380868,2.9628532006366584},length_median=2.044087366699479,length_range={0.7816334055003935,4.344556552025892}]:2.044087366699479)[&height=2.0837466202715893,height_95%_HPD={1.2319257245380868,2.9628532006366655},height_median=2.044087366699486,height_range={0.7816334055004006,4.3445565520258995},length=5.681191386157561,length_95%_HPD={3.6124934509001676,7.950771443158814},length_median=5.607653583549485,length_range={2.056580250519623,11.050891865275698},posterior=1.0]:5.65277921881507)[&height=7.764938006429175,height_95%_HPD={5.707738034080677,10.048360813982057},height_median=7.696866585514556,height_range={4.276588703326581,12.66755560492554},length=11.288770194260232,length_95%_HPD={8.908694259463282,13.516165570911209},length_median=11.334089052667917,length_range={5.726129388241816,15.331223729688038},posterior=1.0]:11.355970316630682)[&height=19.06193922540809,height_95%_HPD={18.01286731055582,20.115053163573155},height_median=19.052836902145238,height_range={17.174568473850034,21.98047448120426},length=2.8507217773804716,length_95%_HPD={2.1350624858144513,3.546133447027188},length_median=2.8472924089692064,length_range={0.49686633645412925,4.487993730748901},posterior=1.0]:2.847176896055892,((11[&height=6.141905987682439E-15,height_95%_HPD={0.0,1.4210854715202004E-14},height_median=7.105427357601002E-15,height_range={0.0,2.1316282072803006E-14},length=7.30255199012735,length_95%_HPD={4.40529778732806,9.24373420061444},length_median=7.396859704066884,length_range={3.0078098379447127,12.536468974644528}]:7.398264338410634,((12[&height=6.070066213276385E-15,height_95%_HPD={0.0,1.4210854715202004E-14},height_median=7.105427357601002E-15,height_range={0.0,2.1316282072803006E-14},length=4.983322583225173,length_95%_HPD={3.6228974454541074,6.2679168894450115},length_median=5.003233094945102,length_range={2.177959137949081,7.830676296731923}]:5.113574030426342,(25[&height=6.149405744351203E-15,height_95%_HPD={0.0,1.4210854715202004E-14},height_median=7.105427357601002E-15,height_range={0.0,2.1316282072803006E-14},length=1.6187613337899167,length_95%_HPD={1.4486292519974953,1.797980909446835},length_median=1.6162232542847619,length_range={1.2695639630637388,2.031679848773898}]:1.616223254284769,34[&height=6.149405744351203E-15,height_95%_HPD={0.0,1.4210854715202004E-14},height_median=7.105427357601002E-15,height_range={0.0,2.1316282072803006E-14},length=1.6187613337899167,length_95%_HPD={1.4486292519974953,1.797980909446835},length_median=1.6162232542847619,length_range={1.2695639630637388,2.031679848773898}]:1.616223254284769)[&height=1.6187613337899238,height_95%_HPD={1.4486292519974953,1.7979809094468493},height_median=1.616223254284776,height_range={1.2695639630637388,2.031679848773912},length=3.925513114813715,length_95%_HPD={2.782367760253436,4.798368747338202},length_median=4.089716171550442,length_range={1.5681572349682185,5.216655928873436},posterior=1.0]:3.497350776141573)[&height=5.0834221174478325,height_95%_HPD={4.074607746641497,6.0010802899942135},height_median=5.113574030426349,height_range={3.1014799746986768,6.577340344825664},length=0.8270440017020505,length_95%_HPD={0.00415639055214001,1.6904450833870328},length_median=0.775990591603616,length_range={2.2165115161953963E-4,2.9123744710290964},posterior=0.4526970723848675]:0.80360972669002,15[&height=6.0988810678458465E-15,height_95%_HPD={0.0,1.4210854715202004E-14},height_median=7.105427357601002E-15,height_range={0.0,2.1316282072803006E-14},length=5.3645146570156195,length_95%_HPD={3.7944077908049323,6.369733247351057},length_median=5.638814219408459,length_range={2.177959137949081,6.812781575953338}]:5.917183757116362)[&height=5.932380489949556,height_95%_HPD={5.438024739799808,6.3867491153391285},height_median=5.917183757116369,height_range={5.158566589653681,7.83067629673193},length=1.6454053369561228,length_95%_HPD={0.2573725284355106,3.153151943815068},length_median=1.5687308695550541,length_range={1.9513354861544485E-4,6.24391978228369},posterior=0.8965613021498806]:1.4810805812942718)[&height=7.4212471946724365,height_95%_HPD={5.7033495036387265,9.025561035579692},height_median=7.398264338410641,height_range={5.157423393448866,12.536468974644535},length=11.687513783272593,length_95%_HPD={9.830751258187057,13.680794194528918},length_median=11.695520910392155,length_range={7.164202107275575,14.979461364184477},posterior=1.0]:11.700313638291572,(17[&height=6.158879121195958E-15,height_95%_HPD={0.0,1.4210854715202004E-14},height_median=7.105427357601002E-15,height_range={0.0,2.1316282072803006E-14},length=5.273106068272085,length_95%_HPD={4.853314983711471,5.703393857347109},length_median=5.265722780934993,length_range={4.540613643438881,6.360487656798597}]:5.2657227809350005,29[&height=6.158879121195958E-15,height_95%_HPD={0.0,1.4210854715202004E-14},height_median=7.105427357601002E-15,height_range={0.0,2.1316282072803006E-14},length=5.273106068272085,length_95%_HPD={4.853314983711471,5.703393857347109},length_median=5.265722780934993,length_range={4.540613643438881,6.360487656798597}]:5.2657227809350005)[&height=5.273106068272091,height_95%_HPD={4.853314983711478,5.703393857347123},height_median=5.265722780935008,height_range={4.540613643438888,6.360487656798611},length=13.835654909673023,length_95%_HPD={12.815843098993941,14.871185935411589},length_median=13.822609772154038,length_range={11.908746472871826,16.190174021740223},posterior=1.0]:13.832855195767205)[&height=19.10876097794504,height_95%_HPD={17.977601561604985,20.325403957126653},height_median=19.098577976702213,height_range={16.944393400241623,21.685207343448962},length=2.804348476103562,length_95%_HPD={2.1655701149965623,3.4413614621578574},length_median=2.7988025262640477,length_range={1.6312043955264883,4.046726138688509},posterior=1.0]:2.8014358214989166)[&height=21.9125980855335,height_95%_HPD={20.715199363164892,23.123411097198293},height_median=21.90001379820113,height_range={19.52850266820964,24.489187553917564},length=2.1263761931497194,length_95%_HPD={1.3473455709238173,2.945517013124771},length_median=2.1210396250592716,length_range={0.7106873657175399,3.8686056514521496},posterior=0.9996666851841565]:2.12361479813325,22[&height=6.158484397160759E-15,height_95%_HPD={0.0,7.105427357601002E-15},height_median=7.105427357601002E-15,height_range={0.0,1.4210854715202004E-14},length=24.038328443249167,length_95%_HPD={22.5836071181506,25.44440764202164},length_median=24.023600036707297,length_range={21.373529211430693,27.302001274044954}]:24.023628596334373)[&height=24.038776894509162,height_95%_HPD={22.587104226352835,25.443993380271984},height_median=24.02362859633438,height_range={21.490716666117976,27.30200127404496},length=19.7129329084512,length_95%_HPD={17.295468014824348,22.120916305892358},length_median=19.68573088394697,length_range={15.016195046345395,25.107950152702323},posterior=1.0]:19.68272481527831,(30[&height=6.15414243277358E-15,height_95%_HPD={0.0,7.105427357601002E-15},height_median=7.105427357601002E-15,height_range={0.0,1.4210854715202004E-14},length=14.711959091769723,length_95%_HPD={13.58546867887825,15.834666662177739},length_median=14.706488152129726,length_range={12.39603399436848,17.374446323917635}]:14.706488152129726,31[&height=6.15414243277358E-15,height_95%_HPD={0.0,7.105427357601002E-15},height_median=7.105427357601002E-15,height_range={0.0,1.4210854715202004E-14},length=14.711959091769723,length_95%_HPD={13.58546867887825,15.834666662177739},length_median=14.706488152129726,length_range={12.39603399436848,17.374446323917635}]:14.706488152129726)[&height=14.711959091769728,height_95%_HPD={13.585468678878257,15.834666662177746},height_median=14.706488152129733,height_range={12.396033994368487,17.374446323917642},length=29.03975071119081,length_95%_HPD={26.425590156942434,31.776003349905043},length_median=29.00591960573238,length_range={24.589065273209638,35.33948182587173},posterior=1.0]:28.999865259482956)[&height=43.75170980296051,height_95%_HPD={40.67040500284592,47.011986938071146},height_median=43.70635341161269,height_range={38.18680054899134,51.241526165717225},length=0.0,posterior=1.0]:0.0;
End;
