# Supplementary material for: Molecular Systematics of the Firefly Genus Luciola (Coleoptera: Lampyridae: Luciolinae) with the Description of a New Species from Singapore
Source: Animals (Basel). 2021 Mar 4;11(3):687. doi: 10.3390/ani11030687 (PMC7998795; doi:10.3390/ani11030687)
Supplement: Supplementary file 1 [file animals-11-00687-s001.zip › BEAST_strict_0177.tre]

#NEXUS

Begin taxa;
	Dimensions ntax=34;
		Taxlabels
			AB051196.1_Luciola_owadai
			AB608761.1_Luciola_filiformis
			AB608763.1_Luciola_s.g._Hotaria_parvula
			AF485358.1_Luciola_s.g._Hotaria_tsushimana
			KM448734.1_Luciola_italica
			KP313820.1_Sclerotia_substriata
			KP763461.1_Sclerotia_flavida
			KP763464.1_Sclerotia_fui
			KP763466.1_Sclerotia_aquatilis
			KY572917.1_Luciola_niah
			KY572919.1_Pteroptyx_testacea
			KY572920.1_Pteroptyx_asymmetria
			LC306677.1_Luciola_cruciata
			LC306678.1_Aquatica_lateralis
			MH427718.1_Inflata_indica
			MK292093.1_Pygoluciola_qinyu
			MK609965.1_Curtos_costipennis
			MK778979.1_Luciola_s.g._Hotaria_papariensis
			MT106239.1_Pygoluciola_dunguna
			MT134039.1_Luciola_s.g._Hotaria_unmunsana
			NC025276.1_Aquatica_leii
			NC032062.1_Asymmetricata_circumdata
			NC035060.1_Aquatica_ficta
			NC035061.1_Aquatica_wuhana
			NC036353.1_Pteroptyx_maipo
			NC038225.1_Luciola_curtithorax
			NC039706.1_Abscondita_anceyi
			NC044776.1_Abscondita_terminalis
			NC044789.1_Curtos_bilineatus
			OUTGROUP_AF452048.1_Pyrocoelia_rufa
			OUTGROUP_This_study_Pyrocoelia_fumigata
			This_study_Luciola_pallidipes
			This_study_Luciola_singapura_sp_nov
			This_study_Pteroptyx_valida
			;
End;
Begin trees;
	Translate
		   1 AB051196.1_Luciola_owadai,
		   2 AB608761.1_Luciola_filiformis,
		   3 AB608763.1_Luciola_s.g._Hotaria_parvula,
		   4 AF485358.1_Luciola_s.g._Hotaria_tsushimana,
		   5 KM448734.1_Luciola_italica,
		   6 KP313820.1_Sclerotia_substriata,
		   7 KP763461.1_Sclerotia_flavida,
		   8 KP763464.1_Sclerotia_fui,
		   9 KP763466.1_Sclerotia_aquatilis,
		  10 KY572917.1_Luciola_niah,
		  11 KY572919.1_Pteroptyx_testacea,
		  12 KY572920.1_Pteroptyx_asymmetria,
		  13 LC306677.1_Luciola_cruciata,
		  14 LC306678.1_Aquatica_lateralis,
		  15 MH427718.1_Inflata_indica,
		  16 MK292093.1_Pygoluciola_qinyu,
		  17 MK609965.1_Curtos_costipennis,
		  18 MK778979.1_Luciola_s.g._Hotaria_papariensis,
		  19 MT106239.1_Pygoluciola_dunguna,
		  20 MT134039.1_Luciola_s.g._Hotaria_unmunsana,
		  21 NC025276.1_Aquatica_leii,
		  22 NC032062.1_Asymmetricata_circumdata,
		  23 NC035060.1_Aquatica_ficta,
		  24 NC035061.1_Aquatica_wuhana,
		  25 NC036353.1_Pteroptyx_maipo,
		  26 NC038225.1_Luciola_curtithorax,
		  27 NC039706.1_Abscondita_anceyi,
		  28 NC044776.1_Abscondita_terminalis,
		  29 NC044789.1_Curtos_bilineatus,
		  30 OUTGROUP_AF452048.1_Pyrocoelia_rufa,
		  31 OUTGROUP_This_study_Pyrocoelia_fumigata,
		  32 This_study_Luciola_pallidipes,
		  33 This_study_Luciola_singapura_sp_nov,
		  34 This_study_Pteroptyx_valida
;
tree TREE1 = (((((((1[&height=4.0084152408705315E-15,height_95%_HPD={0.0,7.105427357601002E-15},height_median=7.105427357601002E-15,height_range={0.0,1.4210854715202004E-14},length=4.978769749986969,length_95%_HPD={3.7389868514145945,6.281646200690869},length_median=4.947262131451325,length_range={0.03144551607003088,8.252059719899794}]:4.947415467326866,13[&height=4.008282020768582E-15,height_95%_HPD={0.0,7.105427357601002E-15},height_median=7.105427357601002E-15,height_range={0.0,1.4210854715202004E-14},length=4.979958683701539,length_95%_HPD={3.7426551222856084,6.283481575990425},length_median=4.94768511408704,length_range={0.016632491131794325,8.252059719899794}]:4.947415467326866)[&height=4.9801622730423265,height_95%_HPD={3.7373836651645718,6.277041492464043},height_median=4.9474154673268735,height_range={2.5729111674266534,8.252059719899794},length=4.485773755692436,length_95%_HPD={3.196362048025769,5.80808565061341},length_median=4.509285380213555,length_range={1.1870832094871382,6.903707476766947},posterior=0.9994000299985001]:4.52105037622697,(14[&height=3.980572239562998E-15,height_95%_HPD={0.0,7.105427357601002E-15},height_median=3.552713678800501E-15,height_range={0.0,1.4210854715202004E-14},length=7.362965102423132,length_95%_HPD={6.898893172790096,7.822174479655516},length_median=7.3676609352290505,length_range={0.2374541744558707,8.330520273052873}]:7.367709630486209,((21[&height=3.990075273502092E-15,height_95%_HPD={0.0,1.0658141036401503E-14},height_median=3.552713678800501E-15,height_range={0.0,2.1316282072803006E-14},length=0.12421010111570113,length_95%_HPD={0.09042208895952797,0.15714358371347004},length_median=0.12325624510204847,length_range={0.005451341038925861,6.308838918573681}]:0.12325624510205202,23[&height=3.990075273502092E-15,height_95%_HPD={0.0,1.0658141036401503E-14},height_median=3.552713678800501E-15,height_range={0.0,2.1316282072803006E-14},length=0.1242521754728577,length_95%_HPD={0.09042208895952797,0.15714358371347004},length_median=0.12325624510204847,length_range={0.05591872100842821,7.098028139178453}]:0.12325624510205202)[&height=0.12390679244740183,height_95%_HPD={0.09047450596510487,0.1571717864252875},height_median=0.12325624510205557,height_range={0.05591872100842821,0.20160344177651268},length=5.924751066819964,length_95%_HPD={5.509973399676767,6.361617517259315},length_median=5.927450972940054,length_range={3.446675514461912,7.078912038849445},posterior=0.99990000499975]:5.926901111358152,24[&height=3.9731563205544524E-15,height_95%_HPD={0.0,7.105427357601002E-15},height_median=3.552713678800501E-15,height_range={0.0,1.4210854715202004E-14},length=6.04833105122725,length_95%_HPD={5.624649131245899,6.48088178598379},length_median=6.05009169871493,length_range={1.4660542854372238E-4,7.207388843789232}]:6.050157356460204)[&height=6.048657859267338,height_95%_HPD={5.627238340458867,6.483144283012841},height_median=6.050157356460208,height_range={3.5026295214552228,7.207388843789232},length=1.3146142335865438,length_95%_HPD={0.9879703897557448,1.661241411244962},length_median=1.3125185829874617,length_range={0.5333706040859063,1.9938121959481592},posterior=0.99990000499975]:1.3175522740260046)[&height=7.36335534819711,height_95%_HPD={6.900728243958536,7.8233995586437715},height_median=7.367709630486212,height_range={4.199559869225183,8.330520273052873},length=2.100726418901673,length_95%_HPD={1.706011312263339,2.501930386553532},length_median=2.1004296430410907,length_range={0.766924007048587,2.9700018613660006},posterior=0.999850007499625]:2.1007562130676316)[&height=9.465377499687825,height_95%_HPD={8.913870553089232,10.038619619592538},height_median=9.468465843553844,height_range={5.3464410240884215,10.677476771425283},length=4.180077858106884,length_95%_HPD={3.684277735554595,4.709082804969704},length_median=4.182929335593707,length_range={1.062953177250919,5.315044282792236},posterior=0.999550022498875]:4.187600125956674,(((((2[&height=3.9889206992851934E-15,height_95%_HPD={0.0,7.105427357601002E-15},height_median=3.552713678800501E-15,height_range={0.0,2.1316282072803006E-14},length=5.883094726110739,length_95%_HPD={4.354504076826487,7.748233642072506},length_median=5.769566432783627,length_range={0.011041338871319084,9.948917755149122}]:5.634904169828701,26[&height=3.983325455003297E-15,height_95%_HPD={0.0,7.105427357601002E-15},height_median=3.552713678800501E-15,height_range={0.0,2.1316282072803006E-14},length=5.802457067531443,length_95%_HPD={4.5978616120298526,7.097538371340647},length_median=5.774127266287412,length_range={0.005833367782656751,7.86984947280672}]:5.634904169828701)[&height=5.62512982291276,height_95%_HPD={4.4899356195109945,6.7066140200013},height_median=5.634904169828705,height_range={3.040441788052883,7.495736960063546},length=1.1871964793524648,length_95%_HPD={0.1539852020872523,2.2046239451035525},length_median=1.165273280431368,length_range={0.0010822438829087844,3.473132645003723},posterior=0.8419079046047697]:1.213579461603306,33[&height=3.954905166587313E-15,height_95%_HPD={0.0,7.105427357601002E-15},height_median=3.552713678800501E-15,height_range={0.0,1.4210854715202004E-14},length=6.785907108691035,length_95%_HPD={6.2755787435366805,7.354614535750763},length_median=6.7980076128788625,length_range={0.011041338871319084,7.799267505718539}]:6.848483631432007)[&height=6.88487623072099,height_95%_HPD={6.237944718907784,7.628938424552242},height_median=6.8484836314320106,height_range={3.7247967217982296,9.207564960600902},length=1.6686820908626332,length_95%_HPD={0.9280009318118658,2.243641527148611},length_median=1.7141328888588383,length_range={0.003073089394106887,2.5736974717512027},posterior=0.9905504724763762]:1.7176252076863516,((3[&height=3.9583688892380115E-15,height_95%_HPD={0.0,7.105427357601002E-15},height_median=3.552713678800501E-15,height_range={0.0,1.4210854715202004E-14},length=5.487900667487489,length_95%_HPD={4.34864634857286,6.60949548537921},length_median=5.476720914004268,length_range={0.04152710747696853,8.005678877467034}]:5.476697976349541,((4[&height=3.9940718765605904E-15,height_95%_HPD={0.0,1.4210854715202004E-14},height_median=3.552713678800501E-15,height_range={0.0,2.1316282072803006E-14},length=1.2012862939156137,length_95%_HPD={0.6764516718876195,1.74822095468609},length_median=1.1817605732954206,length_range={0.016632491131794325,2.9636971358047006}]:1.176296478295626,18[&height=3.990164086903392E-15,height_95%_HPD={0.0,1.4210854715202004E-14},height_median=3.552713678800501E-15,height_range={0.0,2.1316282072803006E-14},length=1.199037518281957,length_95%_HPD={0.6708280952692007,1.7308636547229739},length_median=1.181269630614942,length_range={0.017866738397054327,2.531932926385366}]:1.176296478295626)[&height=1.1930215818143437,height_95%_HPD={0.6866886402721306,1.7306406149434927},height_median=1.1762964782956296,height_range={0.38153960087180394,2.531932926385366},length=0.651040493530461,length_95%_HPD={0.13139283289813974,1.2068939510655206},length_median=0.6240038754805326,length_range={8.168049900518781E-4,2.748876509536805},posterior=0.9834508274586271]:0.6462937048480253,20[&height=3.973555980860302E-15,height_95%_HPD={0.0,7.105427357601002E-15},height_median=3.552713678800501E-15,height_range={0.0,2.1316282072803006E-14},length=1.8382560865379391,length_95%_HPD={1.245592482413521,2.4698006432794735},length_median=1.8189394849159477,length_range={0.23419084021086256,5.361654557513357}]:1.8225901831436513)[&height=1.8425662634411708,height_95%_HPD={1.2459515235862249,2.453131224403279},height_median=1.8225901831436548,height_range={0.8871544104102114,3.270198169122107},length=3.6463284168834336,length_95%_HPD={2.4444360190144714,4.850631622682627},length_median=3.6239869059921865,length_range={1.54147155031961,6.308174895921326},posterior=0.999550022498875]:3.65410779320589)[&height=5.488226279604815,height_95%_HPD={4.354813591189792,6.609495485379217},height_median=5.476697976349545,height_range={2.893403162877343,8.00567887746704},length=1.7532045968920054,length_95%_HPD={0.6068175688196202,2.865751903157033},length_median=1.7221444945347066,length_range={0.044111152107007,5.0417200900498855},posterior=0.9989000549972501]:1.7491581662953841,5[&height=3.985723416838395E-15,height_95%_HPD={0.0,7.105427357601002E-15},height_median=3.552713678800501E-15,height_range={0.0,1.4210854715202004E-14},length=7.230035051510413,length_95%_HPD={6.130128273632327,8.391443692719868},length_median=7.238614725147173,length_range={0.04878725204689571,10.399607475779636}]:7.2258561426449255)[&height=7.212023515013767,height_95%_HPD={6.1310992344384445,8.314299324772051},height_median=7.225856142644929,height_range={3.7206683341520286,9.136690072106084},length=1.3496788206275108,length_95%_HPD={0.33231517899883656,2.337381995077436},length_median=1.3304437053011426,length_range={0.002984140053996498,3.5141820274276796},posterior=0.9781010949452528]:1.3402526964734331)[&height=8.565387908611996,height_95%_HPD={8.023150266688528,9.147717405032264},height_median=8.566108839118362,height_range={4.623765038192019,10.399607475779643},length=3.351857943179628,length_95%_HPD={1.9064845625477709,4.652476370780345},length_median=3.3857023731375158,length_range={0.8454646032016058,5.270775922943425},posterior=0.9996500174991251]:2.9272824549185703,(10[&height=3.981460373575998E-15,height_95%_HPD={0.0,7.105427357601002E-15},height_median=3.552713678800501E-15,height_range={0.0,1.4210854715202004E-14},length=6.292700840242354,length_95%_HPD={4.479473347050153,8.307561658180681},length_median=6.239630003653534,length_range={0.008889732422682428,11.047021627805762}]:6.2397766056752335,32[&height=3.981460373575998E-15,height_95%_HPD={0.0,7.105427357601002E-15},height_median=3.552713678800501E-15,height_range={0.0,1.4210854715202004E-14},length=6.292761823254261,length_95%_HPD={4.479885779292811,8.305941951173846},length_median=6.239630003653534,length_range={0.2374541744558707,11.047021627805762}]:6.2397766056752335)[&height=6.2930981962639345,height_95%_HPD={4.479885779292818,8.305642498047625},height_median=6.239776605675237,height_range={2.611575128917945,11.047021627805762},length=5.240937775010145,length_95%_HPD={3.021187627364231,7.490553246652109},length_median=5.243874872325128,length_range={1.0326947019484933,11.575725604746243},posterior=0.999750012499375]:5.253614688361695)[&height=11.470307805374414,height_95%_HPD={10.172839661485302,12.79116374503862},height_median=11.493391294036932,height_range={5.99268167772015,14.022071517226863},length=1.295697426018032,length_95%_HPD={0.11360185058737926,2.3949964856431905},length_median=1.265519242041238,length_range={7.91460950210876E-4,3.7685958262796007},posterior=0.6453677316134193]:1.2716090608716826,((16[&height=4.001532202269786E-15,height_95%_HPD={0.0,7.105427357601002E-15},height_median=3.552713678800501E-15,height_range={0.0,2.1316282072803006E-14},length=6.285066050300219,length_95%_HPD={4.664331201616573,7.963303118407978},length_median=6.262627513138909,length_range={0.029188066772291243,9.666803583322746}]:6.262505178787723,19[&height=4.001887455874985E-15,height_95%_HPD={0.0,7.105427357601002E-15},height_median=3.552713678800501E-15,height_range={0.0,2.1316282072803006E-14},length=6.285388592842605,length_95%_HPD={4.664331201616573,7.963303118407978},length_median=6.262627513138909,length_range={0.005451341038925861,10.831446442865882}]:6.262505178787723)[&height=6.284107348612507,height_95%_HPD={4.658260028592892,7.945045992182433},height_median=6.262505178787727,height_range={2.2124045498412297,9.570161653763748},length=2.9908661003056882,length_95%_HPD={1.318605064393605,4.602931922716223},length_median=3.0111408144782015,length_range={0.0015022476087906966,6.054328110945995},posterior=0.9989500524973751]:3.0165802674095303,(27[&height=4.005262365124384E-15,height_95%_HPD={0.0,7.105427357601002E-15},height_median=3.552713678800501E-15,height_range={0.0,1.4210854715202004E-14},length=3.6527534063537144,length_95%_HPD={3.3565618438894944,3.951417292547923},length_median=3.6532285545068213,length_range={0.019407358840304312,4.317871248021561}]:3.6532703799403627,28[&height=4.005262365124384E-15,height_95%_HPD={0.0,7.105427357601002E-15},height_median=3.552713678800501E-15,height_range={0.0,1.4210854715202004E-14},length=3.653039099542209,length_95%_HPD={3.3565618438894944,3.951417292547923},length_median=3.6532703799403627,length_range={0.13738151092452933,7.498122687836885}]:3.6532703799403627)[&height=3.653022627418622,height_95%_HPD={3.3593608297108304,3.953922236131156},height_median=3.6532703799403663,height_range={2.1583046817309572,4.317871248021561},length=5.620462950713696,length_95%_HPD={5.065989332334514,6.189527833258776},length_median=5.620948275598845,length_range={2.498538393985841,6.872254661865096},posterior=0.99990000499975]:5.625815066256891)[&height=9.27510834614935,height_95%_HPD={8.668725276830799,9.93637775894381},height_median=9.279085446197257,height_range={4.771989369901718,10.831446442865882},length=3.082667015935729,length_95%_HPD={1.562415753218815,4.066480944185017},length_median=3.3092993093332908,length_range={0.37102377408681164,4.66762401264414},posterior=0.9996000199990001]:3.485914908711358)[&height=12.757847010283395,height_95%_HPD={12.054517209053458,13.533772529582706},height_median=12.765000354908615,height_range={6.348406137964383,14.278967127723057},length=0.8885573066941737,length_95%_HPD={0.5330319545778543,1.2856761497987783},length_median=0.8848562360577148,length_range={0.01244468744360816,1.70210028542078},posterior=0.9923503824808759]:0.8910656146019029)[&height=13.653379730305081,height_95%_HPD={12.91893654522406,14.404290325141247},height_median=13.656065969510518,height_range={7.148748369195521,15.2125821599653},length=0.8197478454619497,length_95%_HPD={0.42913760296397285,1.2098677422529853},length_median=0.8145931417038739,length_range={0.07702949227505584,1.6882582085830187},posterior=0.9860006999650017]:0.8138897710366972,((6[&height=3.9863451106474945E-15,height_95%_HPD={0.0,7.105427357601002E-15},height_median=3.552713678800501E-15,height_range={0.0,2.1316282072803006E-14},length=0.6086103811588933,length_95%_HPD={0.25450441296603543,0.9880479151228414},length_median=0.586171259203077,length_range={0.11900211661593563,7.126728758344565}]:0.5861398929054396,7[&height=3.986300703946845E-15,height_95%_HPD={0.0,7.105427357601002E-15},height_median=3.552713678800501E-15,height_range={0.0,2.1316282072803006E-14},length=0.6076994299257393,length_95%_HPD={0.25459293218608536,0.9880479151228414},length_median=0.586171259203077,length_range={0.02451691246161758,5.404496733856577}]:0.5861398929054396)[&height=0.6069706612800504,height_95%_HPD={0.25388099323396673,0.9864747718937465},height_median=0.5861398929054431,height_range={0.11930194477891831,2.1647001109495374},length=5.261253422672796,length_95%_HPD={3.6474461837808896,6.956835476520279},length_median=5.2051789532186845,length_range={1.7676356813184828,9.283222978727114},posterior=0.9996500174991251]:5.229890351753063,(8[&height=4.0058396522328334E-15,height_95%_HPD={0.0,7.105427357601002E-15},height_median=3.552713678800501E-15,height_range={0.0,2.1316282072803006E-14},length=1.5737757924033824,length_95%_HPD={0.9332679639707777,2.23457995961072},length_median=1.5451803684953376,length_range={1.4660542854372238E-4,4.078580325674074}]:1.5451856900265373,9[&height=4.0057952455321835E-15,height_95%_HPD={0.0,7.105427357601002E-15},height_median=3.552713678800501E-15,height_range={0.0,2.1316282072803006E-14},length=1.574076142266277,length_95%_HPD={0.9338893237094226,2.2358049548947925},length_median=1.5451803684953376,length_range={0.005833367782656751,8.783877356333264}]:1.5451856900265373)[&height=1.5737545211991077,height_95%_HPD={0.9338893237094226,2.2345373460471833},height_median=1.5451856900265408,height_range={0.6676037499505441,3.4850965754416308},length=4.294343227504162,length_95%_HPD={2.732626027229152,6.044663714665418},length_median=4.250386438361804,length_range={0.7239624865879009,8.519309370853122},posterior=0.999750012499375]:4.2708445546319656)[&height=5.868320912257376,height_95%_HPD={4.2850344430062215,7.6045903805032395},height_median=5.816030244658506,height_range={2.316099787569877,10.34351641911222},length=8.586208906523229,length_95%_HPD={6.831996800684784,10.348429423465632},length_median=8.634699961631,length_range={1.6127446561429224,11.682277723756226},posterior=0.9996000199990001]:8.653925495888709)[&height=14.461014711402303,height_95%_HPD={13.686324837376656,15.323388782269404},height_median=14.469955740547215,height_range={6.893493787616598,16.85033291739717},length=2.1573068572639706,length_95%_HPD={1.638011948919008,2.736471970295433},length_median=2.152502145801522,length_range={0.5748570487727713,3.292658682646241},posterior=0.999550022498875]:2.1614499762559927,((11[&height=3.966051248450457E-15,height_95%_HPD={0.0,7.105427357601002E-15},height_median=7.105427357601002E-15,height_range={0.0,1.4210854715202004E-14},length=5.5007130887801985,length_95%_HPD={3.276458833705263,7.061385122752434},length_median=5.593940278355362,length_range={0.010282649552658008,8.913309162816738}]:5.595443653459174,((12[&height=3.958724142843211E-15,height_95%_HPD={0.0,7.105427357601002E-15},height_median=3.552713678800501E-15,height_range={0.0,2.1316282072803006E-14},length=3.7639205063957637,length_95%_HPD={2.6893973281780497,4.713285899437114},length_median=3.788527968364992,length_range={0.008889732422682428,6.919039566392009}]:3.638000801227413,15[&height=3.9657848082465565E-15,height_95%_HPD={0.0,7.105427357601002E-15},height_median=3.552713678800501E-15,height_range={0.0,2.1316282072803006E-14},length=4.051487746428419,length_95%_HPD={2.8678149476910058,4.8690058546937465},length_median=4.25871643682617,length_range={0.03144551607003088,5.108945438930128}]:3.638000801227413)[&height=3.6054868307220858,height_95%_HPD={2.6550678024752337,4.587810176850606},height_median=3.6380008012274168,height_range={1.8668485347929487,5.056688547371685},length=0.8311607173236369,length_95%_HPD={1.0017015735996893E-4,1.7301157788396964},length_median=0.7894470554643434,length_range={1.0017015735996893E-4,2.8263774829745536},posterior=0.44352782360881954]:0.8548224328651965,(25[&height=3.954771946485363E-15,height_95%_HPD={0.0,1.0658141036401503E-14},height_median=3.552713678800501E-15,height_range={0.0,2.1316282072803006E-14},length=1.2333910828982855,length_95%_HPD={1.1012553361113255,1.3682881400269977},length_median=1.231679143237546,length_range={0.014758825966133315,9.54171494509067}]:1.231674227735935,34[&height=3.9546831330840636E-15,height_95%_HPD={0.0,1.0658141036401503E-14},height_median=3.552713678800501E-15,height_range={0.0,2.1316282072803006E-14},length=1.2327389462933422,length_95%_HPD={1.1012553361113255,1.3682881400269977},length_median=1.231679143237546,length_range={0.010282649552658008,2.429526852485232}]:1.231674227735935)[&height=1.2327056753014256,height_95%_HPD={1.1012553361113326,1.3681058324271476},height_median=1.2316742277359385,height_range={0.8607462601231504,2.429526852485232},length=2.980112302900008,length_95%_HPD={2.078865809257138,3.628047389679679},length_median=3.106368474528182,length_range={1.0506883232173365,3.9979170805494846},posterior=0.999850007499625]:3.261149006356675)[&height=4.4992373338461435,height_95%_HPD={4.137576802474438,4.884027335460871},height_median=4.492823234092613,height_range={2.4240505604723506,5.873592498543488},length=1.2490801051829428,length_95%_HPD={0.1776677098437922,2.4049745786759686},length_median=1.1941959947164573,length_range={0.005759626323811773,4.489306783655206},posterior=0.87975601219939]:1.102620419366568)[&height=5.608685985818474,height_95%_HPD={4.3172138632894566,6.8920030940553225},height_median=5.595443653459181,height_range={2.5593581687391165,8.913309162816738},length=8.884905359368448,length_95%_HPD={7.396488479670406,10.448682973713012},length_median=8.893869260873313,length_range={3.0835700159579735,11.551222554653616},posterior=0.9998000099995]:8.911548612333014,(17[&height=3.9738224210642025E-15,height_95%_HPD={0.0,7.105427357601002E-15},height_median=7.105427357601002E-15,height_range={0.0,1.4210854715202004E-14},length=4.001312792971328,length_95%_HPD={3.6888927749133558,4.34430227380421},length_median=4.001949015625009,length_range={0.04152710747696853,4.742476289293311}]:4.002007525910038,29[&height=3.9738224210642025E-15,height_95%_HPD={0.0,7.105427357601002E-15},height_median=7.105427357601002E-15,height_range={0.0,1.4210854715202004E-14},length=4.001561608119521,length_95%_HPD={3.689538511869639,4.345082277822165},length_median=4.002007525910038,length_range={0.11900211661593563,8.736896224107637}]:4.002007525910038)[&height=4.001518967231256,height_95%_HPD={3.6888927749133558,4.344108907139862},height_median=4.002007525910045,height_range={0.9838381239256346,4.742476289293311},length=10.491271523664146,length_95%_HPD={9.716814299341618,11.355592679248723},length_median=10.503195266053556,length_range={4.27128262757525,12.44940679070017},posterior=0.99990000499975]:10.50498473988215)[&height=14.493591345186848,height_95%_HPD={13.597634042657528,15.46377794193161},height_median=14.506992265792196,height_range={6.588052947416265,16.763217122165347},length=2.125083986854969,length_95%_HPD={1.6288616413730672,2.613568978938261},length_median=2.120521376083847,length_range={0.8347582432759761,3.2064733621331527},posterior=0.9998000099995]:2.124413451011012)[&height=16.618549572095105,height_95%_HPD={15.721574752396663,17.607341163309705},height_median=16.631405716803208,height_range={7.6339590252616025,18.539176982077862},length=1.612499201031021,length_95%_HPD={0.9862116739583406,2.231136565986567},length_median=1.6062846392107666,length_range={0.2394788765161202,2.9771830405109228},posterior=0.9988500574971252]:1.6099256196894842,22[&height=3.9804390194610485E-15,height_95%_HPD={0.0,7.105427357601002E-15},height_median=7.105427357601002E-15,height_range={0.0,1.4210854715202004E-14},length=18.226676668368587,length_95%_HPD={17.173354282032744,19.43748452513175},length_median=18.241280694642047,length_range={0.02451691246161758,20.48116595774}]:18.241331336492685)[&height=18.22945720764253,height_95%_HPD={17.14918288173432,19.406751143139225},height_median=18.241331336492692,height_range={7.974772169962999,20.48116595774},length=14.941136473164551,length_95%_HPD={13.181068663221556,16.959780326713584},length_median=14.93464723339233,length_range={3.1445637912122537,19.46616694027907},posterior=0.999850007499625]:14.947215382855184,(30[&height=3.979284445244149E-15,height_95%_HPD={0.0,7.105427357601002E-15},height_median=7.105427357601002E-15,height_range={0.0,1.4210854715202004E-14},length=11.159155266542957,length_95%_HPD={10.347889877198142,12.101998986377318},length_median=11.162281012180085,length_range={0.014758825966133315,13.4458284107839}]:11.162299802698278,31[&height=3.979240038543499E-15,height_95%_HPD={0.0,7.105427357601002E-15},height_median=7.105427357601002E-15,height_range={0.0,1.4210854715202004E-14},length=11.159144157969525,length_95%_HPD={10.347889877198142,12.101998986377318},length_median=11.162281012180085,length_range={0.049375969621693105,13.4458284107839}]:11.162299802698278)[&height=11.16002222706417,height_95%_HPD={10.35009305807506,12.102936054223186},height_median=11.162299802698286,height_range={3.534655537373162,13.4458284107839},length=22.0093120134369,length_95%_HPD={20.030475235541058,24.17748489465062},length_median=22.021321412542285,length_range={4.20945931272257,26.626343959751175},posterior=0.99990000499975]:22.02624691664959)[&height=33.166872550929774,height_95%_HPD={30.75154872133394,35.72361116204578},height_median=33.188546719347876,height_range={4.031609230394676,38.68146486709433},length=0.0,posterior=1.0]:0.0;
End;
