# Supplementary material for: Molecular Systematics of the Firefly Genus Luciola (Coleoptera: Lampyridae: Luciolinae) with the Description of a New Species from Singapore
Source: Animals (Basel). 2021 Mar 4;11(3):687. doi: 10.3390/ani11030687 (PMC7998795; doi:10.3390/ani11030687)
Supplement: Supplementary file 1 [file animals-11-00687-s001.zip › IQTREE.contree]

(KP313820.1_Sclerotia_substriata:0.0081247684,(((((LC306677.1_Luciola_cruciata:0.0963600425,AB051196.1_Luciola_owadai:0.0511439525)100:0.0517529200,(LC306678.1_Aquatica_lateralis:0.1185408237,((NC025276.1_Aquatica_leii:0.0027020109,NC035060.1_Aquatica_ficta:0.0014289858)100:0.0862597175,NC035061.1_Aquatica_wuhana:0.1020542968)97:0.0198348806)100:0.0353962711)100:0.0664532423,(((MK292093.1_Pygoluciola_qinyu:0.0706901889,MT106239.1_Pygoluciola_dunguna:0.1091441216)99:0.0371676299,(NC039706.1_Abscondita_anceyi:0.0595086729,NC044776.1_Abscondita_terminalis:0.0557563487)100:0.0900837719)99:0.0423052829,(((((MT134039.1_Luciola_s.g._Hotaria_unmunsana:0.0126145849,(AF485358.1_Luciola_s.g._Hotaria_tsushimana:0.0340913347,MK778979.1_Luciola_s.g._Hotaria_papariensis:0.0152356110)99:0.0234528714)99:0.0400382875,AB608763.1_Luciola_s.g._Hotaria_parvula:0.1729831881)100:0.0417406261,KM448734.1_Luciola_italica:0.1131254414)96:0.0378117440,((NC038225.1_Luciola_curtithorax:0.0805314087,AB608761.1_Luciola_filiformis:0.1103244994)96:0.0213328826,This_study_Luciola_singapura_sp_nov:0.0919452087)95:0.0208098153)98:0.0374639649,(KY572917.1_Luciola_niah:0.0819781912,This_study_Luciola_pallidipes:0.1212139029)98:0.0788412487)60:0.0188502170)60:0.0095217908)46:0.0109338857,((((MH427718.1_Inflata_indica:0.0510570587,(KY572919.1_Pteroptyx_testacea:0.0856877563,KY572920.1_Pteroptyx_asymmetria:0.0383222633)61:0.0100399377)63:0.0262784232,(NC036353.1_Pteroptyx_maipo:0.0204957092,This_study_Pteroptyx_valida:0.0176834844)100:0.0359742869)100:0.1067037016,(MK609965.1_Curtos_costipennis:0.0631540338,NC044789.1_Curtos_bilineatus:0.0679806657)100:0.2035576792)100:0.0445305938,(NC032062.1_Asymmetricata_circumdata:0.2493052691,(OUTGROUP_AF452048.1_Pyrocoelia_rufa:0.1451880924,OUTGROUP_This_study_Pyrocoelia_fumigata:0.1931246516)100:0.4972365404)76:0.0340205871)73:0.0150719082)100:0.1107976820,(KP763464.1_Sclerotia_fui:0.0281333796,KP763466.1_Sclerotia_aquatilis:0.0191724450)99:0.0552826706)100:0.0807454739,KP763461.1_Sclerotia_flavida:0.0098782571);
