# Supplementary material for: Molecular Systematics of the Firefly Genus Luciola (Coleoptera: Lampyridae: Luciolinae) with the Description of a New Species from Singapore
Source: Animals (Basel). 2021 Mar 4;11(3):687. doi: 10.3390/ani11030687 (PMC7998795; doi:10.3390/ani11030687)
Supplement: Supplementary file 1 [file animals-11-00687-s001.zip › IQTREE_COX1_only.contree]

(OUTGROUP_This_study_Pyrocoelia_fumigata:0.1846953780,OUTGROUP_AF452048.1_Pyrocoelia_rufa:0.1004532749,(((((LC306677.1_Luciola_cruciata:0.2006920940,((LC306678.1_Aquatica_lateralis:0.1169847713,(NC025276.1_Aquatica_leii:0.0001405227,NC035060.1_Aquatica_ficta:0.0018881202)100:0.1149454640)98:0.0220528503,NC035061.1_Aquatica_wuhana:0.0769058122)99:0.0378583391)100:0.0612329012,NC032062.1_Asymmetricata_circumdata:0.1945270889)70:0.0105362147,(MK609965.1_Curtos_costipennis:0.0731580141,NC044789.1_Curtos_bilineatus:0.0624058371)100:0.1321530743)28:0.0126934981,(((This_study_Luciola_pallidipes:0.1155084651,KY572917.1_Luciola_niah:0.0749207068)99:0.0676989564,(((AB608761.1_Luciola_filiformis:0.1042788853,NC038225.1_Luciola_curtithorax:0.0751672578)80:0.0193367442,This_study_Luciola_singapura_sp_nov:0.0828915561)65:0.0188917480,((AB608763.1_Luciola_s.g._Hotaria_parvula:0.1584077034,(MT134039.1_Luciola_s.g._Hotaria_unmunsana:0.0155483731,(AF485358.1_Luciola_s.g._Hotaria_tsushimana:0.0335242865,MK778979.1_Luciola_s.g._Hotaria_papariensis:0.0143345217)97:0.0210305220)97:0.0468019127)99:0.0512819391,KM448734.1_Luciola_italica:0.1003553080)96:0.0489875919)95:0.0431092339)61:0.0234172395,((NC039706.1_Abscondita_anceyi:0.0656788096,NC044776.1_Abscondita_terminalis:0.0616278793)100:0.0822925468,(MK292093.1_Pygoluciola_qinyu:0.0694946238,MT106239.1_Pygoluciola_dunguna:0.1022965087)99:0.0450274366)52:0.0294142672)21:0.0068659912)17:0.0079397509,((((KY572919.1_Pteroptyx_testacea:0.0813547385,KY572920.1_Pteroptyx_asymmetria:0.0353313143)68:0.0096982032,MH427718.1_Inflata_indica:0.0471494558)77:0.0258411852,(NC036353.1_Pteroptyx_maipo:0.0248140274,This_study_Pteroptyx_valida:0.0111393717)99:0.0267640167)100:0.1140167709,((KP313820.1_Sclerotia_substriata:0.0083983641,KP763461.1_Sclerotia_flavida:0.0087100451)100:0.0650536342,(KP763464.1_Sclerotia_fui:0.0266137084,KP763466.1_Sclerotia_aquatilis:0.0184623054)100:0.0544585333)100:0.0662872597)59:0.0253717262)100:0.3268824890);
